# Supplementary material for: Grading amino acid properties increased accuracies of single point mutation on protein stability prediction
Source: BMC Bioinformatics. 2012 Mar 22;13:44. doi: 10.1186/1471-2105-13-44 (PMC3820156; doi:10.1186/1471-2105-13-44)
Supplement: Additional file 1 — DBSEQ_Sep05. The file containing the data for cross-validation tests is available as supplementary material as ASCII files. [file 1471-2105-13-44-S1.txt]

#   Data set DBSEQ_Sep05 for cross-validation tests
#   1623 mutations in 58 different proteins.
#   663 destabilizing mutations, ddG < -1.00 Kcal/mol
#   138 stabilizing mutations,  ddG >= +1.00 Kcal/mol
#   822 neural mutations, -1.00 <= ddG <= +1.00 Kcal/mol
#___________________________________________________________________________
# Protein: Protein PDB or PIR code
# Mutation: Wild type residue+Position+new residue
# pH: -log[H+]
# T: Temperature
# DDG: DG(New)-DG(WT) with DG= Gfold - Gunfold in Kcal/mol
#___________________________________________________________________________
#serial Protein  Mutation      T      pH     DDG
1	1A23	H32L	7.00	30.00	4.60
2	1A23	H32L	7.00	30.00	5.30
3	1A23	H32S	7.00	30.00	3.60
4	1A23	H32S	7.00	30.00	5.20
5	1A23	H32Y	7.00	30.00	0.50
6	1A23	H32Y	7.00	30.00	6.80
7	1AAR	F45W	5.00	25.00	0.32
8	1AG2	E200K	7.00	25.00	-0.14
9	1AG2	F198S	7.00	25.00	-2.46
10	1AG2	M129V	7.00	25.00	-0.33
11	1AG2	Q217R	7.00	25.00	-2.13
12	1AG2	R208H	7.00	25.00	-1.44
13	1AG2	T183A	7.00	25.00	-4.62
14	1AG2	T190V	7.00	25.00	-0.17
15	1AG2	V180I	7.00	25.00	-0.50
16	1AG2	V210I	7.00	25.00	-0.26
17	1AJ3	W22F	7.50	25.00	-1.11
18	1ARR	P8L	7.50	20.00	2.40
19	1ARR	P8L	7.50	25.00	2.49
20	1ARR	P8L	7.50	53.40	2.55
21	1AZP	V30I	7.00	50.00	0.70
22	1B26	E231A	7.00	69.50	-0.17
23	1B26	K193A	7.00	69.50	0.23
24	1B26	R190A	7.00	69.50	-0.34
25	1B5M	D60R	7.20	25.00	0.14
26	1B5M	D60R	7.20	25.00	0.33
27	1B5M	P81A	7.20	25.00	-0.65
28	1B5M	P81A	7.20	25.00	-1.51
29	1BNI	D8A	4.40	25.00	-0.69
30	1BNI	D8A	6.30	25.00	-0.90
31	1BNI	D8G	6.30	25.00	-1.17
32	1BNI	D8S	6.30	25.00	-0.97
33	1BNI	F7L	6.15	25.00	-4.60
34	1BNI	I4A	6.30	25.00	-1.40
35	1BNI	I4V	6.30	25.00	-0.60
36	1BNI	N5A	6.30	25.00	-1.90
37	1BNI	T6A	6.30	25.00	-2.10
38	1BNI	T6A	6.30	25.00	-2.23
39	1BNI	T6A	6.30	25.00	-2.53
40	1BNI	T6D	6.30	25.00	0.11
41	1BNI	T6E	6.30	25.00	-0.27
42	1BNI	T6G	6.30	25.00	-1.20
43	1BNI	T6G	6.30	25.00	-1.34
44	1BNI	T6N	6.30	25.00	-1.27
45	1BNI	T6P	6.30	25.00	-3.08
46	1BNI	T6Q	6.30	25.00	-1.87
47	1BNI	T6S	6.30	25.00	-0.22
48	1BNI	A32C	6.30	25.00	-1.00
49	1BNI	A32D	6.30	25.00	-0.70
50	1BNI	A32E	6.30	25.00	-0.60
51	1BNI	A32F	6.30	25.00	-0.70
52	1BNI	A32G	6.30	25.00	-0.90
53	1BNI	A32H	6.30	25.00	-0.80
54	1BNI	A32I	6.30	25.00	-0.80
55	1BNI	A32K	6.30	25.00	-0.20
56	1BNI	A32L	6.30	25.00	-0.30
57	1BNI	A32M	6.30	25.00	-0.30
58	1BNI	A32N	6.30	25.00	-0.70
59	1BNI	A32P	6.30	25.00	-4.10
60	1BNI	A32Q	6.30	25.00	-0.50
61	1BNI	A32R	6.30	25.00	-0.10
62	1BNI	A32S	6.30	25.00	-0.40
63	1BNI	A32T	6.30	25.00	-0.80
64	1BNI	A32V	6.30	25.00	-0.90
65	1BNI	A32W	6.30	25.00	-1.00
66	1BNI	A32Y	6.30	25.00	-0.80
67	1BNI	D12A	6.30	25.00	0.43
68	1BNI	D12A	6.30	25.00	-0.30
69	1BNI	D12G	4.40	25.00	-0.78
70	1BNI	D12G	6.30	25.00	-1.29
71	1BNI	D12S	6.30	25.00	-0.65
72	1BNI	D22M	4.40	25.00	-0.27
73	1BNI	D44E	6.30	25.00	0.10
74	1BNI	D54A	6.30	25.00	-3.00
75	1BNI	D54N	4.40	25.00	-2.46
76	1BNI	D54N	4.40	25.00	-2.66
77	1BNI	D54N	6.30	25.00	-2.40
78	1BNI	D75N	6.30	25.00	-4.80
79	1BNI	D93N	6.30	25.00	-4.11
80	1BNI	E29A	6.30	25.00	-1.25
81	1BNI	E29G	6.30	25.00	-1.80
82	1BNI	E29G	6.30	25.00	-1.81
83	1BNI	E29Q	6.30	25.00	0.00
84	1BNI	E29S	6.30	25.00	-1.23
85	1BNI	G34A	6.30	25.00	-3.12
86	1BNI	G34D	6.30	25.00	-3.39
87	1BNI	G34H	6.30	25.00	-2.65
88	1BNI	G34K	6.30	25.00	-3.12
89	1BNI	G34N	6.30	25.00	-2.75
90	1BNI	G34R	6.30	25.00	-2.42
91	1BNI	G34S	6.30	25.00	-3.20
92	1BNI	G34T	6.30	25.00	-3.37
93	1BNI	G65S	6.30	25.00	0.50
94	1BNI	H18A	6.30	25.00	-1.85
95	1BNI	H18D	6.30	25.00	-2.56
96	1BNI	H18G	6.30	25.00	-0.70
97	1BNI	H18K	6.30	25.00	-1.19
98	1BNI	H18K	6.30	25.00	-1.20
99	1BNI	H18N	6.30	25.00	-1.68
100	1BNI	H18Q	6.30	25.00	-1.60
101	1BNI	H18R	6.30	25.00	-1.17
102	1BNI	H18S	6.30	25.00	-2.28
103	1BNI	I25A	6.30	25.00	-3.50
104	1BNI	I25V	6.30	25.00	-1.10
105	1BNI	I51A	6.30	25.00	-4.70
106	1BNI	I51V	4.40	25.00	-1.86
107	1BNI	I51V	6.30	25.00	-1.80
108	1BNI	I55A	6.30	25.00	-1.10
109	1BNI	I55T	6.30	25.00	-0.60
110	1BNI	I55V	6.30	25.00	-0.30
111	1BNI	I76A	6.30	25.00	-1.90
112	1BNI	I76V	6.30	25.00	-0.80
113	1BNI	I88A	6.30	25.00	-4.00
114	1BNI	I88A	6.30	25.00	-4.46
115	1BNI	I88A	6.30	48.00	-3.90
116	1BNI	I88L	6.30	25.00	-0.30
117	1BNI	I88V	4.40	25.00	-1.47
118	1BNI	I88V	6.30	25.00	-1.30
119	1BNI	I88V	6.30	25.00	-1.49
120	1BNI	I88V	6.30	48.00	-1.10
121	1BNI	I96A	6.30	25.00	-3.20
122	1BNI	I96A	6.30	25.00	-3.33
123	1BNI	I96A	6.30	25.00	-3.52
124	1BNI	I96A	6.30	25.00	-4.00
125	1BNI	I96A	6.30	48.00	-3.20
126	1BNI	I96V	4.40	25.00	-1.17
127	1BNI	I96V	4.40	25.00	-1.18
128	1BNI	I96V	6.30	25.00	-0.90
129	1BNI	I96V	6.30	25.00	-0.95
130	1BNI	I96V	6.30	25.00	-0.98
131	1BNI	I96V	6.30	25.00	-1.10
132	1BNI	I96V	6.30	48.00	-0.90
133	1BNI	K19R	6.30	25.00	0.20
134	1BNI	K27G	6.30	25.00	-0.40
135	1BNI	K27G	6.30	25.00	-0.55
136	1BNI	K62R	6.30	25.00	-0.40
137	1BNI	K62R	6.30	25.00	-0.50
138	1BNI	K66A	6.30	25.00	0.20
139	1BNI	L14A	6.30	25.00	-4.30
140	1BNI	L14A	6.30	25.00	-4.80
141	1BNI	L14A	6.30	48.00	-4.20
142	1BNI	L33Q	6.30	25.00	-1.30
143	1BNI	L89T	6.30	25.00	-2.50
144	1BNI	L89V	6.30	25.00	-0.30
145	1BNI	N23A	6.30	25.00	-2.20
146	1BNI	N41D	6.30	25.00	-2.50
147	1BNI	N58A	6.30	25.00	-2.70
148	1BNI	N58D	6.30	25.00	0.50
149	1BNI	N77A	6.30	25.00	-1.60
150	1BNI	N84A	6.30	25.00	-2.00
151	1BNI	Q15I	6.30	25.00	1.00
152	1BNI	Q31A	6.30	25.00	0.10
153	1BNI	Q31G	6.30	25.00	-0.98
154	1BNI	Q31S	6.30	25.00	-0.20
155	1BNI	Q31S	6.30	25.00	-0.25
156	1BNI	R69K	6.30	25.00	-3.13
157	1BNI	R69M	4.40	25.00	-2.86
158	1BNI	R69M	6.30	25.00	-2.12
159	1BNI	R69S	6.30	25.00	-2.72
160	1BNI	R83K	6.30	25.00	-4.13
161	1BNI	R83Q	4.40	25.00	-1.58
162	1BNI	R83Q	6.30	25.00	-2.05
163	1BNI	S28A	6.30	25.00	0.41
164	1BNI	S28E	6.30	25.00	0.40
165	1BNI	S28G	6.30	25.00	-0.45
166	1BNI	S85A	6.30	25.00	-0.12
167	1BNI	S91A	4.40	25.00	-1.16
168	1BNI	S91A	4.40	25.00	-1.38
169	1BNI	S91A	6.30	25.00	-1.90
170	1BNI	S92A	4.40	25.00	-2.83
171	1BNI	S92A	6.30	25.00	-2.80
172	1BNI	T16A	6.30	25.00	-0.27
173	1BNI	T16G	6.30	25.00	-1.66
174	1BNI	T16R	4.40	25.00	0.20
175	1BNI	T16R	6.30	25.00	0.50
176	1BNI	T16R	6.30	25.00	-0.48
177	1BNI	T16S	6.30	25.00	-1.70
178	1BNI	T16S	6.30	25.00	-1.87
179	1BNI	T26A	6.30	25.00	-1.90
180	1BNI	T26A	6.30	25.00	-2.11
181	1BNI	T26A	6.30	25.00	-2.14
182	1BNI	T26D	6.30	25.00	-0.08
183	1BNI	T26E	6.30	25.00	-0.05
184	1BNI	T26G	4.40	25.00	-2.08
185	1BNI	T26G	6.30	25.00	-1.50
186	1BNI	T26G	6.30	25.00	-1.58
187	1BNI	T26N	6.30	25.00	-1.29
188	1BNI	T26Q	6.30	25.00	-1.72
189	1BNI	T26S	6.30	25.00	-0.56
190	1BNI	T26V	6.30	25.00	-2.31
191	1BNI	T79V	6.30	25.00	0.30
192	1BNI	T99V	6.30	25.00	-2.70
193	1BNI	V10A	6.30	25.00	-3.40
194	1BNI	V10T	6.30	25.00	-2.50
195	1BNI	V36A	6.30	25.00	-1.30
196	1BNI	V36T	6.30	25.00	-1.10
197	1BNI	V45A	6.30	25.00	-1.80
198	1BNI	V45T	6.30	25.00	-2.40
199	1BNI	Y13A	6.30	25.00	-3.30
200	1BNI	Y13A	6.30	25.00	-3.71
201	1BNI	Y13F	6.30	25.00	-0.41
202	1BNI	Y17A	6.30	25.00	-2.00
203	1BNI	Y17A	6.30	25.00	-2.26
204	1BNI	Y17F	6.30	25.00	-0.30
205	1BNI	Y17G	6.30	25.00	-4.03
206	1BNI	Y17S	6.30	25.00	-2.57
207	1BNI	Y24F	6.30	25.00	0.00
208	1BNI	Y78F	6.30	25.00	-1.40
209	1BNI	Y78F	6.30	25.00	-1.50
210	1BNI	I109A	6.30	25.00	-2.10
211	1BNI	I109V	6.30	25.00	-0.80
212	1BNI	K108R	6.30	25.00	0.90
213	1BNI	Q104A	6.30	25.00	-0.20
214	1BNI	R110A	6.30	25.00	-0.40
215	1BNI	T105V	6.30	25.00	-2.20
216	1BNI	Y103F	6.30	25.00	0.00
217	1BPI	G36S	4.60	72.60	-0.70
218	1BTA	C82A	7.40	25.00	0.48
219	1BVC	E4A	4.00	25.00	-0.55
220	1BVC	E4A	4.00	25.00	-0.70
221	1BVC	L9A	9.60	82.20	-0.40
222	1BVC	Q8A	4.20	4.00	0.89
223	1BVC	Q8A	4.20	4.00	1.07
224	1BVC	Q8G	4.20	4.00	-0.50
225	1BVC	Q8G	4.20	4.00	-0.63
226	1BVC	D44A	4.00	25.00	-0.15
227	1BVC	D44A	4.00	25.00	-0.20
228	1BVC	D60A	4.00	25.00	-0.10
229	1BVC	D60A	4.00	25.00	-0.15
230	1BVC	E18A	4.00	25.00	-0.50
231	1BVC	E18A	4.00	25.00	-0.70
232	1BVC	G23A	9.60	82.20	-1.10
233	1BVC	I28A	11.00	76.50	-1.30
234	1BVC	I28L	11.00	76.50	-0.60
235	1BVC	I28M	11.00	76.50	-0.60
236	1BVC	I28V	11.00	76.50	0.00
237	1BVC	K56A	4.00	25.00	-0.20
238	1BVC	K56A	4.00	25.00	-0.25
239	1BVC	K77A	4.00	25.00	-0.02
240	1BVC	K77A	4.00	25.00	-0.05
241	1BVC	L11A	9.60	82.20	-0.40
242	1BVC	L29A	11.00	76.50	-2.40
243	1BVC	L29I	11.00	76.50	-1.10
244	1BVC	L29M	11.00	76.50	0.10
245	1BVC	L29V	11.00	76.50	-1.70
246	1BVC	L49I	11.00	76.50	-0.80
247	1BVC	L69A	11.00	76.50	-1.20
248	1BVC	L69I	11.00	76.50	0.00
249	1BVC	L69M	11.00	76.50	0.00
250	1BVC	L69V	11.00	76.50	-0.10
251	1BVC	P88A	9.60	82.20	0.60
252	1BVC	T51A	9.60	82.20	-1.40
253	1BVC	T67A	9.60	82.20	-0.30
254	1BVC	V13A	9.60	82.20	-0.70
255	1BVC	V66A	9.60	82.20	0.80
256	1BVC	E109A	4.20	4.00	0.17
257	1BVC	E109A	4.20	4.00	0.36
258	1BVC	E109G	4.20	4.00	-0.89
259	1BVC	E109G	4.20	4.00	-0.96
260	1BVC	G129A	9.60	82.20	1.10
261	1BVC	H116A	9.60	82.20	0.20
262	1BVC	I111A	11.00	76.50	-1.80
263	1BVC	I111L	11.00	76.50	-0.60
264	1BVC	I111M	11.00	76.50	-1.10
265	1BVC	I142A	11.00	76.50	-1.10
266	1BVC	I142A	9.60	82.20	-1.90
267	1BVC	I142L	11.00	76.50	0.60
268	1BVC	I142M	11.00	76.50	0.90
269	1BVC	I142V	11.00	76.50	-0.10
270	1BVC	K140A	4.20	4.00	0.35
271	1BVC	K140A	4.20	4.00	0.60
272	1BVC	L135I	11.00	76.50	-1.50
273	1BVC	L135M	11.00	76.50	-0.80
274	1BVC	L135V	11.00	76.50	-2.20
275	1BVC	L137A	9.60	82.20	-1.80
276	1BVC	L149A	9.60	82.20	-1.60
277	1BVC	S117A	9.60	82.20	-0.30
278	1BVC	V114A	9.60	82.20	-1.40
279	1C9O	Q2L	7.00	70.00	0.29
280	1C9O	Q2L	7.00	70.00	0.55
281	1C9O	R3A	7.00	70.00	-1.05
282	1C9O	R3A	7.00	70.00	-1.89
283	1C9O	R3E	7.00	70.00	-1.00
284	1C9O	R3E	7.00	70.00	-2.75
285	1C9O	R3K	7.00	70.00	-0.14
286	1C9O	R3K	7.00	70.00	-0.19
287	1C9O	R3L	7.00	70.00	-0.22
288	1C9O	R3L	7.00	70.00	-0.93
289	1C9O	E46A	7.00	70.00	-0.12
290	1C9O	E46A	7.00	70.00	-0.22
291	1C9O	G23Q	7.00	70.00	-0.29
292	1C9O	G23Q	7.00	70.00	-0.31
293	1C9O	L66E	7.00	70.00	-1.24
294	1C9O	L66E	7.00	70.00	-1.27
295	1C9O	N11S	7.00	70.00	0.22
296	1C9O	N11S	7.00	70.00	0.33
297	1C9O	Q53E	7.00	70.00	0.00
298	1C9O	Q53E	7.00	70.00	-0.10
299	1C9O	S24D	7.00	70.00	0.19
300	1C9O	S24D	7.00	70.00	0.22
301	1C9O	T31S	7.00	70.00	0.17
302	1C9O	T31S	7.00	70.00	0.19
303	1C9O	V64T	7.00	70.00	-0.19
304	1C9O	V64T	7.00	70.00	-0.26
305	1C9O	Y15F	7.00	70.00	0.07
306	1C9O	Y15F	7.00	70.00	-0.05
307	1CHK	W28F	7.00	42.70	-3.56
308	1CHK	W28F	7.00	43.20	-4.43
309	1CHK	W28F	7.00	52.20	-1.76
310	1CHK	W101F	7.00	42.70	-3.91
311	1CHK	W101F	7.00	43.20	-4.27
312	1CHK	W101F	7.00	52.20	-1.89
313	1CHK	W227F	7.00	42.70	-2.97
314	1CHK	W227F	7.00	43.20	-2.51
315	1CHK	W227F	7.00	52.20	-1.31
316	1CSP	E3L	7.00	70.00	0.41
317	1CSP	E3L	7.00	70.00	1.60
318	1CSP	E3R	7.00	70.00	0.77
319	1CSP	E3R	7.00	70.00	2.66
320	1CSP	E66L	7.00	70.00	1.44
321	1CSP	E66L	7.00	70.00	2.11
322	1CSP	F15A	7.00	45.00	1.12
323	1CSP	F15A	7.00	45.00	-0.96
324	1CSP	F15A	7.00	45.00	-2.05
325	1CSP	F15A	7.00	60.00	-1.67
326	1CSP	F17A	7.00	45.00	0.55
327	1CSP	F17A	7.00	45.00	-0.81
328	1CSP	F17A	7.00	45.00	-1.52
329	1CSP	F17A	7.00	60.00	-1.34
330	1CSP	F27A	7.00	45.00	-0.12
331	1CSP	F27A	7.00	45.00	-0.89
332	1CSP	F27A	7.00	60.00	-0.69
333	1CSP	F38A	7.00	60.00	0.31
334	1CYO	F35H	7.00	66.20	-2.82
335	1CYO	F35L	7.00	66.20	-1.87
336	1CYO	F35Y	7.00	66.20	0.79
337	1EL1	A93S	4.50	66.40	-0.26
338	1EL1	H21G	4.50	66.40	-0.48
339	1EL1	I56L	4.50	66.40	-0.24
340	1EL1	V109K	4.50	66.40	-0.43
341	1G6N	S128A	7.90	20.00	-0.26
342	1G6N	S128P	7.90	20.00	0.14
343	1HUE	A27S	7.00	63.90	-1.19
344	1HUE	A56S	7.00	63.90	-0.13
345	1HUE	M69I	7.00	63.90	0.00
346	1HUE	S31T	7.00	63.90	0.41
347	1HUE	V42I	7.00	63.90	-0.82
348	1IGV	D19N	7.00	25.00	0.74
349	1IGV	E17Q	7.00	25.00	0.38
350	1IGV	E26Q	7.00	25.00	0.09
351	1LZ1	A9S	2.70	64.90	-0.02
352	1LZ1	E7Q	2.20	65.00	0.10
353	1LZ1	E7Q	2.30	65.00	-0.43
354	1LZ1	E7Q	4.00	65.00	-1.44
355	1LZ1	E7Q	4.50	65.00	-1.29
356	1LZ1	K1A	2.70	64.90	-0.60
357	1LZ1	K1M	2.70	64.90	-0.12
358	1LZ1	L8T	2.70	64.90	-3.73
359	1LZ1	V2A	2.70	49.20	-1.51
360	1LZ1	V2A	2.70	64.90	-1.51
361	1LZ1	V2F	2.70	64.90	-0.86
362	1LZ1	V2G	2.70	64.90	-2.30
363	1LZ1	V2I	2.70	64.90	1.10
364	1LZ1	V2L	2.70	64.90	-0.05
365	1LZ1	V2M	2.70	64.90	-0.31
366	1LZ1	A32L	2.70	64.90	-0.10
367	1LZ1	A32S	2.70	64.90	-0.33
368	1LZ1	A47P	2.80	68.80	0.10
369	1LZ1	A92S	2.70	64.90	0.81
370	1LZ1	A96M	2.70	64.90	0.02
371	1LZ1	A96S	2.70	64.90	-1.00
372	1LZ1	C77A	3.00	57.00	-4.60
373	1LZ1	D18N	2.20	65.00	-0.53
374	1LZ1	D18N	4.00	65.00	-1.70
375	1LZ1	D49N	2.20	65.00	0.00
376	1LZ1	D49N	4.00	65.00	-1.00
377	1LZ1	D67N	2.20	65.00	-0.24
378	1LZ1	D67N	2.30	65.00	-0.26
379	1LZ1	D67N	4.00	65.00	-2.25
380	1LZ1	D67N	4.50	65.00	-1.70
381	1LZ1	D91P	2.80	68.80	-0.40
382	1LZ1	E35L	2.70	64.90	-0.53
383	1LZ1	G37A	2.70	64.90	-0.29
384	1LZ1	G37Q	2.70	64.90	-0.26
385	1LZ1	H78A	2.70	64.90	-0.14
386	1LZ1	H78G	2.70	64.90	-0.12
387	1LZ1	I23A	2.70	64.90	-2.54
388	1LZ1	I23V	2.70	49.20	-0.41
389	1LZ1	I23V	2.70	64.90	-0.36
390	1LZ1	I56A	2.70	64.90	-3.71
391	1LZ1	I56F	2.70	64.90	-4.09
392	1LZ1	I56L	2.70	64.90	-0.10
393	1LZ1	I56M	2.70	64.90	-1.77
394	1LZ1	I56T	2.70	64.90	-3.64
395	1LZ1	I56V	2.70	49.20	-1.34
396	1LZ1	I56V	2.70	64.90	-1.20
397	1LZ1	I59A	2.70	49.20	-1.32
398	1LZ1	I59A	2.70	64.90	-1.72
399	1LZ1	I59F	2.70	64.90	-0.81
400	1LZ1	I59G	2.70	64.90	-3.83
401	1LZ1	I59L	2.70	64.90	0.00
402	1LZ1	I59M	2.70	64.90	-1.29
403	1LZ1	I59S	2.70	64.90	-3.59
404	1LZ1	I59T	2.70	64.90	-2.22
405	1LZ1	I59V	2.70	49.20	-0.93
406	1LZ1	I59V	2.70	64.90	-1.10
407	1LZ1	I59Y	2.70	64.90	-3.78
408	1LZ1	I89A	2.70	64.90	-2.70
409	1LZ1	I89V	2.70	49.20	-0.35
410	1LZ1	I89V	2.70	64.90	-0.48
411	1LZ1	P71G	2.80	68.80	-1.60
412	1LZ1	Q58A	2.70	64.90	0.91
413	1LZ1	Q58G	2.70	64.90	1.87
414	1LZ1	R21A	2.70	64.90	1.32
415	1LZ1	R21G	2.70	64.90	1.15
416	1LZ1	R50A	2.70	64.90	0.43
417	1LZ1	R50G	2.70	64.90	0.26
418	1LZ1	V74A	2.70	49.20	-0.43
419	1LZ1	V74A	2.70	64.90	-0.36
420	1LZ1	V74F	2.70	64.90	-0.29
421	1LZ1	V74G	2.70	64.90	-0.22
422	1LZ1	V74I	2.70	64.90	0.45
423	1LZ1	V74L	2.70	64.90	0.19
424	1LZ1	V74M	2.70	64.90	0.65
425	1LZ1	V74S	2.70	64.90	-0.38
426	1LZ1	V93A	2.70	49.20	-1.00
427	1LZ1	V93A	2.70	64.90	-0.74
428	1LZ1	V93T	2.70	64.90	-0.67
429	1LZ1	V99A	2.70	49.20	-0.89
430	1LZ1	V99A	2.70	64.90	-0.98
431	1LZ1	V99T	2.70	64.90	-0.50
432	1LZ1	Y20F	2.70	64.90	-0.50
433	1LZ1	Y38A	2.70	64.90	-2.49
434	1LZ1	Y38F	2.70	64.90	-0.19
435	1LZ1	Y38G	2.70	64.90	-2.32
436	1LZ1	Y45F	2.70	64.90	0.07
437	1LZ1	Y54F	2.70	64.90	-0.96
438	1LZ1	Y63F	2.70	64.90	-0.24
439	1LZ1	D102N	2.20	65.00	0.17
440	1LZ1	D102N	2.30	65.00	0.14
441	1LZ1	D102N	4.00	65.00	-0.67
442	1LZ1	D102N	4.50	65.00	0.07
443	1LZ1	D120N	2.20	65.00	0.10
444	1LZ1	D120N	2.30	65.00	0.19
445	1LZ1	D120N	4.00	65.00	-0.67
446	1LZ1	D120N	4.50	65.00	0.05
447	1LZ1	I106A	2.70	64.90	-0.93
448	1LZ1	I106V	2.70	49.20	-0.98
449	1LZ1	I106V	2.70	64.90	-0.72
450	1LZ1	N118A	2.70	64.90	0.19
451	1LZ1	N118G	2.70	64.90	0.05
452	1LZ1	P103G	2.80	68.80	-0.10
453	1LZ1	V100A	2.70	49.20	-0.57
454	1LZ1	V100A	2.70	64.90	-0.26
455	1LZ1	V100F	2.70	64.90	-1.65
456	1LZ1	V100T	2.70	64.90	-0.29
457	1LZ1	V110A	2.70	49.20	0.07
458	1LZ1	V110A	2.70	64.90	0.53
459	1LZ1	V110F	2.70	64.90	-0.05
460	1LZ1	V110G	2.70	64.90	0.48
461	1LZ1	V110I	2.70	64.90	0.86
462	1LZ1	V110L	2.70	64.90	0.07
463	1LZ1	V110M	2.70	64.90	0.53
464	1LZ1	V110P	2.80	68.80	0.50
465	1LZ1	V121A	2.70	49.20	-1.75
466	1LZ1	V121A	2.70	64.90	-1.44
467	1LZ1	V125A	2.70	49.20	-1.60
468	1LZ1	V125A	2.70	64.90	-1.32
469	1LZ1	V130A	2.70	49.20	-1.12
470	1LZ1	V130A	2.70	64.90	-0.84
471	1LZ1	Y124F	2.70	64.90	-0.36
472	1MBG	V103A	7.50	25.00	-2.32
473	1MBG	V103I	7.50	25.00	0.69
474	1MBG	V103L	7.50	25.00	2.44
475	1N0J	I58T	7.80	70.00	-2.70
476	1ONC	M23L	2.00	25.00	-2.51
477	1ONC	M23L	2.50	25.00	-2.30
478	1ONC	M23L	3.00	25.00	-2.78
479	1ONC	M23L	3.50	25.00	-2.89
480	1ONC	M23L	4.00	25.00	-2.42
481	1ONC	M23L	5.00	25.00	-2.66
482	1ONC	M23L	6.00	25.00	-2.66
483	1ONC	M23L	7.00	25.00	-2.22
484	1ONC	M23L	8.00	25.00	-2.39
485	1OTR	V5A	3.75	50.00	-3.01
486	1OTR	V5N	3.75	50.00	-5.38
487	1OTR	V5T	3.75	50.00	-3.73
488	1OTR	E34C	3.00	65.00	0.91
489	1OTR	E34G	3.00	65.00	1.39
490	1OTR	E34H	3.00	65.00	-3.92
491	1OTR	E34I	3.00	65.00	1.65
492	1OTR	E34K	3.00	65.00	-2.15
493	1OTR	E34L	3.00	65.00	1.36
494	1OTR	E34P	3.00	65.00	-2.13
495	1OTR	E34Q	3.00	65.00	-1.46
496	1OTR	E34S	3.00	65.00	0.12
497	1OTR	E34T	3.00	65.00	1.51
498	1OTR	E34W	3.00	65.00	1.32
499	1OTR	I30L	3.00	50.00	-1.96
500	1OTR	I36F	3.00	50.00	-0.86
501	1OTR	I36L	3.00	50.00	-1.32
502	1OTR	I36V	3.00	50.00	-0.79
503	1OTR	L67A	3.75	50.00	-2.82
504	1OTR	L67N	3.75	50.00	-3.40
505	1OTR	L67S	3.75	50.00	-3.30
506	1OTR	L67T	3.75	50.00	-2.92
507	1OTR	Q41L	3.75	50.00	-0.26
508	1OTR	Q41N	3.75	50.00	-2.56
509	1OTR	Q41S	3.75	50.00	-1.27
510	1OTR	Q41T	3.75	50.00	-0.43
511	1OTR	Q41V	3.75	50.00	-0.05
512	1OTR	V17A	3.75	50.00	-1.63
513	1OTR	V17N	3.75	50.00	-4.90
514	1OTR	V17T	3.75	50.00	-1.89
515	1PGA	T53C	5.20	60.00	0.78
516	1PGA	T53D	5.20	60.00	-0.85
517	1PGA	T53E	5.20	60.00	0.23
518	1PGA	T53F	5.20	60.00	1.08
519	1PGA	T53G	5.20	60.00	-1.21
520	1PGA	T53H	5.20	60.00	0.37
521	1PGA	T53I	5.20	60.00	1.25
522	1PGA	T53K	5.20	60.00	0.35
523	1PGA	T53L	5.20	60.00	0.45
524	1PGA	T53M	5.20	60.00	0.90
525	1PGA	T53N	5.20	60.00	0.52
526	1PGA	T53Q	5.20	60.00	0.38
527	1PGA	T53R	5.20	60.00	0.40
528	1PGA	T53S	5.20	60.00	0.87
529	1PGA	T53T	5.20	60.00	1.36
530	1PGA	T53V	5.20	60.00	0.94
531	1PGA	T53W	5.20	60.00	1.04
532	1PGA	T53Y	5.20	60.00	1.63
533	1POH	K49A	7.00	25.00	1.60
534	1POH	K49D	7.00	25.00	1.80
535	1POH	K49E	7.00	25.00	2.10
536	1POH	K49G	7.00	25.00	1.20
537	1POH	K49M	7.00	25.00	1.00
538	1POH	K49N	7.00	25.00	0.40
539	1POH	K49Q	7.00	25.00	1.50
540	1POH	K49R	7.00	25.00	-0.20
541	1POH	K49S	7.00	25.00	1.20
542	1RN1	N9A	7.00	25.00	-0.90
543	1RN1	N9A	7.00	50.90	-0.71
544	1RN1	A21C	2.50	0.00	-0.74
545	1RN1	A21D	2.50	0.00	0.33
546	1RN1	A21D	7.00	0.00	-0.71
547	1RN1	A21E	2.50	0.00	0.05
548	1RN1	A21E	7.00	0.00	-0.69
549	1RN1	A21F	2.50	0.00	-0.57
550	1RN1	A21G	2.50	0.00	-0.90
551	1RN1	A21H	2.50	0.00	-0.56
552	1RN1	A21H	7.00	0.00	-0.17
553	1RN1	A21I	2.50	0.00	-0.44
554	1RN1	A21K	2.50	0.00	-0.51
555	1RN1	A21L	2.50	0.00	-0.13
556	1RN1	A21M	2.50	0.00	-0.15
557	1RN1	A21N	2.50	0.00	0.34
558	1RN1	A21Q	2.50	0.00	-0.26
559	1RN1	A21Q	7.00	0.00	-0.40
560	1RN1	A21R	2.50	0.00	-0.41
561	1RN1	A21S	2.50	0.00	-0.49
562	1RN1	A21S	7.00	0.00	-0.40
563	1RN1	A21T	2.50	0.00	-0.57
564	1RN1	A21V	2.50	0.00	-0.66
565	1RN1	A21W	2.50	0.00	-0.30
566	1RN1	A21Y	2.50	0.00	-0.39
567	1RN1	D76A	7.00	15.00	-3.70
568	1RN1	D76A	7.00	15.00	-3.80
569	1RN1	D76N	7.00	15.00	-3.10
570	1RN1	D76S	7.00	15.00	-3.10
571	1RN1	D76S	7.00	15.00	-3.30
572	1RN1	H40T	6.00	25.00	-0.26
573	1RN1	H92A	6.00	25.00	-0.62
574	1RN1	N36A	7.00	25.00	0.03
575	1RN1	N36A	7.00	50.90	0.00
576	1RN1	N44A	7.00	25.00	-2.08
577	1RN1	N44A	7.00	50.80	-1.60
578	1RN1	N44A	7.00	50.90	-1.86
579	1RN1	N44D	7.00	50.80	-1.60
580	1RN1	N44S	7.00	50.80	-1.50
581	1RN1	N81A	7.00	25.00	-2.87
582	1RN1	N81A	7.00	50.90	-2.91
583	1RN1	S12A	7.00	25.00	-1.23
584	1RN1	S12A	7.00	50.90	-1.08
585	1RN1	S17A	7.00	25.00	0.67
586	1RN1	S17A	7.00	50.90	0.57
587	1RN1	S64A	7.00	25.00	-1.44
588	1RN1	S64A	7.00	50.90	-1.56
589	1RN1	W59Y	6.00	25.00	-0.93
590	1RN1	Y11F	7.00	25.00	-2.11
591	1RN1	Y11F	7.00	50.90	-2.03
592	1RN1	Y24W	6.00	25.00	1.24
593	1RN1	Y42F	7.00	25.00	1.14
594	1RN1	Y42F	7.00	50.90	1.15
595	1RN1	Y42W	6.00	25.00	-0.14
596	1RN1	Y45W	6.00	25.00	0.74
597	1RN1	Y56F	7.00	25.00	-0.78
598	1RN1	Y56F	7.00	50.90	-0.71
599	1RN1	Y57F	7.00	25.00	-0.50
600	1RN1	Y57F	7.00	50.90	-0.44
601	1RN1	Y68F	7.00	25.00	-1.36
602	1RN1	Y68F	7.00	50.90	-1.35
603	1ROP	L41A	6.00	25.00	-6.12
604	1ROP	L41V	6.00	25.00	-2.53
605	1RTB	P93A	4.20	56.05	-2.70
606	1RTB	P93G	6.00	61.60	-2.20
607	1RTB	P93G	6.00	61.80	-2.60
608	1RTB	P93S	4.20	56.05	-2.10
609	1RTB	Y97A	5.00	63.30	-12.00
610	1RTB	Y97F	5.00	63.30	-3.54
611	1RTB	Y97G	5.00	63.30	-11.70
612	1RTB	P114A	4.20	56.05	-3.20
613	1RTB	P114G	4.20	56.05	-2.80
614	1RTB	P114G	6.00	61.60	-3.30
615	1RTB	P114G	6.00	61.80	-3.60
616	1RX4	L28R	7.80	15.00	0.50
617	1RX4	V75A	7.80	15.00	-0.20
618	1RX4	V75C	7.80	15.00	-0.20
619	1RX4	V75H	6.50	15.00	-1.90
620	1RX4	V75H	7.80	15.00	-1.70
621	1RX4	V75I	7.80	15.00	-2.00
622	1RX4	V75R	7.80	15.00	-2.80
623	1RX4	V75S	7.80	15.00	-1.90
624	1RX4	V75Y	7.80	15.00	-2.30
625	1RX4	E139K	7.80	15.00	-2.36
626	1RX4	E139Q	7.80	15.00	-1.36
627	1SAR	T5V	7.00	48.40	0.00
628	1SAR	V2T	7.00	48.40	-0.90
629	1SAR	E41K	7.00	49.00	-0.70
630	1SAR	E41K	5.50	55.60	-1.50
631	1SAR	E54Q	5.50	55.60	-2.30
632	1SAR	E74K	7.00	49.00	0.90
633	1SAR	E74K	5.50	55.60	0.10
634	1SAR	H85Q	7.00	49.00	0.00
635	1SAR	H85Q	5.50	55.60	0.00
636	1SAR	N39A	7.00	48.40	-2.20
637	1SAR	N39D	7.00	48.40	-1.50
638	1SAR	N39S	7.00	48.40	-2.30
639	1SAR	Q38A	7.00	49.00	1.00
640	1SAR	Q38A	5.50	55.60	0.40
641	1SAR	R65A	7.00	49.00	-1.00
642	1SAR	R65A	5.50	55.60	-1.30
643	1SAR	T16V	7.00	48.40	0.30
644	1SAR	T18V	7.00	48.40	-1.40
645	1SAR	T56V	7.00	48.40	-1.90
646	1SAR	T59V	7.00	48.40	-1.70
647	1SAR	T67V	7.00	48.40	0.00
648	1SAR	T82V	7.00	48.40	-1.70
649	1SAR	V36T	7.00	48.40	-1.30
650	1SAR	V43T	7.00	48.40	-0.50
651	1SAR	V57T	7.00	48.40	-4.40
652	1SHG	D48G	2.00	24.85	0.98
653	1SHG	D48G	2.50	24.85	0.69
654	1SHG	D48G	3.00	24.85	0.57
655	1SHG	D48G	3.50	24.85	1.05
656	1SSO	I29V	7.00	50.00	-0.40
657	1STN	A60G	7.00	20.00	-1.50
658	1STN	A60V	7.00	20.00	-2.90
659	1STN	A90S	7.00	20.00	-2.00
660	1STN	A90S	5.00	47.00	-2.60
661	1STN	A90S	7.00	51.40	-2.50
662	1STN	D77A	7.00	20.00	-3.20
663	1STN	D77G	7.00	20.00	-2.20
664	1STN	D83A	7.00	20.00	-3.90
665	1STN	D83G	7.00	20.00	-2.80
666	1STN	D95A	7.00	20.00	-3.60
667	1STN	D95G	7.00	20.00	-3.10
668	1STN	E73A	7.00	20.00	-1.60
669	1STN	F61A	7.00	20.00	-2.40
670	1STN	F61G	7.00	20.00	-4.70
671	1STN	F76A	7.00	20.00	-4.10
672	1STN	F76G	7.00	20.00	-4.70
673	1STN	G79S	7.00	20.00	-2.40
674	1STN	G79S	5.28	40.00	-1.80
675	1STN	G79S	5.00	47.00	-1.20
676	1STN	G79S	7.00	51.40	-1.30
677	1STN	G88V	5.00	47.00	0.60
678	1STN	G88V	7.00	51.40	0.50
679	1STN	H46Y	5.38	40.00	0.00
680	1STN	I18G	7.00	20.00	-2.60
681	1STN	I18M	5.42	40.00	-0.20
682	1STN	L25A	5.00	47.00	-2.80
683	1STN	L25A	7.00	51.40	-2.60
684	1STN	L36A	7.00	20.00	-3.60
685	1STN	L36G	7.00	20.00	-5.40
686	1STN	L37A	7.00	20.00	-1.80
687	1STN	L37G	7.00	20.00	-3.90
688	1STN	L89F	5.38	40.00	-1.20
689	1STN	T33S	7.00	20.00	-1.40
690	1STN	T62A	7.00	20.00	-2.40
691	1STN	T62G	7.00	20.00	-3.40
692	1STN	V23F	5.35	40.00	-1.50
693	1STN	V66L	5.00	47.00	0.60
694	1STN	V66L	7.00	51.40	0.80
695	1STN	Y91S	7.00	20.00	-5.30
696	1STN	H124L	5.20	40.00	0.70
697	1STN	H124L	5.00	47.00	1.90
698	1STN	H124L	7.00	51.40	1.30
699	1STN	L103A	7.00	20.00	-4.60
700	1STN	N118D	7.00	20.00	-2.50
701	1STN	W140F	7.00	20.00	-0.60
702	1STN	W140H	7.00	20.00	-0.40
703	1STN	W140L	7.00	20.00	-4.50
704	1STN	W140Y	7.00	20.00	-1.10
705	1SUP	M50F	8.00	58.80	0.48
706	1SUP	N76D	8.00	58.80	0.45
707	1SUP	G169A	8.00	58.80	0.30
708	1SUP	N218S	8.00	58.80	1.07
709	1SUP	Q206C	8.00	58.80	1.25
710	1SUP	Y217K	8.00	58.80	0.72
711	1TPK	V65A	4.50	64.30	-2.00
712	1TPK	V65I	4.50	64.30	0.30
713	1TPK	V65L	4.50	64.30	-1.90
714	1TPK	V65M	4.50	64.30	-2.20
715	1TPK	V65S	4.50	64.30	-2.40
716	1TPK	V65T	4.50	64.30	-1.00
717	1TUP	C242S	7.20	10.00	-2.94
718	1TUP	R175H	7.20	10.00	-3.01
719	1TUP	R248Q	7.20	10.00	-1.94
720	1TUP	R249S	7.20	10.00	-1.95
721	1TUP	R273H	7.20	10.00	-0.35
722	1VQB	I6V	7.00	25.00	-0.70
723	1VQB	A86T	7.00	25.00	-0.70
724	1VQB	A86V	7.00	25.00	0.50
725	1VQB	C33A	7.00	25.00	-0.50
726	1VQB	C33I	7.00	25.00	-0.90
727	1VQB	C33L	7.00	25.00	-2.60
728	1VQB	C33M	7.00	25.00	-3.50
729	1VQB	C33S	7.00	25.00	-4.20
730	1VQB	C33S	7.00	25.00	-4.30
731	1VQB	C33T	7.00	25.00	-4.60
732	1VQB	C33V	7.00	25.00	-0.20
733	1VQB	D36C	7.00	25.00	-2.00
734	1VQB	D36C	7.00	25.00	-2.10
735	1VQB	D36N	7.00	25.00	-1.00
736	1VQB	D50H	7.00	25.00	-1.50
737	1VQB	D50H	7.00	25.00	-1.60
738	1VQB	E30F	7.00	25.00	2.00
739	1VQB	E30F	7.00	25.00	2.10
740	1VQB	E30M	7.00	25.00	0.60
741	1VQB	E30M	7.00	25.00	0.70
742	1VQB	E30N	7.00	25.00	-1.10
743	1VQB	E40C	7.00	25.00	-1.60
744	1VQB	E40T	7.00	25.00	-0.40
745	1VQB	F13T	7.00	25.00	-0.70
746	1VQB	F68L	7.00	25.00	-4.20
747	1VQB	F68L	7.00	25.00	-4.30
748	1VQB	F68V	7.00	25.00	-5.00
749	1VQB	F73W	7.00	25.00	0.80
750	1VQB	H64C	7.00	25.00	0.50
751	1VQB	I47A	7.00	25.00	-7.00
752	1VQB	I47A	7.00	25.00	-7.10
753	1VQB	I47C	7.00	25.00	-5.20
754	1VQB	I47C	7.00	25.00	-5.30
755	1VQB	I47F	7.00	25.00	-1.90
756	1VQB	I47F	7.00	25.00	-2.00
757	1VQB	I47L	7.00	25.00	-0.60
758	1VQB	I47L	7.00	25.00	-0.70
759	1VQB	I47M	7.00	25.00	-2.10
760	1VQB	I47M	7.00	25.00	-2.20
761	1VQB	I47T	7.00	25.00	-7.40
762	1VQB	I47V	7.00	25.00	-2.50
763	1VQB	I47V	7.00	25.00	-2.60
764	1VQB	I78C	7.00	25.00	-4.40
765	1VQB	I78T	7.00	25.00	-6.60
766	1VQB	I78V	7.00	25.00	-1.30
767	1VQB	K24V	7.00	25.00	0.80
768	1VQB	K69H	7.00	25.00	-1.20
769	1VQB	K69H	7.00	25.00	-1.30
770	1VQB	K69M	7.00	25.00	0.10
771	1VQB	K69M	7.00	25.00	0.20
772	1VQB	L28V	7.00	25.00	1.10
773	1VQB	L32H	7.00	25.00	-0.90
774	1VQB	L32R	7.00	25.00	-1.60
775	1VQB	L32W	7.00	25.00	2.80
776	1VQB	L32Y	7.00	25.00	1.00
777	1VQB	L37A	7.00	25.00	-7.70
778	1VQB	L37C	7.00	25.00	-4.60
779	1VQB	L37I	7.00	25.00	-1.40
780	1VQB	L37T	7.00	25.00	-5.20
781	1VQB	L37V	7.00	25.00	-3.50
782	1VQB	L49A	7.00	25.00	-6.10
783	1VQB	L49C	7.00	25.00	-4.10
784	1VQB	L49I	7.00	25.00	-1.90
785	1VQB	L49T	7.00	25.00	-5.70
786	1VQB	L49V	7.00	25.00	-2.90
787	1VQB	L65P	7.00	25.00	-1.50
788	1VQB	L81C	7.00	25.00	-3.70
789	1VQB	L81T	7.00	25.00	-5.10
790	1VQB	L81V	7.00	25.00	-0.20
791	1VQB	M77A	7.00	25.00	-2.10
792	1VQB	M77C	7.00	25.00	0.00
793	1VQB	M77F	7.00	25.00	-0.20
794	1VQB	M77I	7.00	25.00	1.60
795	1VQB	M77L	7.00	25.00	-1.20
796	1VQB	M77T	7.00	25.00	-0.80
797	1VQB	M77V	7.00	25.00	1.20
798	1VQB	R82C	7.00	25.00	-1.50
799	1VQB	S67C	7.00	25.00	-3.70
800	1VQB	S67T	7.00	25.00	-1.60
801	1VQB	T48C	7.00	25.00	-0.80
802	1VQB	T48V	7.00	25.00	0.00
803	1VQB	T62C	7.00	25.00	-0.70
804	1VQB	T62V	7.00	25.00	1.30
805	1VQB	V19C	7.00	25.00	-0.30
806	1VQB	V19T	7.00	25.00	-0.60
807	1VQB	V35A	7.00	25.00	-2.20
808	1VQB	V35C	7.00	25.00	-1.40
809	1VQB	V35F	7.00	25.00	-3.10
810	1VQB	V35F	7.00	25.00	-3.20
811	1VQB	V35I	7.00	25.00	-0.60
812	1VQB	V35I	7.00	25.00	-0.70
813	1VQB	V35L	7.00	25.00	-2.70
814	1VQB	V35M	7.00	25.00	-1.00
815	1VQB	V35M	7.00	25.00	-1.10
816	1VQB	V35T	7.00	25.00	-5.30
817	1VQB	V43C	7.00	25.00	-2.10
818	1VQB	V43T	7.00	25.00	-1.60
819	1VQB	V45A	7.00	25.00	-2.10
820	1VQB	V45C	7.00	25.00	-0.10
821	1VQB	V45L	7.00	25.00	-3.00
822	1VQB	V45T	7.00	25.00	-3.50
823	1VQB	V63C	7.00	25.00	-4.10
824	1VQB	V63T	7.00	25.00	-5.00
825	1VQB	V70C	7.00	25.00	-3.10
826	1VQB	V70C	7.00	25.00	-3.30
827	1VQB	V70P	7.00	25.00	-5.00
828	1VQB	V70P	7.00	25.00	-5.10
829	1VQB	V70T	7.00	25.00	-3.50
830	1VQB	Y26R	7.00	25.00	-0.40
831	1VQB	Y41A	7.00	25.00	-0.40
832	1VQB	Y41F	7.00	25.00	-0.60
833	2ABD	A9G	5.30	5.00	-1.81
834	2ABD	F5A	5.30	5.00	-2.52
835	2ABD	A34G	5.30	5.00	-1.57
836	2ABD	D21A	5.30	5.00	0.42
837	2ABD	D21H	5.30	5.00	-0.56
838	2ABD	E67A	5.30	5.00	-0.36
839	2ABD	K32A	5.30	5.00	-1.02
840	2ABD	K32E	5.30	5.00	-1.68
841	2ABD	K32R	5.30	5.00	-1.83
842	2ABD	K52M	5.30	5.00	0.18
843	2ABD	K54A	5.30	5.00	-0.86
844	2ABD	K54M	5.30	5.00	0.27
845	2ABD	L15A	5.30	5.00	-3.10
846	2ABD	L25A	5.30	5.00	-1.02
847	2ABD	L80A	5.30	5.00	-3.70
848	2ABD	P19A	5.30	5.00	-1.07
849	2ABD	P44A	5.30	5.00	-1.40
850	2ABD	Q33A	5.30	5.00	-3.66
851	2ABD	T35A	5.30	5.00	-1.09
852	2ABD	V12A	5.30	5.00	-1.69
853	2ABD	V77A	5.30	5.00	-1.14
854	2ABD	Y28A	5.30	5.00	-2.47
855	2ABD	Y28F	5.30	5.00	-1.06
856	2ABD	Y28N	5.30	5.00	-2.23
857	2ABD	Y31N	5.30	5.00	-1.52
858	2ABD	Y73A	5.30	5.00	-4.83
859	2ABD	Y73F	5.30	5.00	0.27
860	2AFG	L44P	6.60	40.05	0.69
861	2AFG	L73V	6.60	40.05	-1.46
862	2AFG	V109L	6.60	40.05	-0.57
863	2AKY	V8I	7.50	25.00	-1.20
864	2AKY	T77H	7.50	25.00	-2.15
865	2AKY	I213F	7.50	25.00	-1.91
866	2AKY	N169D	7.50	25.00	-2.15
867	2CI2	A35G	6.25	25.00	-1.09
868	2CI2	D42A	6.25	25.00	-0.96
869	2CI2	D64A	6.25	25.00	-0.80
870	2CI2	D71A	6.25	25.00	-3.41
871	2CI2	E26A	6.25	25.00	-0.47
872	2CI2	E26Q	6.25	25.00	-0.62
873	2CI2	E33D	6.25	25.00	-0.52
874	2CI2	E33N	6.25	25.00	-0.70
875	2CI2	E33N	6.30	46.45	-0.70
876	2CI2	E33Q	6.25	25.00	-0.29
877	2CI2	E34D	6.25	25.00	-0.74
878	2CI2	E34N	6.25	25.00	-1.07
879	2CI2	E34Q	6.25	25.00	-0.47
880	2CI2	E45A	6.25	25.00	-0.32
881	2CI2	E60A	6.25	25.00	-0.70
882	2CI2	E60A	6.30	25.00	-0.68
883	2CI2	F69A	6.25	25.00	-3.84
884	2CI2	F69L	6.25	25.00	-2.11
885	2CI2	F69L	6.30	46.45	-2.11
886	2CI2	F69V	6.25	25.00	-2.39
887	2CI2	I39V	3.00	25.00	-1.20
888	2CI2	I39V	3.50	25.00	-1.16
889	2CI2	I39V	6.25	25.00	-1.30
890	2CI2	I39V	6.30	25.00	-1.27
891	2CI2	I39V	6.30	46.45	-1.30
892	2CI2	I48A	3.50	25.00	-3.89
893	2CI2	I48A	6.30	25.00	-3.84
894	2CI2	I48V	3.50	25.00	-0.92
895	2CI2	I48V	6.30	25.00	-1.09
896	2CI2	I48V	6.30	46.45	-1.11
897	2CI2	I49A	6.30	46.45	-2.12
898	2CI2	I49V	6.30	46.45	0.08
899	2CI2	I56A	6.25	25.00	-0.03
900	2CI2	I76A	3.00	25.00	-4.23
901	2CI2	I76A	3.50	25.00	-4.34
902	2CI2	I76A	6.30	25.00	-4.25
903	2CI2	I76V	3.00	25.00	0.09
904	2CI2	I76V	6.30	25.00	0.21
905	2CI2	I76V	6.30	46.45	0.19
906	2CI2	K21A	6.25	25.00	-0.55
907	2CI2	K21M	6.25	25.00	-0.67
908	2CI2	K30A	6.25	25.00	0.42
909	2CI2	K36A	6.25	25.00	-0.49
910	2CI2	K36A	6.30	46.45	-0.49
911	2CI2	K36G	6.25	25.00	-2.32
912	2CI2	K37A	6.25	25.00	0.21
913	2CI2	K37A	6.30	46.45	0.23
914	2CI2	K37G	6.25	25.00	-0.99
915	2CI2	K37G	6.30	46.45	-0.97
916	2CI2	K43A	6.25	25.00	-0.65
917	2CI2	K43A	6.30	46.45	-0.65
918	2CI2	K43G	6.25	25.00	-3.19
919	2CI2	K72N	6.25	25.00	0.00
920	2CI2	L27A	3.00	25.00	-2.66
921	2CI2	L27A	6.30	25.00	-2.64
922	2CI2	L27A	6.30	46.45	-2.68
923	2CI2	L40A	6.25	25.00	-1.33
924	2CI2	L40G	6.25	25.00	-1.38
925	2CI2	L51A	6.25	25.00	-2.37
926	2CI2	L51A	6.30	46.45	-2.37
927	2CI2	L51I	6.25	25.00	-0.26
928	2CI2	L51V	6.25	25.00	-0.50
929	2CI2	L51V	6.30	46.45	-0.50
930	2CI2	L68A	3.50	25.00	-3.74
931	2CI2	L68A	6.30	25.00	-3.82
932	2CI2	N75A	6.25	25.00	-0.83
933	2CI2	N75D	6.25	25.00	-1.21
934	2CI2	P25A	6.25	25.00	-1.57
935	2CI2	P44A	6.25	25.00	-1.76
936	2CI2	P52A	6.25	25.00	-0.17
937	2CI2	P80A	6.25	25.00	-3.34
938	2CI2	Q41A	6.25	25.00	-0.02
939	2CI2	Q41G	6.25	25.00	-0.60
940	2CI2	R62A	6.25	25.00	-0.58
941	2CI2	S31A	6.25	25.00	-0.89
942	2CI2	S31A	6.30	46.45	-0.89
943	2CI2	S31G	6.25	25.00	-0.80
944	2CI2	T22A	6.30	46.45	-0.85
945	2CI2	T55A	6.25	25.00	0.23
946	2CI2	T55S	6.25	25.00	-0.02
947	2CI2	T55V	6.25	25.00	-0.76
948	2CI2	T58A	6.30	25.00	-0.69
949	2CI2	T58D	6.30	25.00	0.04
950	2CI2	V38A	3.00	25.00	-0.46
951	2CI2	V38A	6.25	25.00	-0.49
952	2CI2	V38A	6.30	25.00	-0.46
953	2CI2	V38A	6.30	46.45	-0.48
954	2CI2	V53A	6.30	46.45	-0.63
955	2CI2	V53T	6.30	46.45	-1.03
956	2CI2	V57A	6.25	25.00	-1.47
957	2CI2	V66A	3.50	25.00	-4.91
958	2CI2	V66A	6.30	25.00	-4.88
959	2CI2	V70A	3.00	25.00	-2.17
960	2CI2	V70A	6.30	25.00	-1.95
961	2CI2	V70A	6.30	46.45	-1.95
962	2HPR	G49A	7.00	25.00	0.80
963	2HPR	G49E	7.00	25.00	1.40
964	2HPR	G49K	7.00	25.00	-1.00
965	2LZM	I3A	2.00	41.90	-1.10
966	2LZM	I3A	6.50	64.70	-0.70
967	2LZM	I3C	2.00	41.90	1.00
968	2LZM	I3C	2.00	41.90	-0.40
969	2LZM	I3C	6.50	64.70	1.20
970	2LZM	I3C	6.50	64.70	-1.20
971	2LZM	I3D	2.00	41.90	-1.80
972	2LZM	I3D	6.50	64.70	-3.20
973	2LZM	I3E	2.00	38.75	-1.77
974	2LZM	I3E	2.00	41.90	-1.10
975	2LZM	I3E	2.50	46.16	-1.71
976	2LZM	I3E	3.00	53.56	-1.53
977	2LZM	I3E	6.50	64.70	-2.00
978	2LZM	I3F	2.00	38.75	-1.49
979	2LZM	I3F	2.00	41.90	-1.00
980	2LZM	I3F	2.50	46.16	-1.09
981	2LZM	I3F	3.00	53.56	-0.53
982	2LZM	I3F	6.50	64.70	-1.10
983	2LZM	I3G	2.00	41.90	-1.80
984	2LZM	I3G	6.50	64.70	-2.10
985	2LZM	I3L	2.00	38.75	0.85
986	2LZM	I3L	2.00	41.90	0.90
987	2LZM	I3L	2.50	46.16	1.01
988	2LZM	I3L	3.00	53.56	1.16
989	2LZM	I3L	6.50	64.70	0.40
990	2LZM	I3M	2.00	41.90	-0.30
991	2LZM	I3M	6.50	64.70	-0.90
992	2LZM	I3P	2.00	38.75	-2.96
993	2LZM	I3P	2.50	46.16	-2.97
994	2LZM	I3P	3.00	53.56	-2.53
995	2LZM	I3S	2.00	41.90	-1.90
996	2LZM	I3S	6.50	64.70	-1.70
997	2LZM	I3T	2.00	38.75	-2.45
998	2LZM	I3T	2.00	41.90	-1.70
999	2LZM	I3T	2.50	46.16	-2.28
1000	2LZM	I3T	3.00	53.56	-1.81
1001	2LZM	I3T	6.50	64.70	-2.30
1002	2LZM	I3V	2.00	41.90	-0.60
1003	2LZM	I3V	6.50	64.70	-0.40
1004	2LZM	I3W	6.50	64.70	-2.80
1005	2LZM	I3Y	2.00	41.90	-2.70
1006	2LZM	I3Y	6.50	64.70	-2.30
1007	2LZM	M6L	3.00	47.00	-2.80
1008	2LZM	A41S	3.00	51.55	-0.60
1009	2LZM	A42S	3.00	51.55	-2.30
1010	2LZM	A49S	3.00	51.55	-0.50
1011	2LZM	A73S	3.00	51.55	-0.40
1012	2LZM	A74P	3.50	57.50	-5.70
1013	2LZM	A74P	4.00	62.20	-5.00
1014	2LZM	A74P	6.50	62.90	-4.60
1015	2LZM	A74P	5.50	65.70	-4.50
1016	2LZM	A82P	2.00	38.80	-0.07
1017	2LZM	A82P	2.00	41.90	0.30
1018	2LZM	A82P	2.50	46.20	0.51
1019	2LZM	A82P	3.00	53.60	1.27
1020	2LZM	A82P	6.50	64.70	0.80
1021	2LZM	A82S	3.00	51.55	-0.30
1022	2LZM	A93P	2.00	38.80	0.03
1023	2LZM	A93P	2.00	41.90	0.10
1024	2LZM	A93P	2.50	46.20	0.51
1025	2LZM	A93P	3.00	53.60	1.10
1026	2LZM	A93P	6.50	64.70	0.10
1027	2LZM	A93S	3.00	51.55	-0.20
1028	2LZM	A98S	3.00	51.55	-2.50
1029	2LZM	A98V	3.00	40.00	-4.90
1030	2LZM	C54T	6.50	70.00	0.30
1031	2LZM	C54V	6.50	70.00	-0.70
1032	2LZM	D20A	5.40	65.10	-0.30
1033	2LZM	D20N	5.40	65.10	1.30
1034	2LZM	D20S	5.40	65.10	0.70
1035	2LZM	D20T	5.40	65.10	0.90
1036	2LZM	D47A	3.00	51.65	-0.28
1037	2LZM	D47A	6.70	62.20	-0.95
1038	2LZM	D72P	2.00	38.50	-2.60
1039	2LZM	D72P	6.50	63.40	-2.70
1040	2LZM	D92N	2.00	39.50	-0.10
1041	2LZM	D92N	6.70	62.40	-1.40
1042	2LZM	E11A	5.40	66.48	1.10
1043	2LZM	E11F	5.40	66.48	1.70
1044	2LZM	E11H	5.40	65.10	0.10
1045	2LZM	E11M	5.40	66.48	1.60
1046	2LZM	E11N	5.40	65.10	-0.10
1047	2LZM	E45A	3.00	51.65	0.55
1048	2LZM	E45A	6.70	62.20	0.01
1049	2LZM	G30A	5.40	66.48	0.10
1050	2LZM	G30F	5.40	66.48	-1.50
1051	2LZM	G77A	2.00	41.90	-0.40
1052	2LZM	G77A	6.50	64.70	0.40
1053	2LZM	H31N	5.50	66.00	-4.00
1054	2LZM	K16E	2.80	50.90	-0.50
1055	2LZM	K16E	5.30	66.70	0.50
1056	2LZM	K43A	3.00	51.65	-0.96
1057	2LZM	K43A	6.70	62.20	-1.03
1058	2LZM	K48A	3.00	51.65	-0.32
1059	2LZM	K48A	6.70	62.20	-0.56
1060	2LZM	K60H	2.00	28.50	-0.80
1061	2LZM	K60H	6.50	63.00	-0.10
1062	2LZM	K60P	2.00	41.90	0.10
1063	2LZM	K60P	6.50	64.70	0.00
1064	2LZM	K83H	2.00	28.50	-0.50
1065	2LZM	K83H	6.50	63.00	-0.40
1066	2LZM	L46A	3.00	51.65	-2.62
1067	2LZM	L46A	3.01	51.80	-2.70
1068	2LZM	L46A	6.70	62.20	-1.86
1069	2LZM	L99A	3.00	51.70	-4.60
1070	2LZM	L99A	3.01	51.76	-5.00
1071	2LZM	L99A	3.01	51.80	-5.00
1072	2LZM	L99A	5.70	64.88	-4.50
1073	2LZM	L99A	5.40	65.20	-4.00
1074	2LZM	L99F	3.01	51.76	-0.40
1075	2LZM	L99F	5.70	64.88	-0.30
1076	2LZM	L99G	3.00	51.70	-7.40
1077	2LZM	L99G	5.40	65.20	-6.30
1078	2LZM	L99I	3.01	51.76	-1.40
1079	2LZM	L99I	5.70	64.88	-1.50
1080	2LZM	L99M	3.01	51.76	-0.70
1081	2LZM	L99M	5.70	64.88	-0.60
1082	2LZM	L99V	3.01	51.76	-2.30
1083	2LZM	L99V	5.70	64.88	-2.00
1084	2LZM	N40A	3.00	51.65	0.43
1085	2LZM	N40A	6.70	62.20	0.32
1086	2LZM	N55G	2.00	41.90	-0.50
1087	2LZM	N55G	6.50	64.70	-0.60
1088	2LZM	Q69P	2.00	38.50	-3.30
1089	2LZM	Q69P	6.50	63.20	-2.90
1090	2LZM	R96H	6.50	70.00	-2.80
1091	2LZM	S38A	3.00	53.40	-0.77
1092	2LZM	S38D	2.00	40.90	-0.10
1093	2LZM	S38D	6.90	66.10	0.60
1094	2LZM	S38N	2.00	39.50	-0.10
1095	2LZM	S38N	6.70	62.40	0.00
1096	2LZM	S44A	3.00	51.65	0.44
1097	2LZM	S44A	3.01	51.68	0.43
1098	2LZM	S44A	6.70	62.20	0.34
1099	2LZM	S44C	3.01	51.68	-0.11
1100	2LZM	S44D	3.01	51.68	-0.11
1101	2LZM	S44E	3.01	51.68	0.00
1102	2LZM	S44F	3.01	51.68	0.06
1103	2LZM	S44G	3.01	51.68	-0.53
1104	2LZM	S44H	3.01	51.68	0.04
1105	2LZM	S44I	3.01	51.68	0.31
1106	2LZM	S44K	3.01	51.68	0.20
1107	2LZM	S44L	3.01	51.68	0.39
1108	2LZM	S44M	3.01	51.68	0.33
1109	2LZM	S44N	3.01	51.68	-0.14
1110	2LZM	S44P	3.01	51.68	-3.03
1111	2LZM	S44Q	3.01	51.68	0.27
1112	2LZM	S44R	3.01	51.68	0.24
1113	2LZM	S44T	3.01	51.68	0.01
1114	2LZM	S44V	3.01	51.68	0.10
1115	2LZM	S44W	3.01	51.68	0.05
1116	2LZM	S44Y	3.01	51.68	0.19
1117	2LZM	S90H	2.00	28.50	-1.00
1118	2LZM	S90H	6.50	63.00	-1.10
1119	2LZM	S90H	5.50	65.40	-1.10
1120	2LZM	T59A	2.00	41.00	-2.80
1121	2LZM	T59A	6.50	63.00	-1.50
1122	2LZM	T59D	2.00	41.00	-0.90
1123	2LZM	T59D	6.50	63.00	-1.20
1124	2LZM	T59G	2.00	41.00	-2.20
1125	2LZM	T59G	6.50	63.00	-1.60
1126	2LZM	T59N	2.00	41.00	-0.60
1127	2LZM	T59N	6.50	63.00	-1.10
1128	2LZM	T59S	2.00	41.00	-0.70
1129	2LZM	T59S	6.50	63.00	-0.20
1130	2LZM	T59V	2.00	41.00	-2.80
1131	2LZM	T59V	6.50	63.00	-1.50
1132	2LZM	V75T	3.00	51.55	-1.30
1133	2LZM	V87T	3.00	51.55	-1.60
1134	2LZM	A129L	5.40	65.30	-1.30
1135	2LZM	A129M	5.40	65.30	-1.90
1136	2LZM	A129V	1.99	41.40	-0.80
1137	2LZM	A129V	2.80	52.10	-0.70
1138	2LZM	A130S	3.00	51.55	-1.00
1139	2LZM	A134S	3.00	51.55	-0.10
1140	2LZM	A146T	3.00	47.00	-2.29
1141	2LZM	A146T	6.50	70.00	-1.50
1142	2LZM	E108V	3.00	51.70	1.20
1143	2LZM	E108V	5.40	65.20	0.70
1144	2LZM	E128A	2.02	40.75	0.16
1145	2LZM	E128A	2.00	40.80	0.16
1146	2LZM	E128K	3.00	47.00	-1.16
1147	2LZM	F153A	3.01	51.76	-3.50
1148	2LZM	F153A	3.01	51.80	-3.50
1149	2LZM	F153A	5.70	64.88	-3.80
1150	2LZM	F153A	5.40	65.30	-3.40
1151	2LZM	F153I	3.01	51.76	-0.50
1152	2LZM	F153I	5.70	64.88	-0.20
1153	2LZM	F153L	3.01	51.76	0.20
1154	2LZM	F153L	5.70	64.88	0.30
1155	2LZM	F153M	3.01	51.76	-0.80
1156	2LZM	F153M	5.70	64.88	-0.60
1157	2LZM	F153V	3.01	51.76	-1.80
1158	2LZM	F153V	5.70	64.88	-1.80
1159	2LZM	G113A	2.00	38.80	0.50
1160	2LZM	G113A	2.00	41.90	0.10
1161	2LZM	G113A	2.50	46.20	0.54
1162	2LZM	G113A	3.00	53.60	0.54
1163	2LZM	G113A	6.50	64.70	0.30
1164	2LZM	G156D	2.00	41.90	-1.40
1165	2LZM	G156D	6.50	64.70	-2.30
1166	2LZM	K124G	2.00	41.90	0.00
1167	2LZM	K124G	6.50	64.70	-0.10
1168	2LZM	K135E	2.80	50.90	-0.20
1169	2LZM	K135E	5.30	66.70	-1.00
1170	2LZM	K147E	2.80	50.90	0.10
1171	2LZM	K147E	5.30	66.70	-0.70
1172	2LZM	L118A	3.01	51.65	-3.50
1173	2LZM	L118A	3.01	51.80	-3.50
1174	2LZM	L121A	3.01	51.65	-2.70
1175	2LZM	L121A	3.01	51.80	-2.70
1176	2LZM	L121A	5.40	65.30	-2.30
1177	2LZM	L133A	2.02	40.75	-4.19
1178	2LZM	L133A	3.01	51.80	-4.30
1179	2LZM	L133D	3.00	51.60	-4.90
1180	2LZM	L133D	6.50	61.90	-5.70
1181	2LZM	L133D	4.40	64.60	-5.50
1182	2LZM	L133F	1.99	41.40	-0.20
1183	2LZM	L133F	2.86	52.10	-0.30
1184	2LZM	M102K	10.40	47.90	-2.20
1185	2LZM	M102K	3.00	51.60	-8.90
1186	2LZM	M102K	5.30	65.30	-6.90
1187	2LZM	M102L	3.01	51.76	-0.74
1188	2LZM	M102L	5.70	64.89	-0.82
1189	2LZM	M106K	3.00	47.00	-3.40
1190	2LZM	M106L	3.00	47.00	0.50
1191	2LZM	M120A	3.01	51.65	-0.20
1192	2LZM	M120K	3.00	47.00	-1.60
1193	2LZM	M120L	3.00	47.00	0.50
1194	2LZM	N116A	3.01	51.65	0.17
1195	2LZM	N116D	2.00	40.90	-0.10
1196	2LZM	N116D	5.70	66.10	0.60
1197	2LZM	N132F	5.40	66.48	1.30
1198	2LZM	N132I	5.40	66.48	1.20
1199	2LZM	N132M	5.40	66.48	1.50
1200	2LZM	N144D	2.00	40.90	-0.10
1201	2LZM	N144D	6.90	66.10	0.50
1202	2LZM	N144E	2.00	40.40	0.20
1203	2LZM	N144E	6.50	64.50	0.50
1204	2LZM	N144E	5.50	66.70	0.50
1205	2LZM	N144H	2.00	39.50	-0.60
1206	2LZM	N144H	6.70	62.40	0.30
1207	2LZM	Q105A	2.10	42.00	-0.90
1208	2LZM	Q105A	5.80	66.30	-0.60
1209	2LZM	Q105E	2.10	42.00	-0.50
1210	2LZM	Q105E	5.80	66.30	-1.10
1211	2LZM	Q105G	2.10	42.00	-1.70
1212	2LZM	Q105G	5.80	66.30	-1.50
1213	2LZM	Q122A	3.01	51.65	-0.24
1214	2LZM	Q123A	3.01	51.65	-0.22
1215	2LZM	Q123E	2.00	40.40	0.30
1216	2LZM	Q123E	6.50	64.50	0.40
1217	2LZM	Q123E	5.50	66.70	0.10
1218	2LZM	R119A	3.01	51.65	-0.18
1219	2LZM	R119E	2.80	50.90	-0.20
1220	2LZM	R119E	5.30	66.70	-0.04
1221	2LZM	R119M	2.00	40.90	-0.30
1222	2LZM	R119M	5.70	66.10	0.10
1223	2LZM	R154E	2.80	50.90	0.20
1224	2LZM	R154E	5.30	66.70	-1.10
1225	2LZM	S117A	3.01	51.65	1.27
1226	2LZM	S117F	3.00	51.70	1.40
1227	2LZM	S117F	5.40	65.09	1.10
1228	2LZM	S117F	5.40	66.48	1.10
1229	2LZM	S117I	5.40	66.48	1.70
1230	2LZM	S117V	5.40	66.48	2.00
1231	2LZM	T109D	2.00	39.50	-0.30
1232	2LZM	T109D	6.70	62.40	0.60
1233	2LZM	T109N	2.00	39.50	0.00
1234	2LZM	T109N	6.70	62.40	0.10
1235	2LZM	T115A	3.01	51.65	-0.14
1236	2LZM	T115E	2.00	40.40	-0.50
1237	2LZM	T115E	2.00	40.90	-0.50
1238	2LZM	T115E	3.00	52.60	-0.20
1239	2LZM	T115E	4.00	63.60	-0.10
1240	2LZM	T115E	6.50	64.60	0.30
1241	2LZM	T115E	6.50	66.10	0.30
1242	2LZM	T115E	5.50	66.70	0.00
1243	2LZM	T152S	3.00	40.00	-2.60
1244	2LZM	T157A	2.00	38.80	-1.10
1245	2LZM	T157A	2.00	42.00	-1.40
1246	2LZM	T157A	2.50	46.20	-0.90
1247	2LZM	T157A	3.00	53.60	-0.50
1248	2LZM	T157C	2.00	42.00	-1.30
1249	2LZM	T157D	2.00	42.00	-1.10
1250	2LZM	T157E	2.00	38.80	-1.50
1251	2LZM	T157E	2.00	42.00	-1.50
1252	2LZM	T157E	2.50	46.20	-1.30
1253	2LZM	T157E	3.00	53.60	-0.80
1254	2LZM	T157F	2.00	42.00	-2.40
1255	2LZM	T157G	2.00	42.00	-1.10
1256	2LZM	T157H	2.00	42.00	-2.10
1257	2LZM	T157I	2.00	38.80	-2.10
1258	2LZM	T157I	2.00	42.00	-2.90
1259	2LZM	T157I	2.50	46.20	-1.90
1260	2LZM	T157I	3.00	53.60	-1.50
1261	2LZM	T157I	4.00	62.80	-2.10
1262	2LZM	T157I	6.00	64.50	-1.20
1263	2LZM	T157L	2.00	38.80	-1.70
1264	2LZM	T157L	2.00	42.00	-1.30
1265	2LZM	T157L	2.50	46.20	-1.70
1266	2LZM	T157L	3.00	53.60	-1.70
1267	2LZM	T157N	2.00	38.80	-1.00
1268	2LZM	T157N	2.00	42.00	-0.45
1269	2LZM	T157N	2.50	46.20	-1.10
1270	2LZM	T157N	3.00	53.60	-1.20
1271	2LZM	T157R	2.00	38.80	-1.10
1272	2LZM	T157R	2.00	42.00	-1.30
1273	2LZM	T157R	2.50	46.20	-0.60
1274	2LZM	T157R	3.00	53.60	0.30
1275	2LZM	T157S	2.00	42.00	-0.66
1276	2LZM	T157V	2.00	38.80	-1.70
1277	2LZM	T157V	2.00	42.00	-1.60
1278	2LZM	T157V	2.50	46.20	-1.60
1279	2LZM	T157V	3.00	53.60	-1.20
1280	2LZM	V111F	3.01	51.76	-1.43
1281	2LZM	V111F	5.70	64.89	-1.69
1282	2LZM	V111I	3.01	51.76	-0.69
1283	2LZM	V111I	5.70	64.89	-0.85
1284	2LZM	V131A	2.02	40.75	0.27
1285	2LZM	V131A	2.00	40.80	0.26
1286	2LZM	V131A	3.01	53.08	0.26
1287	2LZM	V131D	3.01	53.08	0.08
1288	2LZM	V131E	3.01	53.08	0.20
1289	2LZM	V131G	3.01	53.08	-0.68
1290	2LZM	V131I	3.01	53.08	0.16
1291	2LZM	V131L	3.01	53.08	0.09
1292	2LZM	V131M	3.01	53.08	0.12
1293	2LZM	V131S	3.01	53.08	-0.05
1294	2LZM	V131T	3.01	53.08	-0.12
1295	2LZM	V149C	3.00	40.00	-2.20
1296	2LZM	V149T	3.00	51.55	-2.80
1297	2RN2	A24V	3.00	50.10	0.73
1298	2RN2	A24V	5.50	52.70	0.88
1299	2RN2	A52C	3.20	53.00	0.80
1300	2RN2	A52D	3.20	53.00	-1.90
1301	2RN2	A52E	3.20	53.00	-1.50
1302	2RN2	A52F	3.20	53.00	0.50
1303	2RN2	A52G	3.20	53.00	-2.70
1304	2RN2	A52H	3.20	53.00	-3.60
1305	2RN2	A52I	3.20	53.00	1.90
1306	2RN2	A52K	3.20	53.00	-5.90
1307	2RN2	A52L	3.20	53.00	1.30
1308	2RN2	A52M	3.20	53.00	0.50
1309	2RN2	A52N	3.20	53.00	-1.80
1310	2RN2	A52P	3.20	53.00	-1.60
1311	2RN2	A52Q	3.20	53.00	-1.20
1312	2RN2	A52S	3.20	53.00	-1.80
1313	2RN2	A52T	3.20	53.00	-0.80
1314	2RN2	A52V	3.00	50.10	1.70
1315	2RN2	A52V	3.20	53.00	1.70
1316	2RN2	A52Y	3.20	53.00	-2.30
1317	2RN2	D10A	9.00	47.00	4.00
1318	2RN2	D10A	3.00	50.00	2.40
1319	2RN2	D10E	9.00	47.00	1.00
1320	2RN2	D10E	3.00	50.00	1.10
1321	2RN2	D10H	9.00	47.00	2.40
1322	2RN2	D10H	3.00	50.00	0.40
1323	2RN2	D10N	9.00	47.00	2.00
1324	2RN2	D10N	3.00	50.00	-0.70
1325	2RN2	D10S	9.00	47.00	2.70
1326	2RN2	D10S	3.00	50.00	0.70
1327	2RN2	D70A	9.00	47.00	1.10
1328	2RN2	D70A	3.00	50.00	-0.10
1329	2RN2	D70E	9.00	47.00	0.10
1330	2RN2	D70E	3.00	50.00	0.50
1331	2RN2	D70N	9.00	47.00	1.60
1332	2RN2	D70N	3.00	50.00	-0.30
1333	2RN2	D94E	3.00	49.80	-0.40
1334	2RN2	D94E	5.50	49.80	-0.40
1335	2RN2	E48A	9.00	47.00	-0.30
1336	2RN2	E48A	3.00	50.00	-0.10
1337	2RN2	E48D	9.00	47.00	-0.20
1338	2RN2	E48D	3.00	50.00	0.20
1339	2RN2	E48Q	9.00	47.00	0.30
1340	2RN2	E48Q	3.00	50.00	-0.10
1341	2RN2	G23A	3.00	50.10	0.70
1342	2RN2	G23A	3.00	50.90	0.70
1343	2RN2	G23A	5.50	52.50	0.50
1344	2RN2	G23A	5.50	52.70	0.50
1345	2RN2	G77A	3.00	49.80	-0.90
1346	2RN2	H62D	3.00	50.10	0.67
1347	2RN2	H62D	5.50	52.70	-0.17
1348	2RN2	H62P	3.00	49.80	1.00
1349	2RN2	H62P	3.00	50.10	1.00
1350	2RN2	H62P	3.00	50.90	1.00
1351	2RN2	H62P	5.50	52.00	1.10
1352	2RN2	H62P	5.50	52.50	1.10
1353	2RN2	H62P	5.50	52.70	1.10
1354	2RN2	H62R	3.00	50.10	-0.03
1355	2RN2	H62R	5.50	52.70	0.36
1356	2RN2	K91R	3.00	49.80	0.20
1357	2RN2	K91R	5.50	49.80	0.00
1358	2RN2	K95A	3.00	49.80	0.10
1359	2RN2	K95A	5.50	49.80	0.10
1360	2RN2	K95G	3.00	49.80	1.70
1361	2RN2	K95G	5.50	49.80	1.90
1362	2RN2	K95N	3.00	49.80	0.90
1363	2RN2	K95N	5.50	49.80	0.90
1364	2RN2	K95N	3.00	50.10	0.88
1365	2RN2	K95N	5.50	52.70	0.88
1366	2RN2	Q76L	3.00	50.10	0.24
1367	2RN2	Q80L	3.00	50.10	0.30
1368	2RN2	R41C	3.00	50.10	0.12
1369	2RN2	R41C	5.50	52.70	0.44
1370	2RN2	S68A	3.00	49.80	-0.50
1371	2RN2	S68G	3.00	49.80	-2.40
1372	2RN2	S68L	3.00	49.80	-0.50
1373	2RN2	S68T	3.00	49.80	-0.20
1374	2RN2	S68V	3.00	49.80	0.60
1375	2RN2	V74A	3.00	49.80	-2.20
1376	2RN2	V74A	5.50	52.00	-3.40
1377	2RN2	V74I	3.00	49.80	0.70
1378	2RN2	V74I	5.50	52.00	0.60
1379	2RN2	V74L	3.00	49.80	1.10
1380	2RN2	V74L	3.00	50.90	1.10
1381	2RN2	V74L	5.50	52.00	0.90
1382	2RN2	V74L	5.50	52.50	0.90
1383	2RN2	A125T	3.00	49.80	0.10
1384	2RN2	A125T	5.50	52.00	0.00
1385	2RN2	D134A	9.00	47.00	2.00
1386	2RN2	D134A	3.00	50.00	0.80
1387	2RN2	D134A	3.00	50.00	0.89
1388	2RN2	D134A	5.50	53.10	1.51
1389	2RN2	D134E	3.00	50.00	0.72
1390	2RN2	D134E	5.50	53.10	0.86
1391	2RN2	D134H	3.00	50.00	0.53
1392	2RN2	D134H	3.00	50.90	0.50
1393	2RN2	D134H	5.50	52.50	1.90
1394	2RN2	D134H	5.50	53.10	1.94
1395	2RN2	D134I	3.00	50.00	0.69
1396	2RN2	D134I	5.50	53.10	1.27
1397	2RN2	D134L	3.00	50.00	1.15
1398	2RN2	D134L	5.50	53.10	1.51
1399	2RN2	D134N	9.00	47.00	1.80
1400	2RN2	D134N	3.00	50.00	-0.10
1401	2RN2	D134N	5.50	53.10	0.89
1402	2RN2	D134Q	3.00	50.00	0.48
1403	2RN2	D134Q	5.50	53.10	1.32
1404	2RN2	D134S	3.00	50.00	0.26
1405	2RN2	D134S	5.50	53.10	1.08
1406	2RN2	D134T	3.00	50.00	0.12
1407	2RN2	D134T	5.50	53.10	1.08
1408	2RN2	D134V	3.00	50.00	0.31
1409	2RN2	D134V	5.50	53.10	1.12
1410	2RN2	E119V	3.00	50.10	0.09
1411	2RN2	E119V	5.50	52.70	0.74
1412	2RN2	E135K	3.00	50.10	-1.10
1413	2RN2	E135K	5.50	52.70	-0.22
1414	2RN2	K117R	3.00	50.10	-0.06
1415	2RN2	K117R	5.50	52.70	0.03
1416	2RN2	Q113P	3.00	49.80	-0.20
1417	2RN2	Q113P	5.50	52.00	-0.60
1418	2TRX	L78K	7.00	85.32	-3.90
1419	2TRX	L78R	7.00	85.32	-4.00
1420	3BLS	Y150F	6.80	54.60	-0.70
1421	3MBP	P48A	7.40	63.00	0.50
1422	3MBP	P48S	7.40	63.00	0.30
1423	3MBP	P133A	7.40	63.00	-0.30
1424	3MBP	P133S	7.40	63.00	-2.10
1425	3MBP	P159A	7.40	63.00	-1.80
1426	3MBP	P159S	7.40	63.00	-2.10
1427	3SSI	M73A	3.20	53.36	0.54
1428	3SSI	M73A	7.00	53.36	0.55
1429	3SSI	M73A	9.50	53.36	0.13
1430	3SSI	M73D	3.20	53.36	1.08
1431	3SSI	M73D	7.00	53.36	1.60
1432	3SSI	M73D	9.50	53.36	1.25
1433	3SSI	M73E	3.20	53.36	0.35
1434	3SSI	M73E	7.00	53.36	1.05
1435	3SSI	M73E	9.50	53.36	0.56
1436	3SSI	M73G	3.20	53.36	-0.21
1437	3SSI	M73G	7.00	53.36	-0.06
1438	3SSI	M73G	9.50	53.36	-0.49
1439	3SSI	M73I	3.20	53.36	-0.73
1440	3SSI	M73I	7.00	53.36	-0.94
1441	3SSI	M73I	9.50	53.36	-1.28
1442	3SSI	M73K	3.20	53.36	1.27
1443	3SSI	M73K	7.00	53.36	0.35
1444	3SSI	M73K	9.50	53.36	0.05
1445	3SSI	M73L	3.20	53.36	-0.13
1446	3SSI	M73L	7.00	53.36	-0.25
1447	3SSI	M73L	9.50	53.36	-0.55
1448	3SSI	M73V	3.20	53.36	-0.46
1449	3SSI	M73V	7.00	53.36	-0.66
1450	3SSI	M73V	9.50	53.36	-0.95
1451	3SSI	V13A	7.00	82.21	-6.78
1452	3SSI	V13A	9.50	82.21	-6.93
1453	3SSI	V13F	7.00	82.21	-5.69
1454	3SSI	V13F	9.50	82.21	-5.33
1455	3SSI	V13G	7.00	82.21	-10.30
1456	3SSI	V13G	9.50	82.21	-9.31
1457	3SSI	V13I	7.00	82.21	-0.84
1458	3SSI	V13I	9.50	82.21	-0.94
1459	3SSI	V13L	7.00	82.21	-2.21
1460	3SSI	V13L	9.50	82.21	-2.52
1461	3SSI	V13M	7.00	82.21	-5.92
1462	3SSI	V13M	9.50	82.21	-5.43
1463	3SSI	M103A	3.20	53.36	-1.35
1464	3SSI	M103A	9.50	80.70	-2.80
1465	3SSI	M103A	7.00	82.21	-2.32
1466	3SSI	M103G	9.50	80.70	-7.10
1467	3SSI	M103G	7.00	82.21	-6.82
1468	3SSI	M103I	3.20	53.36	-2.01
1469	3SSI	M103I	9.50	80.70	-2.29
1470	3SSI	M103I	7.00	82.21	-1.89
1471	3SSI	M103L	3.20	53.36	0.77
1472	3SSI	M103L	9.50	80.70	-0.29
1473	3SSI	M103L	7.00	82.21	0.15
1474	3SSI	M103V	3.20	53.36	-1.35
1475	3SSI	M103V	9.50	80.70	-2.22
1476	3SSI	M103V	7.00	82.21	-1.84
1477	451C	V78I	3.60	62.60	1.11
1478	4LYZ	F3Y	6.40	74.00	-0.45
1479	4LYZ	A31I	6.40	74.00	1.40
1480	4LYZ	A31L	6.40	74.00	1.80
1481	4LYZ	A31V	6.40	74.00	1.20
1482	4LYZ	F34Y	6.40	74.00	0.19
1483	4LYZ	G49A	2.70	65.60	-1.89
1484	4LYZ	G67A	2.70	65.60	-0.98
1485	4LYZ	G71A	2.70	65.60	-0.38
1486	4LYZ	H15L	6.40	74.00	0.76
1487	4LYZ	I55A	6.40	74.00	-4.40
1488	4LYZ	I55F	6.40	74.00	-2.46
1489	4LYZ	I55L	6.40	74.00	-0.45
1490	4LYZ	I55M	6.40	74.00	-2.27
1491	4LYZ	I55T	6.40	74.00	-4.96
1492	4LYZ	I55V	6.40	74.00	-0.91
1493	4LYZ	N19K	6.40	74.00	-1.06
1494	4LYZ	N77H	6.40	74.00	-0.38
1495	4LYZ	R21Q	6.40	74.00	-0.15
1496	4LYZ	R68K	6.40	74.00	-0.04
1497	4LYZ	R73K	6.40	74.00	0.23
1498	4LYZ	S91A	6.40	74.00	-0.15
1499	4LYZ	S91D	6.40	74.00	-2.31
1500	4LYZ	S91T	6.40	74.00	0.99
1501	4LYZ	S91V	6.40	74.00	-0.08
1502	4LYZ	S91Y	6.40	74.00	-3.07
1503	4LYZ	T40I	6.40	74.00	-2.20
1504	4LYZ	T40S	6.40	74.00	-0.27
1505	4LYZ	D101A	6.40	74.00	0.76
1506	4LYZ	D101E	6.40	74.00	0.00
1507	4LYZ	D101F	6.40	74.00	0.72
1508	4LYZ	D101G	6.40	74.00	0.45
1509	4LYZ	D101K	6.40	74.00	0.19
1510	4LYZ	D101N	6.40	74.00	0.04
1511	4LYZ	D101Q	6.40	74.00	-0.08
1512	4LYZ	D101R	6.40	74.00	0.27
1513	4LYZ	D101S	6.40	74.00	0.87
1514	4LYZ	G102A	2.70	65.60	0.02
1515	4LYZ	G102R	6.40	74.00	0.38
1516	4LYZ	G102V	6.40	74.00	-0.04
1517	4LYZ	G117A	2.70	65.60	-1.46
1518	4LYZ	Q121H	6.40	74.00	-0.45
1519	4LYZ	R114H	6.40	74.00	0.68
1520	5CRO	A36S	3.00	45.00	0.40
1521	5CRO	Q16L	3.00	45.00	2.80
1522	5CRO	Y26C	3.00	45.00	2.20
1523	5CRO	Y26C	7.00	45.00	2.20
1524	5CRO	Y26D	7.00	45.00	2.70
1525	5CRO	Y26F	7.00	45.00	0.40
1526	5CRO	Y26H	7.00	45.00	1.90
1527	5CRO	Y26L	7.00	45.00	1.10
1528	5CRO	Y26Q	7.00	45.00	1.40
1529	5CRO	Y26V	7.00	45.00	0.90
1530	5CRO	Y26W	7.00	45.00	-0.10
1531	CCBY	F82Y	6.00	25.00	-0.70
1532	CCBY	K73I	4.50	25.00	-0.40
1533	CCBY	K73V	4.50	25.00	0.10
1534	CCBY	K73W	4.50	25.00	-1.60
1535	CCBY	L85A	6.00	25.00	-2.80
1536	CCBY	N52A	4.60	26.85	0.63
1537	CCBY	N52H	4.60	26.85	-1.27
1538	CCBY	N52I	3.50	26.85	2.62
1539	CCBY	N52I	4.00	26.85	3.03
1540	CCBY	N52I	4.60	26.85	3.14
1541	CCBY	N52I	5.00	26.85	2.02
1542	CCBY	N52I	4.60	37.00	3.14
1543	CCBY	N52I	6.00	46.50	4.30
1544	CCBY	N52L	4.60	26.85	2.56
1545	CCBY	N52M	4.00	26.85	2.91
1546	CCBY	N52M	4.60	26.85	2.25
1547	CCBY	N52Q	4.60	26.85	-0.08
1548	CCBY	N52S	4.00	26.85	0.74
1549	CCBY	N52S	4.60	26.85	-0.05
1550	CCBY	N52S	5.00	26.85	-1.29
1551	CCBY	N52T	3.50	26.85	0.98
1552	CCBY	N52T	4.00	26.85	1.01
1553	CCBY	N52T	4.60	26.85	0.59
1554	CCBY	N52T	5.00	26.85	-0.53
1555	CCBY	N52V	4.00	26.85	2.44
1556	CCBY	N52V	4.60	26.85	1.67
1557	CCBY	P76G	4.60	25.00	-0.78
1558	CCBY	P76L	4.60	25.00	-3.44
1559	CCBY	P76R	4.60	25.00	-0.97
1560	CCBY	P76S	4.60	25.00	-1.89
1561	CCBY	P76V	4.60	25.00	-1.07
1562	CCBY	P76W	4.60	25.00	-2.38
1563	CCBY	P76Y	4.60	25.00	-2.07
1564	CCBY	C102A	6.00	46.50	2.90
1565	CCBY	C102S	6.00	46.50	2.80
1566	CCBY	C102T	4.70	51.40	0.50
1567	CCBY	C102T	4.70	51.40	5.30
1568	CCBY	C102T	6.00	57.10	0.80
1569	CCBY	C102T	6.00	57.10	5.70
1570	EYBPL	H31D	7.00	25.00	-1.60
1571	EYBPL	H48N	7.00	25.00	-5.00
1572	RPBPL	Y88C	8.00	60.00	2.40
1573	JG0184	C83S	6.60	25.00	-1.91
1574	TSEBAT	C81A	9.00	50.00	-0.69
1575	TSEBAT	C81G	9.00	50.00	-1.58
1576	TSEBAT	C81S	9.00	50.00	-1.41
1577	TSEBAT	C81V	9.00	50.00	-1.32
1578	TSEBAT	E49A	7.00	25.00	-0.08
1579	TSEBAT	E49A	9.00	25.00	0.59
1580	TSEBAT	E49C	7.00	25.00	0.01
1581	TSEBAT	E49C	9.00	25.00	-0.13
1582	TSEBAT	E49D	7.00	25.00	-0.80
1583	TSEBAT	E49D	9.00	25.00	-0.03
1584	TSEBAT	E49F	7.00	25.00	-0.86
1585	TSEBAT	E49F	9.00	25.00	-0.02
1586	TSEBAT	E49G	7.00	25.00	0.08
1587	TSEBAT	E49G	9.00	25.00	0.60
1588	TSEBAT	E49H	7.00	25.00	0.33
1589	TSEBAT	E49H	9.00	25.00	0.67
1590	TSEBAT	E49I	7.00	25.00	0.46
1591	TSEBAT	E49I	9.00	25.00	1.24
1592	TSEBAT	E49K	7.00	25.00	0.20
1593	TSEBAT	E49K	9.00	25.00	0.39
1594	TSEBAT	E49L	7.00	25.00	0.44
1595	TSEBAT	E49L	9.00	25.00	1.04
1596	TSEBAT	E49M	7.00	25.00	-0.05
1597	TSEBAT	E49M	9.00	25.00	0.52
1598	TSEBAT	E49N	7.00	25.00	-0.69
1599	TSEBAT	E49N	9.00	25.00	0.27
1600	TSEBAT	E49P	7.00	25.00	0.00
1601	TSEBAT	E49P	9.00	25.00	0.80
1602	TSEBAT	E49Q	7.00	25.00	-0.23
1603	TSEBAT	E49Q	9.00	25.00	0.54
1604	TSEBAT	E49S	7.00	25.00	-0.59
1605	TSEBAT	E49S	9.00	25.00	0.09
1606	TSEBAT	E49T	7.00	25.00	-0.62
1607	TSEBAT	E49T	9.00	25.00	-0.26
1608	TSEBAT	E49V	7.00	25.00	0.14
1609	TSEBAT	E49V	9.00	25.00	1.01
1610	TSEBAT	E49W	7.00	25.00	-0.97
1611	TSEBAT	E49W	9.00	25.00	-1.10
1612	TSEBAT	E49Y	7.00	25.00	-0.17
1613	TSEBAT	E49Y	9.00	25.00	0.26
1614	TSEBAT	C118A	9.00	50.00	-1.36
1615	TSEBAT	C118S	9.00	50.00	-2.27
1616	TSEBAT	C118V	9.00	50.00	-1.34
1617	TSEBAT	C154A	9.00	50.00	-1.03
1618	TSEBAT	C154S	9.00	50.00	-1.72
1619	TSEBAT	C154V	9.00	50.00	-1.12
1620	TSEBAT	F139W	7.80	23.00	0.09
1621	TSEBAT	F139W	7.80	23.00	-0.07
1622	TSEBAT	F258W	7.80	23.00	0.23
1623	TSEBAT	F258W	7.80	23.00	-0.16
