# Supplementary material for: Grading amino acid properties increased accuracies of single point mutation on protein stability prediction
Source: BMC Bioinformatics. 2012 Mar 22;13:44. doi: 10.1186/1471-2105-13-44 (PMC3820156; doi:10.1186/1471-2105-13-44)
Supplement: Additional file 2 — Clean.independent.zip. The file containing the independent test files with no sequence similarity > 25% to DBSEQ_Sep05 sequences is compressed in zip file and available as supplementary material as ASCII files. The file contains clean.PoPMuSic, clean.Potapov, clean.S388, clean.S1615 and clean.TEST_May11 files, which are described in Table S1 and S2. [file 1471-2105-13-44-S2.zip › clean.PoPMuSic]

#   Data set clean.PoPMusic 1712 mutation samples in 109 protein chains
#   Complement Data to DBSEQ_Sep05 from PoPMusic data set
#   Deleted 934 redundants from PoPMusic (2648 samples in 134 proteins)
#   
#   serial: sequential number of the entries
#   Protein: PDB ID or PIR ID
#   Position: mutation position
#   Chain: the PDB or PIR chain identifier
#   WT: wild type amino acid before mutation
#   MT: mutatant amino acid introduced 
#   ddG: free energy changed before and after mutation
#
#serial Protein Position Chain  WT      MT     	ddG
1	1A43	156	A	G	A	2.4
2	1A43	159	A	E	D	4.55
3	1A43	167	A	R	A	4.55
4	1A43	184	A	W	A	0.7
5	1A43	218	A	C	S	3.7
6	1A5E	121	A	L	R	-0.55
7	1A5E	15	A	W	D	-0.19
8	1A5E	37	A	L	S	-0.81
9	1AEP	137	A	A	K	1.4
10	1AEP	14	A	L	K	1.18
11	1AEP	141	A	T	A	1.03
12	1AEP	28	A	T	A	-0.48
13	1AJ3	100	A	Q	A	-0.4
14	1AJ3	100	A	Q	G	0.7
15	1AJ3	102	A	A	G	2.6
16	1AJ3	104	A	A	G	1.8
17	1AJ3	105	A	R	A	0
18	1AJ3	40	A	T	A	-0.3
19	1AJ3	40	A	T	G	0.1
20	1AJ3	42	A	V	A	0.4
21	1AJ3	44	A	N	A	-0.2
22	1AJ3	44	A	N	G	0.4
23	1AJ3	45	A	L	A	0.2
24	1AJ3	47	A	K	A	-0.4
25	1AJ3	47	A	K	G	0.5
26	1AJ3	49	A	H	A	1.4
27	1AJ3	51	A	R	A	-0.3
28	1AJ3	51	A	R	G	0.6
29	1AJ3	52	A	L	A	2.8
30	1AJ3	54	A	A	G	1.1
31	1AJ3	56	A	L	A	3.8
32	1AJ3	58	A	A	G	1.1
33	1AJ3	59	A	H	A	2.3
34	1AJ3	63	A	I	A	2.8
35	1AJ3	63	A	I	V	0.6
36	1AJ3	64	A	Q	A	0.7
37	1AJ3	64	A	Q	G	1.8
38	1AJ3	66	A	V	A	2.3
39	1AJ3	68	A	D	A	0.1
40	1AJ3	68	A	D	G	1.3
41	1AJ3	72	A	K	A	0.1
42	1AJ3	72	A	K	G	1.4
43	1AJ3	73	A	L	A	2.4
44	1AJ3	84	A	I	A	2
45	1AJ3	84	A	I	V	0.6
46	1AJ3	86	A	Q	A	0
47	1AJ3	86	A	Q	G	1.3
48	1AJ3	88	A	L	A	2.8
49	1AJ3	89	A	A	G	1.1
50	1AJ3	91	A	F	A	2.8
51	1AJ3	91	A	F	L	-0.5
52	1AJ3	93	A	D	A	-0.7
53	1AJ3	93	A	D	G	0.3
54	1AJ3	95	A	W	F	2.1
55	1AJ3	96	A	K	A	0.4
56	1AJ3	96	A	K	G	1.3
57	1AJ3	98	A	L	A	3.8
58	1AKY	110	A	T	H	2.13
59	1AKY	169	A	N	D	2.15
60	1AKY	213	A	I	F	1.91
61	1AKY	48	A	Q	E	0.96
62	1AKY	77	A	T	H	0.9
63	1AKY	8	A	V	I	1.2
64	1AM7	31	A	H	D	1.6
65	1AM7	48	A	H	N	5
66	1AMQ	191	A	C	A	1.12
67	1AMQ	191	A	C	F	0.9
68	1AMQ	191	A	C	G	0.02
69	1AMQ	191	A	C	R	1.69
70	1AMQ	191	A	C	S	1.44
71	1AMQ	191	A	C	W	2.25
72	1AMQ	191	A	C	Y	1.05
73	1AMQ	192	A	C	A	1.21
74	1AMQ	192	A	C	S	0.99
75	1AMQ	270	A	C	A	1.68
76	1AMQ	401	A	C	A	-1.06
77	1AMQ	401	A	C	S	1.79
78	1AMQ	82	A	C	A	0.45
79	1AMQ	82	A	C	S	2.44
80	1ANK	84	A	D	H	1.4
81	1ANK	85	A	G	V	2.4
82	1ANK	86	A	F	L	0.8
83	1ANK	88	A	R	G	0.1
84	1AON	3	U	I	C	0.44
85	1AON	3	U	I	W	0.25
86	1AON	48	U	I	W	0.2
87	1AON	95	U	V	C	0.25
88	1APS	11	A	Y	F	-1.04
89	1APS	11	A	Y	I	2.24
90	1APS	13	A	V	A	2.63
91	1APS	17	A	V	A	1.84
92	1APS	20	A	V	A	0.28
93	1APS	22	A	F	L	1.29
94	1APS	25	A	Y	A	-0.1
95	1APS	30	A	A	G	1.65
96	1APS	36	A	V	A	2.54
97	1APS	38	A	W	F	0.02
98	1APS	39	A	V	A	1.63
99	1APS	42	A	T	A	1.84
100	1APS	45	A	G	A	1.73
101	1APS	47	A	V	A	1.87
102	1APS	51	A	V	A	1.88
103	1APS	64	A	W	A	1.5
104	1APS	75	A	I	V	1.41
105	1APS	78	A	T	S	1.41
106	1APS	83	A	E	D	1.51
107	1APS	86	A	I	V	1.57
108	1APS	89	A	L	A	1.67
109	1BDT	13	B	R	G	-0.27
110	1BDT	16	B	R	G	0.64
111	1BDT	17	B	E	G	0.57
112	1BDT	19	B	L	Q	0.9
113	1BDT	20	B	D	G	1.35
114	1BDT	23	B	R	G	1.04
115	1BDT	24	B	K	G	1.23
116	1BDT	24	B	K	T	0.6
117	1BDT	27	B	E	G	0.43
118	1BDT	28	B	E	G	0.84
119	1BDT	34	B	N	G	-0.23
120	1BDT	35	B	S	G	0.24
121	1BDT	39	B	Q	G	0.65
122	1BDT	46	B	K	G	0.73
123	1BDT	47	B	K	G	0.57
124	1BDT	48	B	E	G	1.14
125	1BDT	9	B	Q	G	-0.22
126	1B8E	19	A	W	Y	3.45
127	1BLC	179	A	D	N	0.44
128	1BOY	200	A	R	W	-0.6
129	1AY7	21	B	K	A	1.04
130	1AY7	21	B	K	Q	1.09
131	1B3S	22	D	K	Q	0.79
132	1AY7	40	B	C	A	-0.1
133	1AY7	57	B	E	K	0.7
134	1AY7	60	B	K	E	1.17
135	1AY7	60	B	K	L	-0.55
136	1AY7	75	B	R	L	-0.75
137	1AY7	75	B	R	Q	0.37
138	1AY7	78	B	K	A	0.05
139	1AY7	78	B	K	Q	-0.38
140	1AY7	82	B	C	A	0.1
141	1CAH	206	A	C	S	-2.35
142	1CAH	5	A	W	F	1.8
143	1E6K	101	A	A	G	0.95
144	1E6K	113	A	A	G	0.75
145	1E6K	114	A	A	G	0.5
146	1BDJ	12	A	D	A	-2.5
147	1E6K	13	A	D	A	-2.7
148	1E6K	14	A	F	N	-2.64
149	1E6K	48	A	A	G	-0.06
150	1E6K	57	A	D	A	-3.3
151	1E6K	74	A	A	G	0.31
152	1E6K	77	A	A	G	0.31
153	1E6K	80	A	A	G	-0.43
154	1E6K	88	A	A	G	-0.04
155	1E6K	90	A	A	G	-0.35
156	1E6K	99	A	A	G	0.48
157	1CSE	14	I	V	A	1.04
158	1CSE	18	I	V	A	1.2
159	1CSE	27	I	L	A	0.16
160	1CSE	54	I	V	A	1.58
161	1CSE	62	I	V	A	1.01
162	1CUN	115	A	Q	A	0.15
163	1CUN	115	A	Q	G	1.15
164	1CUN	117	A	F	L	2.55
165	1CUN	119	A	A	G	1.75
166	1CUN	126	A	A	G	1.65
167	1CUN	128	A	I	A	1.65
168	1CUN	128	A	I	V	2.85
169	1CUN	152	A	K	A	0.15
170	1CUN	152	A	K	G	1.45
171	1CUN	156	A	A	G	1.45
172	1CUN	157	A	F	L	1.85
173	1CUN	163	A	V	A	-0.15
174	1CUN	163	A	V	G	0.85
175	1CUN	164	A	H	A	2.35
176	1CUN	171	A	V	A	1.55
177	1CUN	173	A	A	G	1.95
178	1CUN	191	A	A	G	1.35
179	1CUN	193	A	M	A	2.65
180	1CUN	196	A	L	A	4.55
181	1CUN	198	A	G	A	-0.45
182	1CUN	201	A	S	A	-0.15
183	1CUN	201	A	S	G	0.95
184	1CUN	203	A	L	A	4.05
185	1CUN	206	A	A	G	2.25
186	1CUN	212	A	A	G	1.45
187	1CUN	214	A	L	A	3.65
188	1DKT	11	A	K	A	-0.62
189	1DKT	17	A	F	L	2.58
190	1DKT	18	A	E	A	0.81
191	1DKT	22	A	V	A	1.36
192	1DKT	32	A	V	A	1.07
193	1DKT	39	A	S	A	0.6
194	1DKT	46	A	L	A	2.04
195	1DKT	55	A	V	A	0.73
196	1DKT	55	A	V	G	2.04
197	1DKT	58	A	M	L	0.23
198	1DKT	6	A	I	V	0.57
199	1DKT	65	A	H	A	0.51
200	1DKT	67	A	L	A	1.98
201	1DKT	70	A	R	A	2.8
202	1DKT	71	A	R	A	0.59
203	1DKT	8	A	Y	A	0.68
204	1DKT	9	A	S	A	0.43
205	1E65	110	A	F	S	3.95
206	1E65	117	A	H	G	2.18
207	1E65	125	A	L	A	0.72
208	1E65	20	A	I	A	1.56
209	1E65	20	A	I	T	2.39
210	1E65	20	A	I	V	0.38
211	1E65	22	A	V	A	1.44
212	1E65	22	A	V	T	0.96
213	1E65	31	A	V	T	1.08
214	1E65	46	A	H	G	2.5
215	1E65	5	A	V	A	0
216	1E65	50	A	L	T	2.34
217	1E65	50	A	L	V	0.36
218	1E65	60	A	V	G	3.11
219	1E65	7	A	I	A	3.11
220	1E65	7	A	I	S	3.44
221	1E65	81	A	I	A	2.39
222	1E65	81	A	I	T	2.51
223	1E65	81	A	I	V	0.07
224	1E65	82	A	A	G	3.11
225	1E65	95	A	V	T	-0.96
226	1EY0	10	A	E	A	1.34
227	1EY0	10	A	E	G	1.86
228	1EY0	10	A	E	K	1.98
229	1EY0	10	A	E	Q	0.97
230	1EY0	100	A	N	G	4.98
231	1EY0	101	A	E	A	1.36
232	1EY0	101	A	E	F	2.74
233	1EY0	101	A	E	G	2.47
234	1EY0	102	A	A	F	1.71
235	1EY0	102	A	A	G	1.37
236	1EY0	102	A	A	V	1.84
237	1EY0	103	A	L	A	4.6
238	1EY0	103	A	L	I	1.11
239	1EY0	103	A	L	V	2.05
240	1EY0	104	A	V	A	2.82
241	1EY0	104	A	V	I	-0.27
242	1EY0	104	A	V	L	0.76
243	1EY0	104	A	V	S	4.86
244	1EY0	104	A	V	T	2.45
245	1EY0	105	A	R	A	1.32
246	1EY0	105	A	R	C	2.55
247	1EY0	105	A	R	F	2.84
248	1EY0	105	A	R	G	2.4
249	1EY0	106	A	Q	A	-0.25
250	1EY0	106	A	Q	G	1.5
251	1EY0	107	A	G	A	4.41
252	1EY0	108	A	L	I	3.34
253	1EY0	108	A	L	V	3.81
254	1EY0	109	A	A	G	0.98
255	1EY0	109	A	A	V	2.82
256	1EY0	110	A	K	A	1.13
257	1EY0	110	A	K	G	2.59
258	1EY0	111	A	V	A	4.26
259	1EY0	111	A	V	G	4.82
260	1EY0	111	A	V	I	0.74
261	1EY0	111	A	V	L	0.88
262	1EY0	111	A	V	S	4.71
263	1EY0	111	A	V	T	2.36
264	1EY0	112	A	A	C	0.75
265	1EY0	112	A	A	F	1.35
266	1EY0	112	A	A	G	-0.2
267	1EY0	112	A	A	V	1.19
268	1EY0	113	A	Y	A	-0.06
269	1EY0	113	A	Y	F	-0.07
270	1EY0	113	A	Y	G	0.2
271	1EY0	113	A	Y	L	-0.2
272	1EY0	114	A	V	A	-0.14
273	1EY0	114	A	V	G	0.03
274	1EY0	114	A	V	I	0.15
275	1EY0	114	A	V	L	1.07
276	1EY0	114	A	V	S	0.04
277	1EY0	114	A	V	T	0.31
278	1EY0	115	A	Y	A	0.25
279	1EY0	115	A	Y	F	0.02
280	1EY0	115	A	Y	G	0.56
281	1EY0	115	A	Y	L	0.22
282	1EY0	116	A	K	A	-0.69
283	1EY0	116	A	K	F	-0.21
284	1EY0	116	A	K	G	-1.05
285	1EY0	118	A	N	A	1.88
286	1EY0	118	A	N	D	2.34
287	1EY0	118	A	N	G	1.61
288	1EY0	119	A	N	A	1.03
289	1EY0	119	A	N	G	0.97
290	1EY0	12	A	A	G	2.37
291	1EY0	12	A	A	V	0.89
292	1EY0	120	A	T	A	1.08
293	1EY0	120	A	T	C	1.59
294	1EY0	120	A	T	G	1.87
295	1EY0	120	A	T	I	1.54
296	1EY0	120	A	T	S	0.57
297	1EY0	120	A	T	V	1.63
298	1EY0	121	A	H	A	2.92
299	1EY0	121	A	H	G	4.09
300	1EY0	122	A	E	A	0.27
301	1EY0	122	A	E	F	0.44
302	1EY0	122	A	E	G	1.99
303	1EY0	122	A	E	K	2.53
304	1EY0	122	A	E	Q	1.52
305	1EY0	123	A	Q	A	0.1
306	1EY0	123	A	Q	F	0.51
307	1EY0	123	A	Q	G	0.44
308	1EY0	124	A	H	A	-0.57
309	1EY0	124	A	H	E	-0.46
310	1EY0	124	A	H	F	-0.51
311	1EY0	124	A	H	G	0.52
312	1EY0	124	A	H	L	-1.31
313	1EY0	124	A	H	Q	-0.69
314	1EY0	125	A	L	A	4.78
315	1EY0	125	A	L	I	0.96
316	1EY0	125	A	L	V	2.3
317	1EY0	126	A	R	A	1.64
318	1EY0	126	A	R	G	2.86
319	1EY0	127	A	K	A	-0.24
320	1EY0	127	A	K	E	-0.13
321	1EY0	127	A	K	F	0.22
322	1EY0	127	A	K	G	0.79
323	1EY0	127	A	K	Q	-0.06
324	1EY0	128	A	S	A	-0.83
325	1EY0	128	A	S	F	1
326	1EY0	128	A	S	G	1.52
327	1EY0	129	A	E	A	2.2
328	1EY0	129	A	E	F	3.88
329	1EY0	129	A	E	G	3.72
330	1EY0	13	A	T	A	0.73
331	1EY0	13	A	T	C	1.2
332	1EY0	13	A	T	G	1.16
333	1EY0	13	A	T	I	0.05
334	1EY0	13	A	T	S	0.35
335	1EY0	13	A	T	V	0.26
336	1EY0	130	A	A	G	1
337	1EY0	130	A	A	V	1.08
338	1EY0	131	A	Q	A	0.1
339	1EY0	131	A	Q	F	0.55
340	1EY0	131	A	Q	G	2.26
341	1EY0	132	A	A	G	3.6
342	1EY0	132	A	A	V	4.73
343	1EY0	133	A	K	A	1.32
344	1EY0	133	A	K	F	1.26
345	1EY0	133	A	K	G	3.22
346	1EY0	133	A	K	Q	0.44
347	1EY0	134	A	K	A	-0.12
348	1EY0	134	A	K	C	0.7
349	1EY0	134	A	K	F	0.26
350	1EY0	134	A	K	G	0.79
351	1EY0	135	A	E	A	0.73
352	1EY0	135	A	E	F	1.1
353	1EY0	135	A	E	G	1.64
354	1EY0	135	A	E	K	1.17
355	1EY0	135	A	E	Q	0.71
356	1EY0	136	A	K	A	0.75
357	1EY0	136	A	K	F	0.97
358	1EY0	136	A	K	G	0.02
359	1EY0	137	A	L	A	2.18
360	1EY0	137	A	L	G	4.43
361	1EY0	137	A	L	I	0.76
362	1EY0	137	A	L	V	1.42
363	1EY0	138	A	N	A	0.97
364	1EY0	138	A	N	G	-0.59
365	1EY0	139	A	I	A	3.29
366	1EY0	139	A	I	G	4.22
367	1EY0	139	A	I	L	0.09
368	1EY0	139	A	I	M	0.39
369	1EY0	139	A	I	V	1.37
370	1EY0	14	A	L	A	2.38
371	1EY0	14	A	L	G	3.84
372	1EY0	14	A	L	I	1.6
373	1EY0	14	A	L	V	1.63
374	1EY0	141	A	S	A	0.27
375	1EY0	141	A	S	G	0.82
376	1EY0	15	A	I	A	2.73
377	1EY0	15	A	I	G	3.43
378	1EY0	15	A	I	L	0.62
379	1EY0	15	A	I	M	0.15
380	1EY0	15	A	I	V	0.88
381	1EY0	16	A	K	A	0.06
382	1EY0	16	A	K	F	0.38
383	1EY0	16	A	K	G	0.76
384	1EY0	17	A	A	G	-0.19
385	1EY0	17	A	A	V	1.94
386	1EY0	18	A	I	A	2.65
387	1EY0	18	A	I	G	2.63
388	1EY0	18	A	I	L	0.14
389	1EY0	18	A	I	M	0.68
390	1EY0	18	A	I	V	0.96
391	1EY0	19	A	D	A	0.09
392	1EY0	19	A	D	F	1.28
393	1EY0	19	A	D	G	0.42
394	1EY0	19	A	D	K	0.41
395	1EY0	19	A	D	N	-0.07
396	1EY0	20	A	G	A	0.12
397	1EY0	20	A	G	V	2.18
398	1EY0	21	A	D	A	-0.83
399	1EY0	21	A	D	G	-0.46
400	1EY0	21	A	D	K	-1.1
401	1EY0	21	A	D	N	-1.43
402	1EY0	22	A	T	A	1.69
403	1EY0	22	A	T	C	0.95
404	1EY0	22	A	T	G	2.54
405	1EY0	22	A	T	I	0.61
406	1EY0	22	A	T	S	0.74
407	1EY0	22	A	T	V	0.85
408	1EY0	23	A	V	A	2.7
409	1EY0	23	A	V	F	1.93
410	1EY0	23	A	V	I	-0.03
411	1EY0	23	A	V	L	0.02
412	1EY0	23	A	V	S	4.76
413	1EY0	23	A	V	T	3.34
414	1EY0	24	A	K	A	0.34
415	1EY0	24	A	K	F	0.4
416	1EY0	24	A	K	G	1.6
417	1EY0	25	A	L	A	2.77
418	1EY0	25	A	L	G	4.58
419	1EY0	25	A	L	I	1.83
420	1EY0	25	A	L	V	1.85
421	1EY0	26	A	M	A	1.61
422	1EY0	26	A	M	G	1.95
423	1EY0	26	A	M	I	0.84
424	1EY0	26	A	M	L	0.31
425	1EY0	27	A	Y	A	3.63
426	1EY0	27	A	Y	C	2.72
427	1EY0	27	A	Y	F	0.4
428	1EY0	27	A	Y	H	1.86
429	1EY0	27	A	Y	I	2.28
430	1EY0	27	A	Y	K	3.78
431	1EY0	27	A	Y	L	1.55
432	1EY0	27	A	Y	M	1.94
433	1EY0	27	A	Y	N	3.83
434	1EY0	27	A	Y	Q	3.31
435	1EY0	27	A	Y	R	3.05
436	1EY0	27	A	Y	S	3.21
437	1EY0	27	A	Y	T	3.18
438	1EY0	27	A	Y	V	2.65
439	1EY0	27	A	Y	W	0.72
440	1EY0	28	A	K	A	0.7
441	1EY0	28	A	K	E	0.79
442	1EY0	28	A	K	F	0.85
443	1EY0	28	A	K	G	0.8
444	1EY0	28	A	K	Q	0.28
445	1EY0	29	A	G	A	1.41
446	1EY0	29	A	G	C	1.26
447	1EY0	29	A	G	F	1.46
448	1EY0	29	A	G	V	3.11
449	1EY0	30	A	Q	A	0.25
450	1EY0	30	A	Q	G	0.93
451	1EY0	32	A	M	A	1.81
452	1EY0	32	A	M	G	2.54
453	1EY0	32	A	M	I	0.56
454	1EY0	32	A	M	L	0.76
455	1EY0	33	A	T	A	1.52
456	1EY0	33	A	T	C	1.04
457	1EY0	33	A	T	G	2.62
458	1EY0	33	A	T	I	-0.73
459	1EY0	33	A	T	S	1.35
460	1EY0	33	A	T	V	-0.47
461	1EY0	34	A	F	A	3.8
462	1EY0	35	A	R	A	1.38
463	1EY0	35	A	R	G	2.26
464	1EY0	36	A	L	A	3.66
465	1EY0	36	A	L	I	3.09
466	1EY0	36	A	L	V	3.58
467	1EY0	37	A	L	A	1.51
468	1EY0	37	A	L	G	3.79
469	1EY0	37	A	L	I	1.82
470	1EY0	37	A	L	V	2.78
471	1EY0	38	A	L	A	1.51
472	1EY0	38	A	L	G	0.28
473	1EY0	38	A	L	I	2.06
474	1EY0	38	A	L	V	0.14
475	1EY0	39	A	V	A	2.16
476	1EY0	39	A	V	G	4.61
477	1EY0	39	A	V	I	-0.11
478	1EY0	39	A	V	L	0.9
479	1EY0	39	A	V	S	2.44
480	1EY0	39	A	V	T	1.55
481	1EY0	40	A	D	A	-0.41
482	1EY0	40	A	D	G	0.38
483	1EY0	41	A	T	A	-0.07
484	1EY0	41	A	T	C	-0.74
485	1EY0	41	A	T	G	1.79
486	1EY0	41	A	T	I	-0.86
487	1EY0	41	A	T	S	0.88
488	1EY0	41	A	T	V	-0.9
489	1EY0	43	A	E	A	-0.32
490	1EY0	43	A	E	D	-0.2
491	1EY0	43	A	E	G	-0.59
492	1EY0	44	A	T	A	0.23
493	1EY0	44	A	T	C	0.04
494	1EY0	44	A	T	G	0.37
495	1EY0	44	A	T	I	0.56
496	1EY0	44	A	T	S	-0.04
497	1EY0	44	A	T	V	-0.09
498	1EY0	45	A	K	A	-0.19
499	1EY0	45	A	K	G	-0.2
500	1EY0	46	A	H	A	0.45
501	1EY0	46	A	H	G	0.17
502	1EY0	46	A	H	Y	0
503	1EY0	48	A	K	A	-0.09
504	1EY0	48	A	K	E	-0.1
505	1EY0	48	A	K	F	0.25
506	1EY0	48	A	K	G	-0.24
507	1EY0	48	A	K	Q	0.02
508	1EY0	49	A	K	A	0.25
509	1EY0	49	A	K	F	-0.2
510	1EY0	49	A	K	G	0.1
511	1EY0	50	A	G	A	-0.16
512	1EY0	50	A	G	C	0.75
513	1EY0	50	A	G	F	0.55
514	1EY0	50	A	G	V	1
515	1EY0	51	A	V	A	0.05
516	1EY0	51	A	V	G	0.17
517	1EY0	51	A	V	I	-0.09
518	1EY0	51	A	V	L	0.1
519	1EY0	51	A	V	S	-0.01
520	1EY0	51	A	V	T	-0.2
521	1EY0	52	A	E	A	0.05
522	1EY0	52	A	E	F	0.51
523	1EY0	52	A	E	G	0.27
524	1EY0	53	A	K	A	0.17
525	1EY0	53	A	K	G	0.08
526	1EY0	54	A	Y	A	1.97
527	1EY0	54	A	Y	F	0.38
528	1EY0	54	A	Y	G	1.72
529	1EY0	54	A	Y	L	3.31
530	1EY0	55	A	G	A	0.44
531	1EY0	55	A	G	V	1.48
532	1EY0	57	A	E	A	0.1
533	1EY0	57	A	E	C	0.64
534	1EY0	57	A	E	F	0.79
535	1EY0	57	A	E	G	1.41
536	1EY0	57	A	E	K	-0.01
537	1EY0	57	A	E	Q	0.14
538	1EY0	58	A	A	G	2.53
539	1EY0	58	A	A	V	2.63
540	1EY0	59	A	S	A	-0.62
541	1EY0	59	A	S	F	-0.56
542	1EY0	59	A	S	G	1.03
543	1EY0	6	A	K	A	-0.19
544	1EY0	6	A	K	G	-0.25
545	1EY0	60	A	A	C	1.12
546	1EY0	60	A	A	F	0.8
547	1EY0	60	A	A	G	1.45
548	1EY0	60	A	A	V	2.68
549	1EY0	61	A	F	A	2.34
550	1EY0	61	A	F	G	4.76
551	1EY0	62	A	T	A	2.23
552	1EY0	62	A	T	C	1.05
553	1EY0	62	A	T	G	3.52
554	1EY0	62	A	T	I	1.17
555	1EY0	62	A	T	S	2.15
556	1EY0	62	A	T	V	-0.1
557	1EY0	63	A	K	A	0.32
558	1EY0	63	A	K	E	1.47
559	1EY0	63	A	K	F	1.83
560	1EY0	63	A	K	G	1.57
561	1EY0	63	A	K	Q	0.89
562	1EY0	64	A	K	A	-0.16
563	1EY0	64	A	K	E	1.68
564	1EY0	64	A	K	F	0.09
565	1EY0	64	A	K	G	0.51
566	1EY0	64	A	K	Q	0
567	1EY0	65	A	M	A	2.06
568	1EY0	65	A	M	F	1.62
569	1EY0	65	A	M	G	4.66
570	1EY0	65	A	M	I	1.43
571	1EY0	65	A	M	L	0.73
572	1EY0	66	A	V	A	2.34
573	1EY0	66	A	V	G	4.49
574	1EY0	66	A	V	I	0.76
575	1EY0	66	A	V	K	4.83
576	1EY0	66	A	V	L	-0.37
577	1EY0	66	A	V	M	0.14
578	1EY0	66	A	V	S	3.09
579	1EY0	66	A	V	T	1.34
580	1EY0	66	A	V	W	2.69
581	1EY0	67	A	E	A	1.05
582	1EY0	67	A	E	F	1.33
583	1EY0	67	A	E	G	1
584	1EY0	67	A	E	Q	0.57
585	1EY0	68	A	N	A	0.38
586	1EY0	68	A	N	G	0.35
587	1EY0	69	A	A	G	2.1
588	1EY0	69	A	A	T	3.03
589	1EY0	69	A	A	V	2.8
590	1EY0	7	A	L	A	1.35
591	1EY0	7	A	L	G	1.26
592	1EY0	7	A	L	I	0.77
593	1EY0	7	A	L	V	1.15
594	1EY0	70	A	K	A	0.16
595	1EY0	70	A	K	C	0.48
596	1EY0	70	A	K	E	0.3
597	1EY0	70	A	K	F	0.03
598	1EY0	70	A	K	G	0.6
599	1EY0	70	A	K	Q	0.25
600	1EY0	70	A	K	W	0.4
601	1EY0	71	A	K	A	0.55
602	1EY0	71	A	K	F	-0.04
603	1EY0	71	A	K	G	1.31
604	1EY0	72	A	I	L	0.23
605	1EY0	72	A	I	M	1.88
606	1EY0	72	A	I	V	1.79
607	1EY0	73	A	E	A	1.46
608	1EY0	73	A	E	F	0.88
609	1EY0	73	A	E	G	2.76
610	1EY0	73	A	E	K	2.06
611	1EY0	73	A	E	Q	0.64
612	1EY0	74	A	V	A	3.23
613	1EY0	74	A	V	I	1.91
614	1EY0	74	A	V	L	1.12
615	1EY0	74	A	V	T	3.88
616	1EY0	75	A	E	A	1.69
617	1EY0	75	A	E	G	3.43
618	1EY0	75	A	E	K	2.22
619	1EY0	75	A	E	Q	0.61
620	1EY0	75	A	E	V	2.31
621	1EY0	76	A	F	A	4.1
622	1EY0	76	A	F	G	4.73
623	1EY0	77	A	D	A	2.39
624	1EY0	77	A	D	G	1.81
625	1EY0	77	A	D	K	3.28
626	1EY0	77	A	D	N	2.69
627	1EY0	78	A	K	A	0.5
628	1EY0	78	A	K	C	0.26
629	1EY0	78	A	K	E	0.69
630	1EY0	78	A	K	F	-0.05
631	1EY0	78	A	K	G	1.07
632	1EY0	78	A	K	Q	0.15
633	1EY0	79	A	G	A	2.17
634	1EY0	79	A	G	D	2.28
635	1EY0	79	A	G	S	2.14
636	1EY0	79	A	G	V	2.23
637	1EY0	8	A	H	A	0.48
638	1EY0	8	A	H	G	0.85
639	1EY0	80	A	Q	A	0.02
640	1EY0	80	A	Q	F	0.58
641	1EY0	80	A	Q	G	1.25
642	1EY0	81	A	R	A	1.1
643	1EY0	81	A	R	G	2.06
644	1EY0	82	A	T	A	0.89
645	1EY0	82	A	T	C	0.19
646	1EY0	82	A	T	G	2.03
647	1EY0	82	A	T	I	-0.51
648	1EY0	82	A	T	S	0.75
649	1EY0	82	A	T	V	-0.24
650	1EY0	83	A	D	A	3.76
651	1EY0	83	A	D	G	2.64
652	1EY0	84	A	K	A	-0.1
653	1EY0	84	A	K	E	0
654	1EY0	84	A	K	F	0.75
655	1EY0	84	A	K	G	0.39
656	1EY0	84	A	K	Q	0.15
657	1EY0	85	A	Y	A	0.41
658	1EY0	85	A	Y	F	0.07
659	1EY0	85	A	Y	G	1.05
660	1EY0	85	A	Y	L	0.15
661	1EY0	86	A	G	A	0.31
662	1EY0	86	A	G	F	1.99
663	1EY0	86	A	G	V	3.74
664	1EY0	87	A	R	A	0.79
665	1EY0	87	A	R	G	2.53
666	1EY0	88	A	G	A	-0.19
667	1EY0	88	A	G	V	0.24
668	1EY0	88	A	G	W	0.1
669	1EY0	89	A	L	A	2.6
670	1EY0	89	A	L	F	1.2
671	1EY0	89	A	L	G	3.18
672	1EY0	89	A	L	I	1.04
673	1EY0	89	A	L	V	1.42
674	1EY0	9	A	K	A	1.38
675	1EY0	9	A	K	F	1.03
676	1EY0	9	A	K	G	1.88
677	1EY0	90	A	A	G	1.92
678	1EY0	90	A	A	S	2.24
679	1EY0	90	A	A	V	-0.04
680	1EY0	91	A	Y	F	2.27
681	1EY0	91	A	Y	L	3.83
682	1EY0	92	A	I	A	4.12
683	1EY0	92	A	I	L	0.6
684	1EY0	92	A	I	M	1.75
685	1EY0	92	A	I	V	0.46
686	1EY0	93	A	Y	F	1.81
687	1EY0	93	A	Y	L	4.53
688	1EY0	94	A	A	G	2.54
689	1EY0	94	A	A	V	1.13
690	1EY0	95	A	D	A	3.5
691	1EY0	95	A	D	G	2.93
692	1EY0	96	A	G	A	1.8
693	1EY0	96	A	G	F	2.55
694	1EY0	96	A	G	V	3.74
695	1EY0	97	A	K	A	0.22
696	1EY0	97	A	K	E	0.47
697	1EY0	97	A	K	F	0.58
698	1EY0	97	A	K	G	1.85
699	1EY0	97	A	K	Q	0.3
700	1EY0	98	A	M	A	4.43
701	1EY0	98	A	M	G	4.44
702	1EY0	98	A	M	I	4.39
703	1EY0	98	A	M	L	2.3
704	1EY0	99	A	V	A	3.35
705	1EY0	99	A	V	I	0.14
706	1EY0	99	A	V	L	0.15
707	1EY0	99	A	V	T	3.36
708	1FKJ	101	A	V	A	2.39
709	1FKJ	106	A	L	A	2.08
710	1FKJ	2	A	V	A	2.18
711	1FKJ	21	A	T	A	1.24
712	1FKJ	21	A	T	S	1.06
713	1FKJ	21	A	T	V	-0.56
714	1FKJ	23	A	V	A	2.62
715	1FKJ	24	A	V	A	3.04
716	1FKJ	27	A	T	A	1.71
717	1FKJ	27	A	T	S	1.07
718	1FKJ	27	A	T	V	-0.58
719	1FKJ	36	A	F	A	3.07
720	1FKJ	4	A	V	A	2.26
721	1FKJ	50	A	L	A	2.22
722	1FKJ	55	A	V	A	1.78
723	1FKJ	56	A	I	A	2.04
724	1FKJ	56	A	I	D	2.88
725	1FKJ	56	A	I	T	1.95
726	1FKJ	57	A	R	A	0.55
727	1FKJ	57	A	R	G	1.89
728	1FKJ	59	A	W	F	-2.72
729	1FKJ	59	A	W	L	-2.35
730	1FKJ	60	A	E	A	1.71
731	1FKJ	60	A	E	G	2.62
732	1FKJ	61	A	E	A	0.73
733	1FKJ	61	A	E	G	2.2
734	1FKJ	63	A	V	A	2.56
735	1FKJ	7	A	I	V	0.9
736	1FKJ	75	A	T	A	2.27
737	1FKJ	75	A	T	V	0.7
738	1FKJ	76	A	I	A	3.36
739	1FKJ	76	A	I	V	0.33
740	1FKJ	91	A	I	A	1.33
741	1FKJ	91	A	I	V	0.1
742	1FKJ	97	A	L	A	3.01
743	1FKJ	98	A	V	A	1.99
744	1FNA	10	A	V	A	1.17
745	1FNA	13	A	A	G	1.18
746	1FNA	18	A	L	A	0.99
747	1FNA	20	A	I	A	0.65
748	1FNA	20	A	I	V	0.18
749	1FNA	22	A	W	F	1.97
750	1FNA	29	A	V	A	1.37
751	1FNA	32	A	Y	A	4.23
752	1FNA	32	A	Y	F	0.54
753	1FNA	32	A	Y	L	2.74
754	1FNA	34	A	I	A	4.86
755	1FNA	34	A	I	V	0.11
756	1FNA	36	A	Y	A	1.49
757	1FNA	48	A	F	A	1.98
758	1FNA	50	A	V	A	2.85
759	1FNA	57	A	A	G	2.49
760	1FNA	59	A	I	A	3.33
761	1FNA	59	A	I	V	0.72
762	1FNA	62	A	L	A	2.88
763	1FNA	66	A	V	A	0.91
764	1FNA	68	A	Y	A	1.88
765	1FNA	68	A	Y	F	2.14
766	1FNA	70	A	I	A	4.11
767	1FNA	70	A	I	V	1.28
768	1FNA	72	A	V	A	3.17
769	1FNA	74	A	A	G	1.56
770	1FNA	8	A	L	A	1.81
771	1FNA	85	A	S	A	-0.13
772	1FNA	88	A	I	A	0.67
773	1FNA	88	A	I	V	0.33
774	1FNA	90	A	I	A	0.69
775	1FNA	90	A	I	V	0.4
776	1FNA	92	A	Y	A	1.11
777	1FNA	92	A	Y	F	-0.13
778	1FTG	104	A	I	V	0.57
779	1FTG	110	A	S	A	0.73
780	1FTG	117	A	V	A	2.02
781	1FTG	122	A	T	S	-0.03
782	1FTG	126	A	D	K	-0.81
783	1FTG	139	A	V	A	1.09
784	1FTG	143	A	L	A	0.17
785	1FTG	150	A	D	K	0.21
786	1FTG	156	A	I	V	3.16
787	1FTG	160	A	V	A	2.07
788	1FTG	20	A	E	K	-1.16
789	1FTG	22	A	I	A	1.7
790	1FTG	22	A	I	V	1.66
791	1FTG	31	A	V	A	1.85
792	1FTG	40	A	E	K	-1.61
793	1FTG	43	A	D	A	-0.07
794	1FTG	51	A	I	V	1.75
795	1FTG	52	A	I	V	1.19
796	1FTG	6	A	L	A	3.11
797	1FTG	61	A	E	K	-0.51
798	1FTG	65	A	D	K	0.1
799	1FTG	71	A	S	A	0.44
800	1FTG	72	A	E	K	-1.41
801	1FTG	75	A	D	K	-1.03
802	1FTG	84	A	A	G	1.9
803	1FTG	97	A	N	A	0.58
804	1FTG	99	A	Q	A	-1.59
805	1FVK	30	A	C	S	1.79
806	1FVK	32	A	H	L	-5.3
807	1FVK	32	A	H	S	-5.2
808	1FVK	32	A	H	Y	-6.8
809	1FVK	33	A	C	S	1.15
810	1G4I	106	A	F	A	1.23
811	1G4I	106	A	F	I	-0.95
812	1G4I	106	A	F	Y	-0.07
813	1G4I	22	A	F	A	-0.25
814	1G4I	22	A	F	I	-1.43
815	1G4I	22	A	F	Y	-0.83
816	1G4I	48	A	H	A	1.93
817	1G4I	48	A	H	N	2.44
818	1G4I	48	A	H	Q	0.49
819	1H7M	12	A	D	A	-0.24
820	1H7M	15	A	K	A	0.91
821	1H7M	2	A	D	A	0.53
822	1H7M	21	A	R	A	-0.07
823	1H7M	22	A	K	A	-0.43
824	1H7M	28	A	K	A	1.2
825	1H7M	33	A	K	A	-0.12
826	1H7M	39	A	R	A	0.07
827	1H7M	42	A	R	A	-0.33
828	1H7M	44	A	D	A	-0.05
829	1H7M	46	A	K	A	1.1
830	1H7M	47	A	E	A	0.05
831	1H7M	48	A	D	A	-0.36
832	1H7M	50	A	E	A	-0.57
833	1H7M	54	A	R	A	0.26
834	1H7M	6	A	E	A	0.77
835	1H7M	62	A	E	A	1.29
836	1H7M	64	A	E	A	0.26
837	1H7M	69	A	E	A	0.74
838	1H7M	76	A	R	A	-0.19
839	1H7M	78	A	H	A	0.5
840	1H7M	8	A	R	A	0.77
841	1H7M	87	A	D	A	1.36
842	1H7M	9	A	K	A	0.29
843	1H7M	90	A	E	A	0.41
844	1H7M	92	A	R	A	0.31
845	1HFZ	103	A	Y	A	2.39
846	1HFZ	104	A	W	Y	2.44
847	1HFZ	106	A	A	S	1.05
848	1HFZ	107	A	H	A	0.79
849	1HFZ	107	A	H	W	1.72
850	1HFZ	107	A	H	Y	0.19
851	1HFZ	110	A	L	E	0.19
852	1HFZ	110	A	L	H	-1.39
853	1HFZ	110	A	L	R	-0.43
854	1HFZ	114	A	K	E	0.65
855	1HFZ	114	A	K	N	-2.66
856	1HFZ	114	A	K	Q	0.6
857	1HFZ	117	A	Q	A	0.96
858	1HFZ	118	A	W	H	0.6
859	1HFZ	118	A	W	Y	1.17
860	1HFZ	32	A	H	A	2.13
861	1HFZ	32	A	H	Y	-0.07
862	1HFZ	42	A	V	A	0.93
863	1HFZ	42	A	V	G	1.15
864	1HFZ	42	A	V	N	0.24
865	1HFZ	54	A	Q	A	0.41
866	1HFZ	59	A	I	W	0.93
867	1HME	33	A	S	H	1.85
868	1HME	34	A	I	H	0.95
869	1HME	35	A	G	H	0.33
870	1HMK	103	A	Y	F	2.13
871	1HMK	104	A	W	F	1.96
872	1HMK	105	A	L	A	0.28
873	1HMK	110	A	L	A	0.35
874	1HMK	118	A	W	F	0.31
875	1HMK	12	A	L	A	2.73
876	1HMK	26	A	W	F	2.11
877	1HMK	27	A	V	A	1.24
878	1HMK	29	A	T	I	-3.55
879	1HMK	29	A	T	V	-2.26
880	1HMK	30	A	A	I	-1.47
881	1HMK	30	A	A	T	-0.48
882	1HMK	33	A	T	I	0.64
883	1HMK	38	A	T	A	1.3
884	1HMK	52	A	L	A	3.22
885	1HMK	55	A	I	V	2.72
886	1HMK	60	A	W	A	2.01
887	1HMK	60	A	W	F	0.68
888	1HMK	8	A	V	A	0.83
889	1HMK	87	A	D	N	1.14
890	1HMK	89	A	I	V	0.86
891	1HMK	90	A	V	A	-0.9
892	1HMK	93	A	K	A	1.72
893	1HMK	95	A	I	V	1.72
894	1HMK	96	A	L	A	1.75
895	1HMS	106	A	R	T	2.84
896	1HMS	126	A	R	K	3.26
897	1HMS	126	A	R	Q	0.31
898	1HMS	128	A	Y	F	2.68
899	1HMS	16	A	F	S	3.98
900	1HMS	16	A	F	Y	2.56
901	1HMS	21	A	K	I	0
902	1HMS	4	A	F	S	3.67
903	1HMS	40	A	T	E	2.4
904	1HMS	40	A	T	Q	2.73
905	1HMS	40	A	T	V	0.76
906	1HMS	57	A	F	S	2.43
907	1HMS	64	A	F	S	3.82
908	1HMS	66	A	L	G	3.67
909	1HMS	67	A	G	S	1.22
910	1HMS	72	A	E	S	3.67
911	1HMS	8	A	W	E	3.82
912	1HTI	105	A	S	D	0.65
913	1HTI	179	A	Q	A	-0.05
914	1HTI	179	A	Q	D	-0.75
915	1HTI	193	A	K	A	-0.5
916	1HUU	27	A	A	S	1.19
917	1HUU	31	A	S	T	-0.41
918	1HUU	42	A	V	I	0.82
919	1HUU	56	A	A	S	0.13
920	1HUU	69	A	M	I	0
921	1IET	60	A	D	R	-0.14
922	1IFC	104	A	A	C	-1.32
923	1IFC	23	A	I	C	-0.51
924	1IFC	53	A	S	C	-0.31
925	1IFC	6	A	W	Y	0.87
926	1IFC	60	A	V	C	0.07
927	1IFC	60	A	V	N	0.83
928	1IFC	64	A	L	A	1.68
929	1IFC	64	A	L	G	2.26
930	1IFC	65	A	G	A	0.94
931	1IFC	68	A	F	A	0.42
932	1IFC	72	A	L	C	-0.02
933	1IFC	82	A	W	Y	0.39
934	1IFC	89	A	L	C	1.25
935	1IFC	93	A	F	A	2.37
936	1IGV	61	A	V	A	2.93
937	1IGV	61	A	V	G	3.6
938	1IGV	66	A	F	A	4.2
939	1IGV	66	A	F	W	0.93
940	1IGV	70	A	V	L	0.13
941	1IGV	73	A	I	V	1.34
942	1IHB	37	A	F	H	0.66
943	1IHB	55	A	R	V	0.15
944	1IHB	71	A	F	N	-0.46
945	1IHB	82	A	F	Q	0.37
946	1IHB	92	A	F	N	0.71
947	1IMQ	19	A	V	L	1.82
948	1IMQ	25	A	A	G	0.14
949	1IMQ	31	A	E	L	0.67
950	1IMQ	34	A	V	L	-0.33
951	1IMQ	37	A	V	L	0.26
952	1IMQ	41	A	E	V	-0.89
953	1IMQ	68	A	V	I	0.81
954	1IMQ	71	A	V	I	-0.07
955	1IO2	105	A	D	A	-1.72
956	1IO2	135	A	D	A	-1.82
957	1IO2	7	A	D	N	-0.46
958	1IO2	8	A	E	A	-1.77
959	1IO2	8	A	E	Q	1.25
960	1IRO	24	A	V	I	-0.36
961	1IRO	33	A	I	L	-0.76
962	1JIW	10	I	D	A	0.7
963	1JIW	15	I	W	F	2.3
964	1K9Q	20	A	A	R	-0.89
965	1K9Q	30	A	L	Y	-0.27
966	1K9Q	34	A	D	T	-0.37
967	1KDX	640	A	Y	F	0
968	1KE4	150	A	Y	F	2.05
969	1KFW	197	A	N	K	-0.81
970	1KFW	405	A	G	Q	-0.62
971	1LBI	84	A	K	L	0.2
972	1LNI	16	A	T	V	-0.3
973	1LNI	17	A	D	K	1.1
974	1LNI	18	A	T	V	1.4
975	1LNI	2	A	V	T	0.9
976	1LNI	25	A	D	K	-0.9
977	1LNI	30	A	Y	F	-0.4
978	1LNI	36	A	V	T	1.3
979	1LNI	38	A	Q	A	-0.74
980	1LNI	39	A	N	A	2.2
981	1LNI	39	A	N	D	1.5
982	1LNI	39	A	N	S	2.3
983	1LNI	41	A	E	K	1.11
984	1LNI	43	A	V	T	0.5
985	1LNI	49	A	Y	F	0.2
986	1LNI	5	A	T	V	0
987	1LNI	51	A	Y	F	2.3
988	1LNI	52	A	Y	F	3.6
989	1LNI	54	A	E	Q	1.96
990	1LNI	55	A	Y	F	0.6
991	1LNI	56	A	T	V	1.9
992	1LNI	57	A	V	T	4.4
993	1LNI	59	A	T	V	1.7
994	1LNI	65	A	R	A	1.13
995	1LNI	67	A	T	V	0
996	1LNI	72	A	T	V	0.2
997	1LNI	74	A	E	K	-0.84
998	1LNI	79	A	D	A	-2.48
999	1LNI	79	A	D	E	0.4
1000	1LNI	79	A	D	F	-2.73
1001	1LNI	79	A	D	H	-1.7
1002	1LNI	79	A	D	I	-2.85
1003	1LNI	79	A	D	K	-2.35
1004	1LNI	79	A	D	L	-2.65
1005	1LNI	79	A	D	N	-1.46
1006	1LNI	79	A	D	R	-2.7
1007	1LNI	79	A	D	W	-2.25
1008	1LNI	79	A	D	Y	-2.9
1009	1LNI	80	A	Y	F	1.5
1010	1LNI	81	A	Y	F	1.2
1011	1LNI	82	A	T	V	1.7
1012	1LNI	85	A	H	Q	0
1013	1LNI	86	A	Y	F	0.3
1014	1LNI	94	A	Q	K	-0.56
1015	1LUC	81	A	A	H	2.7
1016	1LUC	81	B	H	A	2.1
1017	1LUC	82	B	H	A	2.7
1018	1LVE	106	A	I	L	0.51
1019	1MYB	27	A	V	L	-1.67
1020	1MYC	27	A	L	N	0.57
1021	1MYC	27	A	L	Q	-0.63
1022	1MYD	27	A	Y	D	-2.19
1023	1LVE	28	A	N	F	2.41
1024	1LVE	29	A	S	N	-0.39
1025	1LVE	30	A	K	R	0.55
1026	1LVE	30	A	K	T	1.33
1027	1LVE	38	A	Q	N	1.6
1028	1LVE	39	A	K	T	2.29
1029	1LVE	4	A	M	L	-1.04
1030	1LVE	89	A	Q	H	0.9
1031	1LVE	89	A	Q	N	1.26
1032	1LVE	94	A	T	H	-0.73
1033	1LVE	96	A	Y	Q	2.09
1034	1LVE	97	A	S	T	-0.13
1035	1GV5	103	A	V	A	2.32
1036	1GV5	103	A	V	I	-0.69
1037	1GV5	103	A	V	L	-2.08
1038	1MGR	11	A	Y	F	0.6
1039	1MGR	33	A	Y	F	-0.5
1040	1MGR	54	A	Y	F	2.6
1041	1MGR	55	A	Y	F	2.1
1042	1MGR	58	A	Y	F	0.7
1043	1MGR	83	A	Y	F	1.5
1044	1MGR	84	A	Y	F	1
1045	1MGR	89	A	Y	F	0
1046	1MJC	18	A	F	L	1
1047	1MJC	18	A	F	S	1.54
1048	1MJC	20	A	F	L	0.31
1049	1MJC	20	A	F	S	1.16
1050	1MJC	31	A	F	L	0.66
1051	1MJC	31	A	F	S	1.03
1052	1MJC	42	A	Y	W	-0.15
1053	1MJC	52	A	S	W	0.2
1054	1MJC	68	A	T	W	-0.7
1055	1MSI	23	A	R	A	0.89
1056	1MSI	25	A	E	A	0.09
1057	1MSI	36	A	D	A	-0.3
1058	1MSI	39	A	R	A	0.8
1059	1MSI	47	A	R	A	0.74
1060	1MSI	58	A	D	N	0.2
1061	1N0J	143	A	Q	N	-1.04
1062	1N0J	34	A	Y	F	-4.75
1063	1OH0	101	A	V	L	1.72
1064	1OH0	16	A	Y	F	1.79
1065	1OH0	32	A	Y	F	-0.2
1066	1OH0	57	A	Y	F	1.22
1067	1OH0	57	A	Y	S	4.53
1068	1OIA	13	A	Y	F	0.7
1069	1OIA	13	A	Y	T	1.3
1070	1OIA	31	A	Y	F	0
1071	1OIA	31	A	Y	S	2.3
1072	1OIA	78	A	Y	F	0
1073	1OIA	86	A	Y	F	2.6
1074	1OIA	86	A	Y	T	2.9
1075	3CMM	11	B	K	A	0.14
1076	3CMM	30	B	I	F	3.32
1077	3CMM	30	B	I	L	1.96
1078	3CMM	30	B	I	V	1.58
1079	3CMM	34	B	E	D	1
1080	3CMM	34	B	E	L	-0.96
1081	3CMM	34	B	E	S	0.6
1082	3CMM	36	B	I	F	0.86
1083	3CMM	36	B	I	L	1.32
1084	3CMM	36	B	I	V	0.79
1085	1P2P	48	A	H	K	2.12
1086	1P2P	48	A	H	N	1.69
1087	1P2P	48	A	H	Q	0.64
1088	1PDO	12	A	W	F	-1.79
1089	1PDO	33	A	W	F	1.08
1090	1PDO	69	A	W	F	2.15
1091	1PGA	22	A	D	G	1.52
1092	1PGA	6	A	I	L	1.39
1093	1PGA	6	A	I	N	1.73
1094	1PGA	6	A	I	T	1.79
1095	1POH	31	A	S	A	0.4
1096	1QGV	126	A	G	D	0.93
1097	1QLP	145	A	V	I	-0.2
1098	1QLP	145	A	V	L	0.7
1099	1QLP	160	A	Y	A	0.21
1100	1QLP	160	A	Y	W	-1.18
1101	1QLP	173	A	V	I	-0.5
1102	1QLP	173	A	V	L	0.6
1103	1QLP	183	A	A	F	-1.5
1104	1QLP	183	A	A	I	-1.8
1105	1QLP	183	A	A	L	-1.4
1106	1QLP	183	A	A	V	-3.8
1107	1QLP	194	A	W	F	0.47
1108	1QLP	238	A	W	F	-0.98
1109	1QLP	248	A	A	F	-1.8
1110	1QLP	248	A	A	I	-2.2
1111	1QLP	248	A	A	L	-0.35
1112	1QLP	248	A	A	V	-2.3
1113	1QLP	250	A	A	I	0.4
1114	1QLP	250	A	A	L	1
1115	1QLP	250	A	A	V	0.4
1116	1QLP	284	A	A	I	0
1117	1QLP	284	A	A	V	-0.8
1118	1QLP	31	A	A	I	-0.9
1119	1QLP	31	A	A	L	-0.9
1120	1QLP	31	A	A	V	-0.6
1121	1QLP	321	A	V	I	-0.6
1122	1QLP	321	A	V	L	1.2
1123	1QLP	330	A	S	R	2.44
1124	1QLP	331	A	K	F	-1.75
1125	1QLP	331	A	K	I	-0.84
1126	1QLP	331	A	K	T	0.54
1127	1QLP	331	A	K	V	-0.89
1128	1QLP	364	A	V	I	-0.4
1129	1QLP	364	A	V	L	0.3
1130	1QLP	374	A	M	I	-2.3
1131	1QLP	381	A	S	A	-1
1132	1QLP	387	A	K	R	-1
1133	1QLP	51	A	F	C	-3.01
1134	1QLP	51	A	F	L	-2.1
1135	1QLP	55	A	V	I	0.2
1136	1QLP	55	A	V	L	0.3
1137	1QLP	59	A	T	A	-1
1138	1QLP	68	A	T	A	-1
1139	1QLP	70	A	A	G	-1.6
1140	1QM4	265	A	R	H	3.11
1141	1RG8	102	A	H	Y	-0.39
1142	1RG8	103	A	A	G	0.46
1143	1RG8	106	A	N	G	-0.16
1144	1RG8	108	A	F	Y	-0.49
1145	1RG8	109	A	V	I	0.05
1146	1RG8	109	A	V	L	0.57
1147	1RG8	117	A	C	S	0.64
1148	1RG8	16	A	C	S	2.81
1149	1RG8	21	A	H	Y	-0.79
1150	1RG8	44	A	L	F	-0.59
1151	1RG8	62	A	G	A	1.48
1152	1RG8	62	A	G	N	0.97
1153	1RG8	73	A	L	V	1.46
1154	1RG8	83	A	C	S	1.78
1155	1RG8	93	A	H	A	0.6
1156	1RG8	93	A	H	G	-1.34
1157	1RG8	93	A	H	N	-0.19
1158	1RHG	149	A	G	A	-1.38
1159	1RHG	150	A	G	A	-1.94
1160	1RHG	26	A	G	A	-1.93
1161	1RHG	28	A	G	A	-2.35
1162	1RHG	33	A	E	A	-0.31
1163	1RHG	46	A	E	A	0.32
1164	1RHG	50	A	L	E	0.19
1165	1RHG	73	A	G	A	-0.89
1166	1RHG	81	A	G	A	0.76
1167	1RHG	87	A	G	A	0.97
1168	1RIS	21	A	L	A	0.16
1169	1RIS	22	A	E	Q	1.12
1170	1RIS	26	A	I	A	2.84
1171	1RIS	33	A	Y	A	-0.41
1172	1RIS	35	A	A	G	0.77
1173	1RIS	37	A	V	A	2.55
1174	1RIS	48	A	L	A	0.21
1175	1RIS	52	A	I	A	0.36
1176	1RIS	6	A	V	A	2.93
1177	1RIS	60	A	F	A	0.81
1178	1RIS	65	A	V	A	2.89
1179	1RIS	75	A	L	A	1.35
1180	1RIS	79	A	L	A	3.91
1181	1RIS	8	A	I	A	3.56
1182	1RIS	85	A	V	A	3.02
1183	1RIS	88	A	V	A	1.68
1184	1RTB	4	A	A	S	0.45
1185	1RTB	46	A	F	L	3.21
1186	1RTB	46	A	F	V	4.55
1187	1RTB	47	A	V	A	3.8
1188	1RTB	5	A	A	S	0.27
1189	1RTB	54	A	V	A	2.58
1190	1RTB	54	A	V	G	4.87
1191	1RTB	54	A	V	I	1.95
1192	1RTB	54	A	V	L	1.09
1193	1RTB	57	A	V	A	2.85
1194	1RTB	57	A	V	I	1.3
1195	1RTB	57	A	V	L	2.37
1196	1RTB	63	A	V	A	2.03
1197	1RTB	63	A	V	G	3.5
1198	1RTB	64	A	A	G	0.44
1199	1C26	326	A	E	A	0.4
1200	1C26	328	A	F	A	2.36
1201	1C26	328	A	F	L	1.43
1202	1C26	329	A	T	A	1.02
1203	1C26	330	A	L	F	1.8
1204	1C26	331	A	Q	A	0.46
1205	1C26	332	A	I	V	0.99
1206	1C26	333	A	R	A	1.05
1207	1C26	335	A	R	A	0.75
1208	1C26	336	A	E	A	-0.4
1209	1C26	337	A	R	A	2.41
1210	1C26	338	A	F	A	2.03
1211	1C26	339	A	E	A	0.66
1212	1C26	340	A	M	A	1.9
1213	1C26	340	A	M	I	1.3
1214	1C26	340	A	M	I	0.38
1215	1C26	341	A	F	I	2.01
1216	1C26	341	A	F	L	0.91
1217	1C26	342	A	R	A	0.38
1218	1C26	343	A	E	A	0.25
1219	1C26	344	A	L	F	1.62
1220	1C26	344	A	L	I	0.41
1221	1C26	345	A	N	A	0.98
1222	1C26	346	A	E	A	0.27
1223	1C26	347	A	A	G	0.97
1224	1C26	349	A	E	A	1.18
1225	1C26	350	A	L	A	0.5
1226	1C26	351	A	K	A	-0.57
1227	1C26	352	A	D	A	0.62
1228	1SHF	107	A	E	A	1.27
1229	1SHF	107	A	E	D	-0.68
1230	1SHF	107	A	E	F	1.63
1231	1SHF	107	A	E	G	2.29
1232	1SHF	107	A	E	H	0.99
1233	1SHF	107	A	E	I	2.71
1234	1SHF	107	A	E	K	0.97
1235	1SHF	107	A	E	L	3.02
1236	1SHF	107	A	E	Q	0.74
1237	1SHF	107	A	E	R	3.38
1238	1SHF	107	A	E	S	1.64
1239	1SHF	107	A	E	T	0.6
1240	1SHF	107	A	E	V	2
1241	1SHF	107	A	E	Y	2.4
1242	1SHF	111	A	I	A	2.84
1243	1SHF	111	A	I	L	0.71
1244	1SHF	111	A	I	V	0.63
1245	1SHF	124	A	S	A	0.71
1246	1SHF	124	A	S	D	2.02
1247	1SHF	124	A	S	F	1.9
1248	1SHF	124	A	S	G	1.68
1249	1SHF	124	A	S	H	1.25
1250	1SHF	124	A	S	I	1.41
1251	1SHF	124	A	S	K	-0.11
1252	1SHF	124	A	S	L	0.37
1253	1SHF	124	A	S	N	0.73
1254	1SHF	124	A	S	R	0.18
1255	1SHF	124	A	S	T	1.65
1256	1SHF	124	A	S	V	1.1
1257	1SHF	124	A	S	Y	2.27
1258	1SHF	127	A	T	A	2.59
1259	1SHF	128	A	G	A	1.78
1260	1SHF	138	A	V	A	2.34
1261	1SHF	138	A	V	G	3.65
1262	1SHF	138	A	V	M	0.52
1263	1SHF	138	A	V	T	2.4
1264	1TEN	809	A	I	A	2.74
1265	1TEN	809	A	I	V	-0.02
1266	1TEN	811	A	V	A	1.4
1267	1TEN	819	A	A	G	2.67
1268	1TEN	821	A	I	A	3.58
1269	1TEN	821	A	I	V	0.28
1270	1TEN	830	A	I	A	1.63
1271	1TEN	830	A	I	V	0.37
1272	1TEN	833	A	I	A	3.3
1273	1TEN	833	A	I	V	0.8
1274	1TEN	835	A	L	A	4.13
1275	1TEN	837	A	Y	A	3.96
1276	1TEN	849	A	I	A	2.4
1277	1TEN	851	A	L	A	2.88
1278	1TEN	858	A	Y	A	1.21
1279	1TEN	858	A	Y	G	4.06
1280	1TEN	860	A	I	A	1.91
1281	1TEN	860	A	I	V	0.88
1282	1TEN	863	A	L	A	3.96
1283	1TEN	867	A	T	S	1.26
1284	1TEN	869	A	Y	F	3.09
1285	1TEN	871	A	V	A	2.69
1286	1TEN	873	A	L	A	2.81
1287	1TEN	875	A	S	A	0.27
1288	1TEN	882	A	S	A	2.58
1289	1TEN	885	A	A	G	0.92
1290	1TEN	887	A	E	A	-1.55
1291	1TEN	887	A	E	G	0.14
1292	1TIT	13	A	V	A	2.15
1293	1TIT	23	A	I	A	2.7
1294	1TIT	41	A	L	A	2.7
1295	1TIT	58	A	L	A	3.23
1296	1TIT	60	A	L	A	4.88
1297	1TIT	63	A	C	S	2.08
1298	1TIT	73	A	F	L	3.83
1299	1TIT	86	A	V	A	4.45
1300	1TTQ	175	A	Y	Q	1.65
1301	1TTQ	18	A	A	G	2.7
1302	1TTQ	18	A	A	V	2.3
1303	1TTQ	209	A	L	V	3.2
1304	1TTQ	22	A	F	I	4.58
1305	1TTQ	22	A	F	L	1.05
1306	1TTQ	22	A	F	V	3.44
1307	1TTQ	232	A	I	V	3.3
1308	1TYV	177	A	G	R	0.7
1309	1TYV	235	A	T	I	0.53
1310	1TYV	244	A	G	R	1.33
1311	1TYV	285	A	R	K	3.43
1312	1TYV	309	A	E	V	0.77
1313	1TYV	323	A	G	D	0.13
1314	1UBQ	18	A	E	D	0.08
1315	1UBQ	27	A	K	Q	1.91
1316	1UBQ	29	A	K	N	1.48
1317	1UBQ	29	A	K	Q	1.67
1318	1UBQ	42	A	R	E	-1.63
1319	1UBQ	45	A	F	W	-0.46
1320	1UBQ	6	A	K	E	-0.53
1321	1UBQ	6	A	K	Q	-0.26
1322	1UBQ	68	A	H	E	-0.77
1323	1UBQ	68	A	H	Q	-0.55
1324	1UBQ	72	A	R	Q	0.33
1325	1UZC	11	A	W	F	0.31
1326	1UZC	13	A	T	A	0.99
1327	1UZC	13	A	T	S	-0.1
1328	1UZC	15	A	E	A	0.4
1329	1UZC	15	A	E	G	1.02
1330	1UZC	17	A	A	G	0.7
1331	1UZC	19	A	Q	A	0.08
1332	1UZC	19	A	Q	G	1.23
1333	1UZC	20	A	A	G	2.3
1334	1UZC	24	A	L	A	1.04
1335	1UZC	26	A	K	A	-0.11
1336	1UZC	26	A	K	G	0.74
1337	1UZC	27	A	E	A	0.62
1338	1UZC	27	A	E	G	1.57
1339	1UZC	30	A	V	A	3.28
1340	1UZC	32	A	S	A	0
1341	1UZC	33	A	N	G	0.42
1342	1UZC	35	A	S	A	1.04
1343	1UZC	36	A	W	F	-0.3
1344	1UZC	38	A	Q	A	0.37
1345	1UZC	38	A	Q	G	1.57
1346	1UZC	39	A	A	G	1.93
1347	1UZC	42	A	M	A	1.37
1348	1UZC	43	A	I	V	1.21
1349	1UZC	44	A	I	A	0.09
1350	1UZC	44	A	I	G	0.4
1351	1UZC	44	A	I	V	0.3
1352	1UZC	46	A	D	N	2.51
1353	1UZC	49	A	Y	A	2.46
1354	1UZC	49	A	Y	F	0.31
1355	1UZC	50	A	S	A	0.02
1356	1UZC	50	A	S	G	0.02
1357	1UZC	51	A	A	G	1.12
1358	1UZC	52	A	L	A	2.71
1359	1UZC	53	A	A	G	0.3
1360	1UZC	56	A	S	A	0.4
1361	1UZC	56	A	S	G	0.54
1362	1UZC	58	A	K	A	2.1
1363	1UZC	60	A	Q	A	-0.31
1364	1UZC	60	A	Q	G	0.8
1365	1UZC	61	A	A	G	2.07
1366	1UZC	64	A	A	G	0.94
1367	1UZC	65	A	Y	F	0.72
1368	1UZC	67	A	V	A	-0.51
1369	1UZC	67	A	V	G	0
1370	1WIT	73	A	Y	F	2.15
1371	1WQ5	118	A	C	A	1.36
1372	1WQ5	118	A	C	S	2.27
1373	1WQ5	118	A	C	V	1.34
1374	1WQ5	127	A	L	A	1.28
1375	1WQ5	139	A	F	W	0.64
1376	1WQ5	154	A	C	A	1.03
1377	1WQ5	154	A	C	S	1.72
1378	1WQ5	154	A	C	V	1.12
1379	1WQ5	175	A	Y	C	0.6
1380	1WQ5	176	A	L	A	4.01
1381	1WQ5	211	A	G	D	0.8
1382	1WQ5	211	A	G	E	-1.1
1383	1WQ5	211	A	G	R	0.12
1384	1WQ5	211	A	G	S	0.15
1385	1WQ5	211	A	G	V	-1.05
1386	1WQ5	211	A	G	W	1.95
1387	1WQ5	22	A	F	L	-1.4
1388	1WQ5	234	A	G	D	-3.4
1389	1WQ5	234	A	G	K	-0.2
1390	1WQ5	258	A	F	W	1.17
1391	1WQ5	37	A	I	A	4.42
1392	1WQ5	49	A	E	A	-0.41
1393	1WQ5	49	A	E	C	-1.33
1394	1WQ5	49	A	E	D	-0.07
1395	1WQ5	49	A	E	F	-1.15
1396	1WQ5	49	A	E	G	0.03
1397	1WQ5	49	A	E	H	-1.51
1398	1WQ5	49	A	E	I	-3.79
1399	1WQ5	49	A	E	K	-0.42
1400	1WQ5	49	A	E	L	-3.67
1401	1WQ5	49	A	E	M	-3.13
1402	1WQ5	49	A	E	N	0.05
1403	1WQ5	49	A	E	Q	0.58
1404	1WQ5	49	A	E	S	0.01
1405	1WQ5	49	A	E	T	-0.16
1406	1WQ5	49	A	E	V	-2.43
1407	1WQ5	49	A	E	W	0.02
1408	1WQ5	49	A	E	Y	-0.41
1409	1WQ5	50	A	L	A	2.99
1410	1WQ5	81	A	C	A	0.69
1411	1WQ5	81	A	C	G	1.58
1412	1WQ5	81	A	C	S	1.41
1413	1WQ5	81	A	C	V	1.32
1414	1WQ5	99	A	L	A	4.07
1415	1ZG4	290	A	W	F	0.83
1416	1ZG4	77	A	C	S	3.36
1417	1ZNJ	10	B	H	D	-0.76
1418	1ZNJ	10	B	H	E	-1.11
1419	1ZNJ	10	B	H	T	-0.03
1420	1ZNJ	25	B	F	D	-0.48
1421	1ZNJ	25	B	F	H	-0.75
1422	1ZNJ	26	B	Y	T	0.22
1423	1ZNJ	29	B	K	G	0.05
1424	1ZNJ	9	B	S	D	-0.06
1425	2A01	141	A	L	R	0.65
1426	2A36	22	A	T	A	-0.4
1427	2A36	22	A	T	D	-1.5
1428	2A36	22	A	T	F	-1.3
1429	2A36	22	A	T	G	-3.59
1430	2A36	22	A	T	K	0
1431	2A36	22	A	T	L	-0.5
1432	2A36	22	A	T	N	-1.3
1433	2A36	22	A	T	S	-0.6
1434	1HB6	12	A	V	A	1.54
1435	1HB6	15	A	L	A	3.28
1436	1HB6	21	A	D	A	-0.03
1437	1HB6	21	A	D	H	0.56
1438	1HB6	25	A	L	A	1.6
1439	1HB6	26	A	F	A	1.79
1440	1HB6	28	A	Y	A	2.74
1441	1HB6	28	A	Y	F	1.23
1442	1HB6	28	A	Y	N	2.48
1443	1HB6	31	A	Y	N	1.86
1444	1HB6	32	A	K	A	1.34
1445	1HB6	32	A	K	E	1.48
1446	1HB6	32	A	K	R	1.83
1447	1HB6	33	A	Q	A	3.64
1448	1HB6	34	A	A	G	1.33
1449	1HB6	35	A	T	A	1.47
1450	1HB6	39	A	I	A	1.05
1451	1HB6	5	A	F	A	2.61
1452	1HB6	52	A	K	M	-0.24
1453	1HB6	54	A	K	A	0.97
1454	1HB6	54	A	K	M	-0.1
1455	1HB6	67	A	E	A	0.6
1456	1HB6	69	A	A	G	2.28
1457	1HB6	73	A	Y	A	4.77
1458	1HB6	73	A	Y	F	-0.29
1459	1HB6	74	A	I	A	1.7
1460	1HB6	77	A	V	A	1.57
1461	1HB6	80	A	L	A	4.15
1462	1HB6	9	A	A	G	1.88
1463	2DRI	27	A	A	T	3.3
1464	2DRI	50	A	V	E	3.5
1465	2H61	11	A	I	A	1.65
1466	2H61	14	A	F	A	2.85
1467	2H61	3	A	L	A	0.64
1468	2H61	3	A	L	S	1.25
1469	2H61	7	A	M	A	2
1470	2NVH	10	A	L	A	3.9
1471	2NVH	4	A	R	Q	0.57
1472	2NVH	6	A	L	A	2.13
1473	2NVH	7	A	N	D	-0.09
1474	2NVH	7	A	N	G	1.91
1475	2NVH	8	A	C	A	2.02
1476	2NVH	8	A	C	S	3.74
1477	2NVH	9	A	T	A	1.45
1478	2NVH	9	A	T	G	2.91
1479	2NVH	9	A	T	L	1.9
1480	2NVH	9	A	T	Q	2.53
1481	2NVH	97	A	K	G	1.65
1482	2NVH	97	A	K	R	1.8
1483	2NVH	97	A	K	V	-1.15
1484	2OCJ	175	A	R	H	3.47
1485	2OCJ	242	A	C	S	3.3
1486	2OCJ	248	A	R	Q	2.03
1487	2OCJ	249	A	R	S	1.81
1488	2OCJ	273	A	R	H	0.13
1489	2TRT	128	A	R	E	-0.31
1490	2TRX	26	A	D	A	-4.2
1491	2TRX	26	A	D	I	-3.37
1492	2TRX	32	A	C	A	3.5
1493	2TRX	35	A	C	A	3.03
1494	2TS1	105	A	L	V	3.15
1495	2TS1	52	A	I	L	-0.1
1496	3ECA	119	A	T	A	0
1497	3ECA	12	A	T	A	0
1498	3ECA	12	A	T	S	0.24
1499	3ECA	122	A	S	A	-0.96
1500	3GLY	137	A	G	A	0.31
1501	3GLY	139	A	G	A	1.4
1502	3GLY	251	A	G	A	0.14
1503	3GLY	383	A	G	A	-0.11
1504	3HHR	71	A	S	A	1.12
1505	3HHR	71	A	S	Q	1.37
1506	3HHR	71	A	S	T	0.2
1507	3HHR	71	A	S	V	1.26
1508	3HHR	74	A	E	A	0.95
1509	3HHR	74	A	E	D	1.26
1510	3HHR	74	A	E	L	1.01
1511	3HHR	74	A	E	Q	0.71
1512	3HHR	74	A	E	S	1.01
1513	3HHR	74	A	E	T	1.13
1514	3MBP	10	A	W	A	4.31
1515	3MBP	19	A	G	C	2.15
1516	3MBP	276	A	A	G	1.1
1517	3MBP	283	A	Y	D	2.3
1518	3MBP	345	A	T	I	-0.17
1519	3MBP	8	A	V	G	-0.38
1520	3PGK	122	A	Y	W	2.19
1521	3PGK	194	A	F	W	1.12
1522	3PGK	308	A	W	F	2.46
1523	3PGK	308	A	W	Y	1.06
1524	3PGK	333	A	W	F	1.88
1525	3PGK	333	A	W	Y	1.13
1526	3PGK	388	A	H	Q	0.84
1527	3PGK	399	A	L	W	2.56
1528	3PGK	48	A	Y	W	1.62
1529	3SIL	53	A	A	L	-0.9
1530	3SIL	69	A	A	V	-0.45
1531	5DFR	112	A	L	I	0.25
1532	5DFR	112	A	L	V	1.39
1533	5DFR	113	A	T	V	0.91
1534	5DFR	121	A	G	A	0.01
1535	5DFR	121	A	G	C	0.22
1536	5DFR	121	A	G	D	0.34
1537	5DFR	121	A	G	H	0.56
1538	5DFR	121	A	G	L	0.58
1539	5DFR	121	A	G	S	0.08
1540	5DFR	121	A	G	V	0.99
1541	5DFR	121	A	G	Y	0.51
1542	5DFR	122	A	D	A	1
1543	5DFR	139	A	E	K	1.59
1544	5DFR	139	A	E	Q	0.89
1545	5DFR	148	A	S	A	0.42
1546	5DFR	148	A	S	E	0.61
1547	5DFR	148	A	S	K	0.38
1548	5DFR	148	A	S	N	0.88
1549	5DFR	148	A	S	R	0.66
1550	5DFR	148	A	S	T	0.41
1551	5DFR	148	A	S	V	0.35
1552	5DFR	15	A	G	A	-0.44
1553	5DFR	152	A	C	E	0.97
1554	5DFR	155	A	I	A	2.99
1555	5DFR	155	A	I	D	3.19
1556	5DFR	155	A	I	E	2.62
1557	5DFR	155	A	I	K	2.69
1558	5DFR	155	A	I	L	1.63
1559	5DFR	155	A	I	Q	3.01
1560	5DFR	155	A	I	R	2.65
1561	5DFR	155	A	I	S	3.09
1562	5DFR	155	A	I	T	2.53
1563	5DFR	155	A	I	V	0.03
1564	5DFR	155	A	I	W	3.21
1565	5DFR	155	A	I	Y	2.85
1566	5DFR	2	A	I	V	0.55
1567	5DFR	22	A	W	L	0.31
1568	5DFR	24	A	L	V	1.29
1569	5DFR	27	A	D	N	-1.21
1570	5DFR	28	A	L	R	-1.08
1571	5DFR	30	A	W	A	2.03
1572	5DFR	30	A	W	E	2.42
1573	5DFR	30	A	W	H	2.44
1574	5DFR	30	A	W	M	1.94
1575	5DFR	30	A	W	N	2.07
1576	5DFR	30	A	W	R	2.09
1577	5DFR	30	A	W	S	2.29
1578	5DFR	30	A	W	Y	1.79
1579	5DFR	31	A	F	A	1.72
1580	5DFR	31	A	F	V	1.46
1581	5DFR	35	A	T	A	1.1
1582	5DFR	40	A	V	A	1.59
1583	5DFR	40	A	V	F	1.99
1584	5DFR	40	A	V	H	2.76
1585	5DFR	40	A	V	I	0.5
1586	5DFR	40	A	V	L	0.78
1587	5DFR	40	A	V	M	1.27
1588	5DFR	40	A	V	N	1.82
1589	5DFR	40	A	V	R	1.38
1590	5DFR	40	A	V	S	2.04
1591	5DFR	43	A	G	A	0.48
1592	5DFR	44	A	R	A	0.94
1593	5DFR	44	A	R	L	-0.78
1594	5DFR	54	A	L	V	0.32
1595	5DFR	59	A	N	C	-0.24
1596	5DFR	59	A	N	E	1.36
1597	5DFR	59	A	N	G	2.01
1598	5DFR	59	A	N	H	0.81
1599	5DFR	59	A	N	I	-0.13
1600	5DFR	59	A	N	K	1.55
1601	5DFR	59	A	N	L	-0.01
1602	5DFR	59	A	N	M	0.14
1603	5DFR	59	A	N	Q	0.35
1604	5DFR	59	A	N	S	1.26
1605	5DFR	59	A	N	T	0.05
1606	5DFR	59	A	N	V	-0.36
1607	5DFR	59	A	N	W	0.79
1608	5DFR	61	A	I	L	0.36
1609	5DFR	61	A	I	V	0.83
1610	5DFR	67	A	G	A	0.05
1611	5DFR	67	A	G	C	0.51
1612	5DFR	67	A	G	D	0.58
1613	5DFR	67	A	G	L	0.51
1614	5DFR	67	A	G	S	0.27
1615	5DFR	67	A	G	T	0.62
1616	5DFR	67	A	G	V	0.7
1617	5DFR	74	A	W	F	1.2
1618	5DFR	75	A	V	A	0.05
1619	5DFR	75	A	V	C	0.05
1620	5DFR	75	A	V	H	1.72
1621	5DFR	75	A	V	I	1.65
1622	5DFR	75	A	V	R	2
1623	5DFR	75	A	V	S	0.8
1624	5DFR	75	A	V	Y	1.8
1625	5DFR	85	A	C	S	0.97
1626	5DFR	88	A	V	A	-0.29
1627	5DFR	88	A	V	I	0.49
1628	5DFR	91	A	I	L	1.5
1629	5DFR	91	A	I	V	1.34
1630	5DFR	94	A	I	L	0.63
1631	5DFR	94	A	I	V	0.67
1632	5DFR	95	A	G	A	0.9
1633	5PTI	10	A	Y	L	2.9
1634	5PTI	12	A	G	D	4.3
1635	5PTI	12	A	G	V	4.1
1636	5PTI	16	A	A	T	1.7
1637	5PTI	16	A	A	V	1.3
1638	5PTI	21	A	Y	A	3.9
1639	5PTI	21	A	Y	L	3.4
1640	5PTI	22	A	F	A	1.11
1641	5PTI	33	A	F	I	2.4
1642	5PTI	33	A	F	L	2.7
1643	5PTI	35	A	Y	A	4.7
1644	5PTI	35	A	Y	D	3.8
1645	5PTI	35	A	Y	F	0.6
1646	5PTI	35	A	Y	G	5
1647	5PTI	35	A	Y	N	3.7
1648	5PTI	36	A	G	D	2.8
1649	5PTI	36	A	G	S	0.7
1650	5PTI	37	A	G	A	3.01
1651	5PTI	37	A	G	D	1.7
1652	5PTI	4	A	F	L	2.2
1653	5PTI	44	A	N	G	4.7
1654	1HK0	132	X	V	A	3.8
1655	1HK0	143	X	Q	A	0.4
1656	1HK0	145	X	L	A	2.6
1657	1HK0	147	X	M	A	1.1
1658	1HK0	170	X	V	A	-1.3
1659	1HK0	43	X	M	A	0.7
1660	1HK0	54	X	Q	A	-0.5
1661	1HK0	56	X	F	A	1.2
1662	1HK0	79	X	R	A	2.3
1663	1HK0	81	X	I	A	2.6
1664	1YU5	41	X	H	Y	-1.11
1665	1YYJ	10	A	L	A	1.86
1666	1YYJ	101	A	Y	A	-0.52
1667	1YYJ	105	A	Y	A	2.36
1668	1YYJ	14	A	L	A	1.92
1669	1YYJ	15	A	K	A	0.2
1670	1YYJ	17	A	I	A	1.3
1671	1YYJ	18	A	E	A	-1.3
1672	1YYJ	20	A	A	G	1.97
1673	1YYJ	23	A	A	G	2.38
1674	1YYJ	27	A	K	A	0.17
1675	1YYJ	27	A	K	G	1
1676	1YYJ	3	A	L	A	1.6
1677	1YYJ	30	A	L	A	2.83
1678	1YYJ	33	A	M	A	2.97
1679	1YYJ	34	A	R	A	2.25
1680	1YYJ	34	A	R	G	3.26
1681	1YYJ	36	A	A	G	2.61
1682	1YYJ	37	A	A	G	4.15
1683	1YYJ	38	A	L	G	1.44
1684	1YYJ	40	A	A	G	1.41
1685	1YYJ	48	A	L	A	3.73
1686	1YYJ	51	A	K	G	1.32
1687	1YYJ	58	A	M	A	2.91
1688	1YYJ	61	A	F	A	4.52
1689	1YYJ	65	A	F	A	1.92
1690	1YYJ	68	A	L	A	3.88
1691	1YYJ	69	A	V	G	3.61
1692	1YYJ	7	A	W	M	0.85
1693	1YYJ	72	A	I	A	4.79
1694	1YYJ	73	A	D	A	1.57
1695	1YYJ	76	A	L	A	3.48
1696	1YYJ	84	A	V	A	3.42
1697	1YYJ	87	A	A	G	3.2
1698	1YYJ	90	A	A	G	2.34
1699	1YYJ	91	A	A	G	1.6
1700	1YYJ	94	A	L	A	1.5
1701	1YYJ	98	A	I	A	3.48
1702	2IMM	100	A	A	G	-0.02
1703	2IMM	106	A	L	I	-0.36
1704	2IMM	15	A	A	L	-1.36
1705	2IMM	21	A	M	I	-0.24
1706	2IMM	21	A	M	L	0.31
1707	2IMM	24	A	K	R	0.17
1708	2IMM	32	A	F	Y	-0.38
1709	2IMM	63	A	T	S	-0.29
1710	2IMM	79	A	Q	E	0.41
1711	2IMM	90	A	N	Q	-1.05
1712	1RTP	80	1	K	S	0.29
