# Supplementary material for: Grading amino acid properties increased accuracies of single point mutation on protein stability prediction
Source: BMC Bioinformatics. 2012 Mar 22;13:44. doi: 10.1186/1471-2105-13-44 (PMC3820156; doi:10.1186/1471-2105-13-44)
Supplement: Additional file 2 — Clean.independent.zip. The file containing the independent test files with no sequence similarity > 25% to DBSEQ_Sep05 sequences is compressed in zip file and available as supplementary material as ASCII files. The file contains clean.PoPMuSic, clean.Potapov, clean.S388, clean.S1615 and clean.TEST_May11 files, which are described in Table S1 and S2. [file 1471-2105-13-44-S2.zip › clean.Potapov]

#   Data set clean.Potapov 1021 mutation samples in 50 protein chains
#   Complement Data to DBSEQ_Sep05 from Potapov data set
#   Deleted 1132 redundants from Potapov (2153 samples in 79 proteins)
#   
#   serial: sequential number of the entries
#   Protein: PDB ID or PIR ID
#   Position: mutation position
#   Chain: the PDB or PIR chain identifier
#   WT: wild type amino acid before mutation
#   MT: mutatant amino acid introduced 
#   ddG: free energy changed before and after mutation
#
#serial Protein Position Chain  WT      MT     	ddG
1	1UBQ	6	A	K	E	-0.53
2	1UBQ	6	A	K	Q	-0.26
3	1UBQ	27	A	K	Q	1.91
4	1UBQ	29	A	K	N	1.48
5	1UBQ	29	A	K	Q	1.67
6	1UBQ	42	A	R	E	-1.63
7	1UBQ	45	A	F	W	-0.32
8	1UBQ	68	A	H	E	-0.77
9	1UBQ	68	A	H	Q	-0.55
10	1UBQ	72	A	R	Q	0.33
11	1AM7	31	A	H	D	1.6
12	1AM7	48	A	H	N	5
13	3MBP	8	A	V	G	1.1
14	3MBP	10	A	W	A	4.31
15	3MBP	276	A	A	G	1.89
16	1ANK	84	A	D	H	1.4
17	1ANK	85	A	G	V	2.4
18	1ANK	86	A	F	L	0.8
19	1ANK	88	A	R	G	0.2
20	1AYE	12	A	V	A	1.8
21	1AYE	14	A	E	A	0.4
22	1AYE	15	A	I	V	0.5
23	1AYE	20	A	E	G	1
24	1AYE	23	A	I	V	0.1
25	1AYE	31	A	A	G	0.5
26	1AYE	36	A	D	A	0
27	1AYE	39	A	K	A	2.3
28	1AYE	52	A	A	G	1.7
29	1AYE	53	A	H	A	0.8
30	1AYE	54	A	V	A	1.1
31	1AYE	60	A	N	A	0.4
32	1AYE	62	A	Q	G	0.4
33	1AYE	66	A	V	G	0.5
34	1AYE	67	A	F	A	1.6
35	1AYE	73	A	I	V	1.5
36	1AYE	77	A	I	A	1.9
37	1AYF	54	A	T	A	1.31
38	1AYF	54	A	T	S	-0.05
39	1AYF	56	A	H	Q	1.67
40	1AYF	56	A	H	R	1.16
41	1AYF	56	A	H	T	1.19
42	1AYF	76	A	D	E	-0.45
43	1AYF	82	A	Y	F	0.01
44	1AYF	82	A	Y	L	0.36
45	1AYF	82	A	Y	S	0.33
46	1AYF	82	A	Y	W	0.21
47	1AYF	95	A	C	S	-0.96
48	1BF4	4	A	V	A	2.12
49	1BF4	7	A	K	A	0.27
50	1BF4	12	A	E	A	0.3
51	1BF4	15	A	V	A	2.29
52	1BF4	17	A	I	A	1.5
53	1BF4	18	A	S	A	0.13
54	1BF4	23	A	V	A	0.23
55	1BF4	25	A	R	A	0.38
56	1BF4	30	A	I	A	2.57
57	1BF4	31	A	S	A	-0.72
58	1BF4	32	A	F	A	2.7
59	1BF4	35	A	D	A	0.54
60	1BF4	41	A	T	A	0.84
61	1BF4	43	A	R	A	0.56
62	1BF4	45	A	A	G	1.27
63	1BF4	46	A	V	A	1.63
64	1BF4	47	A	S	A	-0.18
65	1BF4	51	A	A	G	2.1
66	1BF4	55	A	L	A	3.92
67	1BF4	56	A	L	A	1.45
68	1BF4	57	A	Q	G	0.7
69	1BF4	59	A	L	A	0.67
70	1BKS	22	A	F	L	1.05
71	1BKS	28	A	P	A	2.5
72	1BKS	28	A	P	G	1.6
73	1BKS	49	A	E	A	0.3
74	1BKS	49	A	E	G	1.7
75	1BKS	49	A	E	Q	2.5
76	1BKS	57	A	P	A	0.48
77	1BKS	62	A	P	A	0.31
78	1BKS	96	A	P	A	2.13
79	1BKS	132	A	P	A	1.05
80	1BKS	132	A	P	G	1
81	1BKS	207	A	P	A	1.8
82	5PTI	1	A	R	A	0.5
83	5PTI	2	A	P	A	1.3
84	5PTI	3	A	D	A	-0.2
85	5PTI	4	A	F	A	3
86	5PTI	6	A	L	A	0.6
87	5PTI	7	A	E	A	1.5
88	5PTI	8	A	P	A	0.3
89	5PTI	9	A	P	A	0.8
90	5PTI	10	A	Y	A	1.2
91	5PTI	11	A	T	A	0
92	5PTI	12	A	G	A	1.8
93	5PTI	13	A	P	A	1.2
94	5PTI	15	A	K	A	0.4
95	5PTI	17	A	R	A	0.3
96	5PTI	18	A	I	A	1.5
97	5PTI	19	A	I	A	2.1
98	5PTI	20	A	R	A	1.8
99	5PTI	22	A	F	A	2
100	5PTI	23	A	Y	A	5.9
101	5PTI	24	A	N	A	2.2
102	5PTI	26	A	K	A	0
103	5PTI	28	A	G	A	1
104	5PTI	29	A	L	A	0
105	5PTI	31	A	Q	A	1
106	5PTI	32	A	T	A	0.1
107	5PTI	34	A	V	A	1.2
108	5PTI	35	A	Y	A	1.1
109	5PTI	35	A	Y	G	5
110	5PTI	36	A	G	A	2.1
111	5PTI	36	A	G	S	0.7
112	5PTI	37	A	G	A	3.6
113	5PTI	39	A	R	A	0
114	5PTI	41	A	K	A	0.4
115	5PTI	42	A	R	A	0.5
116	5PTI	43	A	N	G	5.7
117	5PTI	44	A	N	A	3.3
118	5PTI	44	A	N	G	4.7
119	5PTI	45	A	F	A	6.9
120	5PTI	46	A	K	A	-0.1
121	5PTI	47	A	S	A	1.6
122	5PTI	49	A	E	A	0.2
123	5PTI	50	A	D	A	0.4
124	5PTI	52	A	M	A	1.7
125	5PTI	53	A	R	A	0.1
126	5PTI	54	A	T	A	0.1
127	5PTI	56	A	G	A	0.2
128	5PTI	57	A	G	A	0.2
129	1C2R	12	A	K	D	1.3
130	1C2R	14	A	K	E	1.3
131	1C2R	32	A	K	E	-0.2
132	1C2R	34	A	G	S	2.2
133	1C2R	35	A	P	A	2
134	1C5G	350	A	E	P	-0.3
135	1C5G	350	A	E	R	0.3
136	1CAH	5	A	W	F	1.2
137	1CAH	16	A	W	F	3
138	1CAH	206	A	C	S	0.3
139	1CLW	177	A	G	R	2.1
140	1CLW	235	A	T	I	1.6
141	1CLW	244	A	G	R	4
142	1CLW	285	A	R	K	10.3
143	1CLW	309	A	E	V	2.3
144	1CLW	323	A	G	D	0.4
145	1CLW	382	A	R	S	17.4
146	1CYO	61	A	V	E	1.08
147	1CYO	61	A	V	H	1.61
148	1CYO	61	A	V	K	2.37
149	1CYO	61	A	V	Y	1.31
150	1DYJ	27	A	D	N	-1.4
151	1DYJ	75	A	V	A	-0.1
152	1DYJ	88	A	V	A	-0.2
153	1DYJ	113	A	T	V	1.2
154	1DYJ	139	A	E	Q	0.42
155	1FKJ	2	A	V	A	2.43
156	1FKJ	4	A	V	A	2.78
157	1FKJ	7	A	I	V	0.94
158	1FKJ	21	A	T	A	1.6
159	1FKJ	21	A	T	S	1.44
160	1FKJ	21	A	T	V	-0.86
161	1FKJ	23	A	V	A	2.97
162	1FKJ	24	A	V	A	3.19
163	1FKJ	27	A	T	A	1.97
164	1FKJ	27	A	T	S	1.49
165	1FKJ	27	A	T	V	-0.23
166	1FKJ	36	A	F	A	3.54
167	1FKJ	50	A	L	A	2.57
168	1FKJ	55	A	V	A	2.13
169	1FKJ	56	A	I	A	2.48
170	1FKJ	56	A	I	T	1.81
171	1FKJ	57	A	R	A	0.81
172	1FKJ	57	A	R	G	2.29
173	1FKJ	60	A	E	A	2.13
174	1FKJ	60	A	E	G	2.84
175	1FKJ	61	A	E	A	0.84
176	1FKJ	61	A	E	G	2.49
177	1FKJ	63	A	V	A	2.97
178	1FKJ	75	A	T	A	2.6
179	1FKJ	75	A	T	V	0.81
180	1FKJ	76	A	I	A	3.81
181	1FKJ	76	A	I	V	0.76
182	1FKJ	91	A	I	A	1.54
183	1FKJ	91	A	I	V	0.38
184	1FKJ	97	A	L	A	3.56
185	1FKJ	98	A	V	A	2.16
186	1FKJ	101	A	V	A	2.75
187	1FKJ	106	A	L	A	2.32
188	1FTG	18	A	V	I	-0.31
189	1FTG	18	A	V	L	-0.06
190	1FTG	83	A	V	I	-0.01
191	1FTG	87	A	G	A	0.09
192	1FTG	87	A	G	L	0.21
193	1FTG	87	A	G	V	-0.12
194	1FTG	101	A	A	L	0.53
195	1FMK	85	A	T	A	0.64
196	1FMK	86	A	F	A	0.84
197	1FMK	87	A	V	A	1.64
198	1FMK	88	A	A	G	1
199	1FMK	89	A	L	A	1.49
200	1FMK	90	A	Y	A	0.31
201	1FMK	91	A	D	A	0.43
202	1FMK	92	A	Y	A	2.27
203	1FMK	92	A	Y	F	0.18
204	1FMK	94	A	S	A	-0.52
205	1FMK	95	A	R	A	0.07
206	1FMK	96	A	T	A	-0.06
207	1FMK	98	A	T	A	0.01
208	1FMK	99	A	D	A	0.56
209	1FMK	100	A	L	A	1.79
210	1FMK	101	A	S	A	0.82
211	1FMK	102	A	F	A	1.97
212	1FMK	103	A	K	A	0.44
213	1FMK	104	A	K	A	0.09
214	1FMK	106	A	E	A	1.94
215	1FMK	107	A	R	A	0.32
216	1FMK	108	A	L	A	2.26
217	1FMK	109	A	Q	A	0.21
218	1FMK	110	A	I	A	0.32
219	1FMK	110	A	I	V	0.09
220	1FMK	111	A	V	A	0.77
221	1FMK	112	A	N	A	0.2
222	1FMK	113	A	N	A	-0.07
223	1FMK	118	A	W	A	1.29
224	1FMK	119	A	W	A	1.2
225	1FMK	120	A	L	A	1.64
226	1FMK	121	A	A	G	0.92
227	1FMK	122	A	H	A	0.62
228	1FMK	123	A	S	A	1.46
229	1FMK	124	A	L	A	0.61
230	1FMK	125	A	S	A	-0.18
231	1FMK	126	A	T	A	1.79
232	1FMK	128	A	Q	G	0.35
233	1FMK	129	A	T	A	1.11
234	1FMK	131	A	Y	A	1.52
235	1FMK	132	A	I	A	1.84
236	1FMK	133	A	P	A	1.36
237	1FMK	134	A	S	A	-0.24
238	1FMK	135	A	N	A	0.14
239	1FMK	136	A	Y	A	-0.23
240	1FMK	137	A	V	A	1.18
241	1FMK	138	A	A	G	0.53
242	1FMK	139	A	P	A	0.14
243	1FMK	140	A	S	A	-0.44
244	1FTG	6	A	L	A	1.43
245	1FTG	20	A	E	K	0.47
246	1FTG	21	A	I	A	0.02
247	1FTG	21	A	I	G	-0.17
248	1FTG	22	A	I	A	0.85
249	1FTG	31	A	V	A	0.72
250	1FTG	40	A	E	K	0.76
251	1FTG	43	A	D	A	-0.01
252	1FTG	50	A	L	A	-0.02
253	1FTG	51	A	I	V	0.72
254	1FTG	52	A	I	V	0.39
255	1FTG	61	A	E	K	0.16
256	1FTG	65	A	D	K	-0.06
257	1FTG	68	A	G	A	-0.38
258	1FTG	71	A	S	A	-0.01
259	1FTG	72	A	E	K	0.8
260	1FTG	75	A	D	K	0.55
261	1FTG	84	A	A	G	0.86
262	1FTG	97	A	N	A	0.23
263	1FTG	99	A	Q	A	-0.59
264	1FTG	101	A	A	V	0.26
265	1FTG	104	A	I	V	0.24
266	1FTG	107	A	E	A	-0.15
267	1FTG	110	A	S	A	0.26
268	1FTG	111	A	Q	G	-0.22
269	1FTG	117	A	V	A	1.14
270	1FTG	122	A	T	S	-0.38
271	1FTG	126	A	D	K	0.51
272	1FTG	139	A	V	A	0.44
273	1FTG	143	A	L	A	0.13
274	1FTG	150	A	D	K	-0.23
275	1FTG	156	A	I	V	1.15
276	1FTG	160	A	V	A	0.92
277	1FXA	42	A	R	A	2.4
278	1FXA	48	A	T	A	-0.1
279	1FXA	65	A	F	A	1
280	1FXA	94	A	E	Q	-0.6
281	1HFY	29	A	T	I	-0.75
282	1HFY	29	A	T	V	-1.86
283	1HFY	30	A	A	I	-0.3
284	1HFY	30	A	A	T	-0.06
285	1HFY	33	A	T	I	-0.18
286	1HFY	38	A	T	A	1.3
287	1HFZ	32	A	H	A	2.13
288	1HFZ	32	A	H	Y	-0.07
289	1HFZ	42	A	V	A	0.93
290	1HFZ	42	A	V	G	1.15
291	1HFZ	42	A	V	N	0.24
292	1HFZ	54	A	Q	A	0.41
293	1HFZ	59	A	I	W	0.93
294	1HFZ	103	A	Y	A	2.39
295	1HFZ	103	A	Y	P	0.22
296	1HFZ	104	A	W	Y	2.44
297	1HFZ	106	A	A	S	1.05
298	1HFZ	107	A	H	A	0.79
299	1HFZ	107	A	H	W	1.72
300	1HFZ	107	A	H	Y	0.19
301	1HFZ	110	A	L	E	0.19
302	1HFZ	110	A	L	H	-1.39
303	1HFZ	110	A	L	R	-0.43
304	1HFZ	114	A	K	E	0.65
305	1HFZ	114	A	K	N	-2.66
306	1HFZ	114	A	K	Q	0.6
307	1HFZ	117	A	Q	A	0.96
308	1HFZ	118	A	W	H	0.6
309	1HFZ	118	A	W	Y	1.17
310	1HGU	71	A	S	A	0.97
311	1HZ6	4	A	V	A	1.22
312	1HZ6	5	A	T	A	1.63
313	1HZ6	6	A	I	A	4.9
314	1HZ6	6	A	I	V	0.56
315	1HZ6	7	A	K	A	0.92
316	1HZ6	8	A	A	G	2.43
317	1HZ6	9	A	N	A	1.87
318	1HZ6	10	A	L	A	3.12
319	1HZ6	11	A	I	A	1.37
320	1HZ6	11	A	I	V	0.47
321	1HZ6	12	A	F	A	3.12
322	1HZ6	12	A	F	L	0.68
323	1HZ6	14	A	N	A	1.78
324	1HZ6	16	A	S	A	0.3
325	1HZ6	17	A	T	A	1.17
326	1HZ6	19	A	T	A	1.11
327	1HZ6	21	A	E	A	0.59
328	1HZ6	22	A	F	A	4.25
329	1HZ6	22	A	F	L	3.12
330	1HZ6	23	A	K	A	1.13
331	1HZ6	25	A	T	A	1.25
332	1HZ6	26	A	F	G	3.08
333	1HZ6	26	A	F	L	0.38
334	1HZ6	28	A	K	G	-0.16
335	1HZ6	29	A	A	G	2.54
336	1HZ6	30	A	T	A	1.09
337	1HZ6	31	A	S	A	-0.41
338	1HZ6	31	A	S	G	0.82
339	1HZ6	32	A	E	G	1.19
340	1HZ6	33	A	A	G	3.1
341	1HZ6	34	A	Y	G	2.82
342	1HZ6	35	A	A	G	1.32
343	1HZ6	36	A	Y	A	2.46
344	1HZ6	37	A	A	G	3.12
345	1HZ6	38	A	D	A	1.21
346	1HZ6	38	A	D	G	2.14
347	1HZ6	39	A	T	G	0.17
348	1HZ6	40	A	L	A	2.44
349	1HZ6	41	A	K	A	-0.58
350	1HZ6	42	A	K	A	-0.35
351	1HZ6	44	A	N	A	0.34
352	1HZ6	46	A	E	A	0.23
353	1HZ6	48	A	T	A	0.97
354	1HZ6	49	A	V	A	0.92
355	1HZ6	50	A	D	A	0.2
356	1HZ6	51	A	V	A	1.14
357	1HZ6	52	A	A	G	0.49
358	1HZ6	54	A	K	A	0.09
359	1HZ6	56	A	Y	A	1.66
360	1HZ6	56	A	Y	L	-0.43
361	1HZ6	57	A	T	A	1.83
362	1HZ6	58	A	L	A	3.77
363	1HZ6	59	A	N	A	1.73
364	1HZ6	60	A	I	A	4.72
365	1HZ6	60	A	I	V	1.69
366	1HZ6	61	A	K	A	0.45
367	1HZ6	62	A	F	L	3.34
368	1IFC	64	A	L	A	2.07
369	1IFC	64	A	L	G	2.63
370	1IOB	9	A	T	A	0.8
371	1IOB	9	A	T	G	2.6
372	1IOB	9	A	T	L	0.7
373	1IOB	9	A	T	Q	1.9
374	1IOB	97	A	K	G	1.2
375	1IOB	97	A	K	R	0.5
376	1IOB	97	A	K	V	-0.8
377	1IRO	24	A	V	I	-0.36
378	1IRO	33	A	I	L	-0.76
379	1L63	17	A	I	M	2.2
380	1L63	27	A	I	M	3.1
381	1L63	33	A	L	M	2
382	1L63	50	A	I	M	0.4
383	1L63	66	A	L	M	1
384	1L63	87	A	V	M	2.3
385	1L63	100	A	I	M	1.6
386	1L63	102	A	M	A	2.9
387	1L63	104	A	F	M	0.4
388	1L63	111	A	V	M	0.7
389	1L63	129	A	A	M	1.9
390	1L63	149	A	V	M	2.8
391	1LMB	40	4	M	A	2.1
392	1LMB	78	4	P	A	1.6
393	1MJC	18	A	F	L	1
394	1MJC	20	A	F	L	0.31
395	1MJC	31	A	F	L	0.66
396	1N0J	34	A	Y	F	-7.9
397	1N0J	143	A	Q	N	-1.43
398	1PGA	2	A	T	P	2.7
399	1PGA	3	A	Y	L	1.62
400	1PGA	6	A	I	A	2.09
401	1PGA	6	A	I	N	-1.94
402	1PGA	6	A	I	T	-1.88
403	1PGA	7	A	L	A	1.85
404	1PGA	9	A	G	P	2.4
405	1PGA	10	A	K	P	0.2
406	1PGA	11	A	T	A	0.6
407	1PGA	15	A	E	A	0.47
408	1PGA	16	A	T	A	0.38
409	1PGA	18	A	T	A	0.46
410	1PGA	20	A	A	G	2.39
411	1PGA	21	A	V	P	-0.5
412	1PGA	22	A	D	A	1.75
413	1PGA	23	A	A	P	0.3
414	1PGA	24	A	A	P	0.5
415	1PGA	25	A	T	A	-0.22
416	1PGA	25	A	T	P	2.8
417	1PGA	26	A	A	G	2.96
418	1PGA	28	A	K	G	0.05
419	1PGA	29	A	V	A	0.7
420	1PGA	29	A	V	P	3.5
421	1PGA	30	A	F	L	1.42
422	1PGA	31	A	K	G	2.02
423	1PGA	32	A	Q	G	1
424	1PGA	33	A	Y	A	0.92
425	1PGA	34	A	A	G	2.48
426	1PGA	35	A	N	G	2.5
427	1PGA	36	A	D	P	3.1
428	1PGA	37	A	N	A	-0.17
429	1FTG	7	A	F	L	0.04
430	1FTG	34	A	H	A	0.83
431	1FTG	47	A	Y	F	0.59
432	1LNI	2	A	V	T	0.9
433	1LNI	5	A	T	V	0
434	1LNI	16	A	T	V	-0.3
435	1LNI	18	A	T	V	1.4
436	1LNI	25	A	D	K	0.9
437	1LNI	33	A	D	A	6.1
438	1LNI	36	A	V	T	1.3
439	1LNI	38	A	Q	A	-0.7
440	1LNI	39	A	N	A	2.2
441	1LNI	39	A	N	D	1.5
442	1LNI	39	A	N	S	2.3
443	1LNI	41	A	E	K	1.1
444	1LNI	43	A	V	T	0.5
445	1LNI	54	A	E	Q	2.3
446	1LNI	56	A	T	V	1.9
447	1LNI	57	A	V	T	4.4
448	1LNI	59	A	T	V	1.7
449	1LNI	65	A	R	A	1.15
450	1LNI	67	A	T	V	0
451	1LNI	72	A	T	V	0.2
452	1LNI	74	A	E	K	0.03
453	1LNI	79	A	D	A	-2.12
454	1LNI	79	A	D	E	0.3
455	1LNI	79	A	D	F	-2.35
456	1LNI	79	A	D	H	-1.8
457	1LNI	79	A	D	I	-2.85
458	1LNI	79	A	D	K	-2.3
459	1LNI	79	A	D	L	-2.7
460	1LNI	79	A	D	N	-1.18
461	1LNI	79	A	D	R	-2.7
462	1LNI	79	A	D	W	-2.3
463	1LNI	79	A	D	Y	-2.9
464	1LNI	82	A	T	V	1.7
465	1LNI	85	A	H	Q	0
466	1LNI	94	A	Q	K	-0.53
467	1RRO	21	A	P	A	0.74
468	1RRO	26	A	P	A	0.74
469	1RTB	4	A	A	S	0.47
470	1RTB	5	A	A	S	0.27
471	1RTB	46	A	F	A	6.36
472	1RTB	46	A	F	L	3.21
473	1RTB	46	A	F	V	4.55
474	1RTB	47	A	V	A	3.8
475	1RTB	47	A	V	G	7.35
476	1RTB	54	A	V	A	2.58
477	1RTB	54	A	V	G	4.87
478	1RTB	54	A	V	I	1.95
479	1RTB	54	A	V	L	1.09
480	1RTB	57	A	V	A	2.85
481	1RTB	57	A	V	G	5.52
482	1RTB	57	A	V	I	1.3
483	1RTB	57	A	V	L	2.37
484	1RTB	63	A	V	A	2.03
485	1RTB	63	A	V	G	3.5
486	1RTB	64	A	A	G	0.44
487	1RTB	75	A	S	A	2.5
488	1RTP	21	1	A	P	0.48
489	1RTP	26	1	H	P	-1.25
490	1RTP	80	1	K	S	0.29
491	1SHF	107	A	E	A	1.27
492	1SHF	107	A	E	Q	0.74
493	1SHF	124	A	S	A	0.71
494	1SHF	124	A	S	G	1.68
495	1SHG	11	A	A	G	1.4
496	1SHG	13	A	Y	F	-1.28
497	1SHG	18	A	K	F	-2.33
498	1SHG	23	A	V	A	2
499	1SHG	24	A	T	A	1.1
500	1SHG	25	A	M	A	2.5
501	1SHG	29	A	D	A	1.2
502	1EY0	6	A	K	A	-0.3
503	1EY0	6	A	K	G	-0.3
504	1EY0	7	A	L	A	1.6
505	1EY0	7	A	L	G	1.5
506	1EY0	8	A	H	A	0.4
507	1EY0	8	A	H	G	0.8
508	1EY0	9	A	K	A	1.4
509	1EY0	9	A	K	G	1.9
510	1EY0	10	A	E	A	1.3
511	1EY0	10	A	E	G	1.8
512	1EY0	11	A	P	A	0.4
513	1EY0	11	A	P	G	1
514	1EY0	12	A	A	G	2.4
515	1EY0	13	A	T	A	0.7
516	1EY0	13	A	T	G	1.1
517	1EY0	13	A	T	V	0.4
518	1EY0	14	A	L	A	2.3
519	1EY0	14	A	L	G	3.7
520	1EY0	15	A	I	A	2.7
521	1EY0	15	A	I	G	3.3
522	1EY0	15	A	I	V	0.8
523	1EY0	16	A	K	A	0.2
524	1EY0	16	A	K	G	0.7
525	1EY0	17	A	A	G	0.3
526	1EY0	18	A	I	A	2.5
527	1EY0	18	A	I	G	2.5
528	1EY0	18	A	I	M	0.2
529	1EY0	18	A	I	V	1.1
530	1EY0	19	A	D	A	0.1
531	1EY0	19	A	D	G	0.5
532	1EY0	21	A	D	A	-0.7
533	1EY0	21	A	D	G	-0.3
534	1EY0	22	A	T	A	1.6
535	1EY0	22	A	T	G	2.4
536	1EY0	22	A	T	V	0.9
537	1EY0	23	A	V	A	2.9
538	1EY0	23	A	V	F	1.5
539	1EY0	23	A	V	G	5.6
540	1EY0	23	A	V	T	3.2
541	1EY0	24	A	K	A	0.2
542	1EY0	24	A	K	G	1.2
543	1EY0	25	A	L	A	2.7
544	1EY0	25	A	L	G	4.5
545	1EY0	26	A	M	A	1.5
546	1EY0	26	A	M	G	2.2
547	1EY0	27	A	Y	A	2.8
548	1EY0	27	A	Y	F	0.6
549	1EY0	27	A	Y	G	5.1
550	1EY0	27	A	Y	L	1.5
551	1EY0	28	A	K	A	0.7
552	1EY0	28	A	K	G	0.7
553	1EY0	30	A	Q	A	0.3
554	1EY0	30	A	Q	G	0.9
555	1EY0	31	A	P	A	0.5
556	1EY0	31	A	P	G	1.6
557	1EY0	32	A	M	A	1.7
558	1EY0	32	A	M	G	2.4
559	1EY0	33	A	T	A	1.4
560	1EY0	33	A	T	G	2.5
561	1EY0	33	A	T	S	1.4
562	1EY0	33	A	T	V	-0.4
563	1EY0	34	A	F	A	3.7
564	1EY0	35	A	R	A	1.4
565	1EY0	35	A	R	G	2.2
566	1EY0	36	A	L	A	3.5
567	1EY0	36	A	L	G	5.3
568	1EY0	37	A	L	A	1.7
569	1EY0	37	A	L	G	3.8
570	1EY0	38	A	L	A	1.7
571	1EY0	38	A	L	G	0.6
572	1EY0	39	A	V	A	2.2
573	1EY0	39	A	V	G	4.7
574	1EY0	39	A	V	T	1.3
575	1EY0	40	A	D	A	-0.2
576	1EY0	40	A	D	G	0.5
577	1EY0	41	A	T	A	0
578	1EY0	41	A	T	G	2
579	1EY0	41	A	T	V	-0.8
580	1EY0	42	A	P	A	-0.1
581	1EY0	42	A	P	G	0.4
582	1EY0	43	A	E	A	-0.3
583	1EY0	43	A	E	G	-0.5
584	1EY0	44	A	T	A	0.4
585	1EY0	44	A	T	G	0.6
586	1EY0	44	A	T	V	-0.1
587	1EY0	45	A	K	A	-0.3
588	1EY0	45	A	K	G	-0.2
589	1EY0	46	A	H	A	0.5
590	1EY0	46	A	H	G	0.4
591	1EY0	46	A	H	Y	0
592	1EY0	47	A	P	A	0.6
593	1EY0	47	A	P	G	0.1
594	1EY0	48	A	K	A	-0.1
595	1EY0	48	A	K	G	-0.2
596	1EY0	49	A	K	A	0.3
597	1EY0	49	A	K	G	0.2
598	1EY0	51	A	V	A	0.3
599	1EY0	51	A	V	G	0.4
600	1EY0	51	A	V	T	-0.2
601	1EY0	52	A	E	A	0.1
602	1EY0	52	A	E	G	0.4
603	1EY0	53	A	K	A	0.2
604	1EY0	53	A	K	G	0.3
605	1EY0	54	A	Y	A	2.2
606	1EY0	54	A	Y	F	0.5
607	1EY0	54	A	Y	G	1.9
608	1EY0	54	A	Y	L	3.4
609	1EY0	56	A	P	A	0
610	1EY0	56	A	P	G	1
611	1EY0	57	A	E	A	0.2
612	1EY0	57	A	E	G	1.6
613	1EY0	58	A	A	G	2.6
614	1EY0	59	A	S	A	-0.4
615	1EY0	59	A	S	G	1.1
616	1EY0	60	A	A	G	1.4
617	1EY0	60	A	A	V	2.9
618	1EY0	61	A	F	A	2.3
619	1EY0	61	A	F	G	4.8
620	1EY0	62	A	T	A	2.4
621	1EY0	62	A	T	G	3.5
622	1EY0	62	A	T	V	0.2
623	1EY0	63	A	K	A	0.5
624	1EY0	63	A	K	G	1.5
625	1EY0	64	A	K	A	-0.1
626	1EY0	64	A	K	G	0.4
627	1EY0	65	A	M	A	2
628	1EY0	65	A	M	G	4.6
629	1EY0	66	A	V	A	2.2
630	1EY0	66	A	V	G	4.4
631	1EY0	66	A	V	L	-0.7
632	1EY0	66	A	V	T	1.4
633	1EY0	67	A	E	A	1
634	1EY0	67	A	E	G	0.9
635	1EY0	68	A	N	A	0.5
636	1EY0	68	A	N	G	0.5
637	1EY0	69	A	A	G	2
638	1EY0	70	A	K	A	0.1
639	1EY0	70	A	K	G	0.5
640	1EY0	71	A	K	A	0.4
641	1EY0	71	A	K	G	1.1
642	1EY0	72	A	I	A	5.1
643	1EY0	72	A	I	V	1.8
644	1EY0	73	A	E	A	1.2
645	1EY0	73	A	E	G	2.7
646	1EY0	74	A	V	A	3.1
647	1EY0	74	A	V	T	3.8
648	1EY0	75	A	E	A	2.2
649	1EY0	75	A	E	G	3.5
650	1EY0	76	A	F	A	4
651	1EY0	76	A	F	G	4.7
652	1EY0	77	A	D	A	3.1
653	1EY0	77	A	D	G	2.2
654	1EY0	78	A	K	A	0.6
655	1EY0	78	A	K	G	1.1
656	1EY0	79	A	G	S	1.68
657	1EY0	80	A	Q	A	0.1
658	1EY0	80	A	Q	G	1.4
659	1EY0	81	A	R	A	1.1
660	1EY0	81	A	R	G	2.2
661	1EY0	82	A	T	A	0.9
662	1EY0	82	A	T	G	2
663	1EY0	82	A	T	V	-0.2
664	1EY0	83	A	D	A	3.8
665	1EY0	83	A	D	G	2.7
666	1EY0	84	A	K	A	-0.2
667	1EY0	84	A	K	G	0.3
668	1EY0	85	A	Y	A	0.4
669	1EY0	85	A	Y	F	0
670	1EY0	85	A	Y	G	1
671	1EY0	85	A	Y	L	0.1
672	1EY0	87	A	R	A	0.9
673	1EY0	87	A	R	G	2.6
674	1EY0	88	A	G	V	-0.55
675	1EY0	89	A	L	A	2.6
676	1EY0	89	A	L	F	1.2
677	1EY0	89	A	L	G	3.2
678	1EY0	90	A	A	G	2
679	1EY0	90	A	A	S	2.37
680	1EY0	91	A	Y	A	5.3
681	1EY0	91	A	Y	F	2.4
682	1EY0	91	A	Y	L	3.9
683	1EY0	91	A	Y	S	5.3
684	1EY0	92	A	I	A	4
685	1EY0	92	A	I	V	0.5
686	1EY0	93	A	Y	F	2
687	1EY0	93	A	Y	G	7.5
688	1EY0	93	A	Y	L	4.5
689	1EY0	94	A	A	G	2.4
690	1EY0	95	A	D	A	3.3
691	1EY0	95	A	D	G	2.7
692	1EY0	97	A	K	A	0.1
693	1EY0	97	A	K	G	1.7
694	1EY0	98	A	M	A	4.6
695	1EY0	98	A	M	G	4.5
696	1EY0	99	A	V	A	3.2
697	1EY0	99	A	V	G	5
698	1EY0	99	A	V	T	3.3
699	1EY0	100	A	N	A	5.2
700	1EY0	100	A	N	G	5.1
701	1EY0	101	A	E	A	1.9
702	1EY0	101	A	E	G	3.1
703	1EY0	102	A	A	G	1.3
704	1EY0	103	A	L	A	4.6
705	1EY0	104	A	V	A	2.9
706	1EY0	104	A	V	T	2.5
707	1EY0	105	A	R	A	1.4
708	1EY0	105	A	R	G	2.4
709	1EY0	106	A	Q	A	-0.1
710	1EY0	106	A	Q	G	1.5
711	1EY0	108	A	L	A	5.8
712	1EY0	109	A	A	G	1
713	1EY0	110	A	K	A	1.3
714	1EY0	110	A	K	G	2.7
715	1EY0	111	A	V	A	4.2
716	1EY0	111	A	V	G	4.9
717	1EY0	111	A	V	T	2.3
718	1EY0	112	A	A	G	0
719	1EY0	113	A	Y	A	0
720	1EY0	113	A	Y	F	0
721	1EY0	113	A	Y	G	0.3
722	1EY0	113	A	Y	L	-0.2
723	1EY0	114	A	V	A	0
724	1EY0	114	A	V	G	0.2
725	1EY0	114	A	V	T	0.3
726	1EY0	115	A	Y	A	0.3
727	1EY0	115	A	Y	F	0.1
728	1EY0	115	A	Y	G	0.7
729	1EY0	115	A	Y	L	0.3
730	1EY0	116	A	K	A	-0.7
731	1EY0	116	A	K	G	-1
732	1EY0	117	A	P	A	-0.8
733	1EY0	117	A	P	G	-0.9
734	1EY0	118	A	N	A	2.1
735	1EY0	118	A	N	D	2.4
736	1EY0	118	A	N	G	1.9
737	1EY0	119	A	N	A	1.3
738	1EY0	119	A	N	G	1.3
739	1EY0	120	A	T	A	1.2
740	1EY0	120	A	T	G	2.1
741	1EY0	120	A	T	V	1.8
742	1EY0	121	A	H	A	3.1
743	1EY0	121	A	H	G	4.2
744	1EY0	122	A	E	A	0.4
745	1EY0	122	A	E	G	2.2
746	1EY0	123	A	Q	A	0.4
747	1EY0	123	A	Q	G	0.6
748	1EY0	124	A	H	A	-0.4
749	1EY0	124	A	H	G	0.5
750	1EY0	124	A	H	L	-1.3
751	1EY0	125	A	L	A	4.9
752	1EY0	126	A	R	A	1.7
753	1EY0	126	A	R	G	2.9
754	1EY0	127	A	K	A	-0.2
755	1EY0	127	A	K	G	0.7
756	1EY0	128	A	S	A	-0.7
757	1EY0	128	A	S	G	1.6
758	1EY0	129	A	E	A	2.4
759	1EY0	129	A	E	G	3.8
760	1EY0	130	A	A	G	1.1
761	1EY0	131	A	Q	A	0.2
762	1EY0	131	A	Q	G	2.4
763	1EY0	132	A	A	G	3.7
764	1EY0	133	A	K	A	1.4
765	1EY0	133	A	K	G	3.3
766	1EY0	134	A	K	A	-0.1
767	1EY0	134	A	K	G	0.7
768	1EY0	135	A	E	A	0.7
769	1EY0	135	A	E	G	1.7
770	1EY0	136	A	K	A	0.9
771	1EY0	136	A	K	G	0.2
772	1EY0	137	A	L	A	2.3
773	1EY0	137	A	L	G	4.6
774	1EY0	138	A	N	A	1.1
775	1EY0	138	A	N	G	-0.1
776	1EY0	139	A	I	A	3.5
777	1EY0	139	A	I	G	4.4
778	1EY0	139	A	I	V	1.5
779	1EY0	140	A	W	F	0.6
780	1EY0	140	A	W	H	0.4
781	1EY0	140	A	W	L	4.5
782	1EY0	140	A	W	Y	1.1
783	1EY0	141	A	S	A	0.4
784	1EY0	141	A	S	G	0.9
785	1TEN	803	A	L	A	2.11
786	1TEN	806	A	P	A	2.74
787	1TEN	809	A	I	A	2.86
788	1TEN	809	A	I	V	0.18
789	1TEN	811	A	V	A	1.36
790	1TEN	819	A	A	G	2.8
791	1TEN	821	A	I	A	3.67
792	1TEN	821	A	I	V	0.23
793	1TEN	826	A	P	A	1.73
794	1TEN	830	A	I	A	1.38
795	1TEN	830	A	I	V	0.32
796	1TEN	833	A	I	A	3.28
797	1TEN	833	A	I	V	0.5
798	1TEN	835	A	L	A	4.29
799	1TEN	837	A	Y	A	4.22
800	1TEN	837	A	Y	F	0.44
801	1TEN	843	A	P	A	0.46
802	1TEN	849	A	I	A	2.19
803	1TEN	851	A	L	A	2.99
804	1TEN	858	A	Y	A	1.38
805	1TEN	858	A	Y	G	4.14
806	1TEN	860	A	I	A	2.06
807	1TEN	860	A	I	V	0.83
808	1TEN	863	A	L	A	4.22
809	1TEN	865	A	P	A	0.93
810	1TEN	867	A	T	A	1.96
811	1TEN	867	A	T	S	1.22
812	1TEN	869	A	Y	F	3.13
813	1TEN	871	A	V	A	2.81
814	1TEN	873	A	L	A	3.06
815	1TEN	875	A	S	A	-0.04
816	1TEN	882	A	S	A	2.82
817	1TEN	884	A	P	A	0.11
818	1TEN	885	A	A	G	1.09
819	1TEN	887	A	E	A	-1.61
820	1TEN	887	A	E	G	0.34
821	1TEN	889	A	F	A	5.43
822	1TEN	891	A	T	A	3.43
823	1TEN	891	A	T	S	1.92
824	1WQ5	49	A	E	A	-0.26
825	1WQ5	49	A	E	C	0.06
826	1WQ5	49	A	E	D	0.42
827	1WQ5	49	A	E	F	0.44
828	1WQ5	49	A	E	G	-0.34
829	1WQ5	49	A	E	H	-0.5
830	1WQ5	49	A	E	I	-0.85
831	1WQ5	49	A	E	K	-0.3
832	1WQ5	49	A	E	L	-0.74
833	1WQ5	49	A	E	M	-0.24
834	1WQ5	49	A	E	N	0.21
835	1WQ5	49	A	E	P	-0.4
836	1WQ5	49	A	E	Q	-0.16
837	1WQ5	49	A	E	S	0.25
838	1WQ5	49	A	E	T	0.44
839	1WQ5	49	A	E	V	-0.57
840	1WQ5	49	A	E	W	1.04
841	1WQ5	49	A	E	Y	-0.04
842	1WQ5	81	A	C	A	0.69
843	1WQ5	81	A	C	G	1.58
844	1WQ5	81	A	C	S	1.41
845	1WQ5	81	A	C	V	1.32
846	1WQ5	96	A	P	A	2
847	1WQ5	118	A	C	A	1.36
848	1WQ5	118	A	C	S	2.27
849	1WQ5	118	A	C	V	1.34
850	1WQ5	132	A	P	A	0.92
851	1WQ5	132	A	P	G	0.78
852	1WQ5	139	A	F	W	-0.01
853	1WQ5	154	A	C	A	1.03
854	1WQ5	154	A	C	S	1.72
855	1WQ5	154	A	C	V	1.12
856	1WQ5	175	A	Y	C	0.3
857	1WQ5	207	A	P	A	1.64
858	1WQ5	211	A	G	D	0.25
859	1WQ5	211	A	G	E	0.04
860	1WQ5	211	A	G	R	0
861	1WQ5	211	A	G	S	0.35
862	1WQ5	211	A	G	V	-0.25
863	1WQ5	211	A	G	W	0.6
864	1WQ5	258	A	F	W	-0.04
865	1YCC	52	A	N	A	-2.97
866	1YCC	52	A	N	H	1.27
867	1YCC	52	A	N	I	-3.04
868	1YCC	52	A	N	L	-2.56
869	1YCC	52	A	N	M	-2.58
870	1YCC	52	A	N	Q	0.08
871	1YCC	52	A	N	S	0.2
872	1YCC	52	A	N	T	-0.51
873	1YCC	52	A	N	V	-2.05
874	1YCC	73	A	K	A	0.45
875	1YCC	73	A	K	G	0.74
876	1YCC	73	A	K	I	0.4
877	1YCC	73	A	K	V	-0.1
878	1YCC	73	A	K	W	1.6
879	1YCC	76	A	P	G	0.78
880	1YCC	76	A	P	L	3.44
881	1YCC	76	A	P	R	0.97
882	1YCC	76	A	P	S	1.89
883	1YCC	76	A	P	V	1.07
884	1YCC	76	A	P	W	2.38
885	1YCC	76	A	P	Y	2.07
886	1YCC	82	A	F	Y	0.7
887	1YCC	85	A	L	A	2.8
888	1YCC	102	A	C	A	-2.9
889	1YCC	102	A	C	S	-2.8
890	1YCC	102	A	C	T	-3.08
891	1YPC	21	I	K	A	0.55
892	1YPC	22	I	T	A	0.85
893	1YPC	22	I	T	G	1.16
894	1YPC	22	I	T	V	0.32
895	1YPC	25	I	P	A	1.57
896	1YPC	26	I	E	A	0.47
897	1YPC	26	I	E	Q	0.62
898	1YPC	27	I	L	A	2.68
899	1YPC	30	I	K	A	-0.42
900	1YPC	31	I	S	A	0.89
901	1YPC	31	I	S	G	0.8
902	1YPC	35	I	A	G	1.09
903	1YPC	36	I	K	A	0.49
904	1YPC	36	I	K	G	2.32
905	1YPC	37	I	K	A	-0.21
906	1YPC	37	I	K	G	0.99
907	1YPC	38	I	V	A	0.49
908	1YPC	39	I	I	V	1.3
909	1YPC	40	I	L	A	1.33
910	1YPC	40	I	L	G	2.1
911	1YPC	41	I	Q	A	0.02
912	1YPC	41	I	Q	G	0.6
913	1YPC	42	I	D	A	0.96
914	1YPC	43	I	K	A	0.65
915	1YPC	43	I	K	G	3.19
916	1YPC	44	I	P	A	1.76
917	1YPC	45	I	E	A	0.32
918	1YPC	48	I	I	A	3.9
919	1YPC	48	I	I	V	1.11
920	1YPC	49	I	I	A	2.12
921	1YPC	49	I	I	G	3.52
922	1YPC	49	I	I	V	-0.08
923	1YPC	51	I	L	A	2.37
924	1YPC	52	I	P	A	0.17
925	1YPC	53	I	V	A	0.64
926	1YPC	53	I	V	G	2.43
927	1YPC	53	I	V	T	1.03
928	1YPC	55	I	T	A	-0.23
929	1YPC	55	I	T	S	0.02
930	1YPC	55	I	T	V	0.76
931	1YPC	56	I	I	A	0.03
932	1YPC	57	I	V	A	1.47
933	1YPC	58	I	T	A	0.72
934	1YPC	60	I	E	A	0.7
935	1YPC	62	I	R	A	0.58
936	1YPC	64	I	D	A	0.8
937	1YPC	66	I	V	A	4.93
938	1YPC	68	I	L	A	3.84
939	1YPC	69	I	F	A	3.84
940	1YPC	70	I	V	A	1.98
941	1YPC	71	I	D	A	3.41
942	1YPC	74	I	D	N	0
943	1YPC	75	I	N	A	0.83
944	1YPC	75	I	N	D	1.21
945	1YPC	76	I	I	A	4.29
946	1YPC	76	I	I	V	-0.19
947	1YPC	77	I	A	G	1.88
948	1YPC	79	I	V	A	1.51
949	1YPC	79	I	V	G	3.24
950	1YPC	79	I	V	T	0.38
951	1YPC	80	I	P	A	3.34
952	1YPC	82	I	V	A	1.45
953	1YPC	82	I	V	G	3.5
954	1YPC	82	I	V	T	1.15
955	2AFG	21	A	H	Y	-0.56
956	2AFG	93	A	H	G	-1.08
957	1AKY	8	A	V	I	1.2
958	1AKY	77	A	T	H	2.15
959	1AKY	169	A	N	D	2.15
960	1AKY	213	A	I	F	1.91
961	2CHF	10	A	V	T	4
962	2CHF	11	A	V	T	3.2
963	2CHF	12	A	D	A	-2.5
964	2CHF	13	A	D	A	-2.7
965	2CHF	14	A	F	A	-0.8
966	2CHF	21	A	V	T	0.2
967	2CHF	23	A	N	G	0
968	2CHF	33	A	V	T	1.5
969	2CHF	36	A	A	G	3.1
970	2CHF	38	A	D	A	1.9
971	2CHF	38	A	D	G	1
972	2CHF	40	A	V	T	0.8
973	2CHF	42	A	A	G	2.3
974	2CHF	55	A	I	V	1.5
975	2CHF	57	A	D	A	-3.4
976	2CHF	61	A	P	G	0.6
977	2CHF	64	A	D	A	1
978	2CHF	72	A	I	V	1.5
979	2CHF	74	A	A	G	0.3
980	2CHF	83	A	V	T	3.5
981	2CHF	97	A	A	G	1.4
982	2CHF	98	A	A	G	1.3
983	2CHF	99	A	A	G	0.5
984	2CHF	101	A	A	G	1
985	2CHF	103	A	A	G	1.7
986	2CHF	108	A	V	T	1
987	2CHF	112	A	T	A	1.5
988	2CHF	112	A	T	G	1
989	2CHF	113	A	A	G	1.3
990	2CHF	114	A	A	G	0.8
991	2CHF	123	A	I	V	0.8
992	2WSY	18	A	A	G	1.5
993	2WSY	18	A	A	V	0.13
994	2WSY	175	A	Y	Q	2
995	2WSY	209	A	L	V	0.5
996	2WSY	232	A	I	V	0.6
997	3CHY	48	A	A	G	-0.2
998	3CHY	77	A	A	G	0.3
999	3CHY	80	A	A	G	-0.6
1000	3CHY	88	A	A	G	-0.1
1001	3CHY	90	A	A	G	-0.5
1002	3HHR	71	A	S	A	0.97
1003	3HHR	71	A	S	Q	1.28
1004	3HHR	71	A	S	T	-0.33
1005	3HHR	71	A	S	V	1.19
1006	3HHR	74	A	E	A	0.49
1007	3HHR	74	A	E	D	0.55
1008	3HHR	74	A	E	L	0.79
1009	3HHR	74	A	E	Q	0.18
1010	3HHR	74	A	E	S	0.91
1011	3HHR	74	A	E	T	0.55
1012	3MBP	19	A	G	C	2.3
1013	3MBP	283	A	Y	D	3.2
1014	3MBP	345	A	T	I	-0.7
1015	451C	7	A	F	A	-1.1
1016	451C	13	A	V	M	-0.4
1017	451C	34	A	F	Y	-1.9
1018	451C	37	A	Q	R	-0.5
1019	451C	43	A	E	Y	-0.6
1020	8TIM	179	A	Q	A	-0.1
1021	8TIM	193	A	K	A	-1
