# Supplementary material for: Grading amino acid properties increased accuracies of single point mutation on protein stability prediction
Source: BMC Bioinformatics. 2012 Mar 22;13:44. doi: 10.1186/1471-2105-13-44 (PMC3820156; doi:10.1186/1471-2105-13-44)
Supplement: Additional file 2 — Clean.independent.zip. The file containing the independent test files with no sequence similarity > 25% to DBSEQ_Sep05 sequences is compressed in zip file and available as supplementary material as ASCII files. The file contains clean.PoPMuSic, clean.Potapov, clean.S388, clean.S1615 and clean.TEST_May11 files, which are described in Table S1 and S2. [file 1471-2105-13-44-S2.zip › clean.S388]

#   Data set clean.S388 15 mutation samples in 5 protein chains
#   Complement Data to DBSEQ_Sep05 from S388 data set
#   Deleted 373 redundants from S388 (388 samples in 17 proteins)
#   
#   serial: sequential number of the entries
#   Protein: PDB ID or PIR ID
#   Position: mutation position
#   Chain: the PDB or PIR chain identifier
#   WT: wild type amino acid before mutation
#   MT: mutatant amino acid introduced 
#   ASA: accessible surface area
#   T: temperature
#   pH: -log[H+]
#   ddG: free energy changed before and after mutation
#
#serial Protein Position WT      MT     ASA     T       pH      ddG
1	1C2R	12	K	D	39.38	25.00	7.50	-1.30
2	1C2R	14	K	E	47.16	25.00	7.50	-1.30
3	1C2R	32	K	E	69.03	25.00	7.50	0.20
4	1CYO	61	V	E	72.93	25.00	7.00	-1.05
5	1CYO	61	V	H	72.93	25.00	7.00	-1.60
6	1CYO	61	V	K	72.93	25.00	7.00	-2.39
7	1CYO	61	V	Y	72.93	25.00	7.00	-1.34
8	1DDR	88	V	A	33.77	20.00	7.20	0.20
9	1DDR	88	V	I	33.77	20.00	7.20	-1.73
10	1IOB	9	T	L	3.89	25.00	6.50	-0.70
11	3MBP	8	V	G	26.28	25.00	7.60	-1.10
12	3MBP	19	G	C	23.13	25.00	7.60	-2.30
13	3MBP	276	A	G	48.91	25.00	7.60	-1.50
14	3MBP	345	T	I	42.11	25.00	7.60	0.70
15	3MBP	283	Y	D	26.44	25.00	7.60	-3.20
