# Supplementary material for: Grading amino acid properties increased accuracies of single point mutation on protein stability prediction
Source: BMC Bioinformatics. 2012 Mar 22;13:44. doi: 10.1186/1471-2105-13-44 (PMC3820156; doi:10.1186/1471-2105-13-44)
Supplement: Additional file 2 — Clean.independent.zip. The file containing the independent test files with no sequence similarity > 25% to DBSEQ_Sep05 sequences is compressed in zip file and available as supplementary material as ASCII files. The file contains clean.PoPMuSic, clean.Potapov, clean.S388, clean.S1615 and clean.TEST_May11 files, which are described in Table S1 and S2. [file 1471-2105-13-44-S2.zip › clean.S1615]

#   Data set clean.S1615 87 mutation samples in 12 protein chains
#   Complement Data to DBSEQ_Sep05 from S1615 data set
#   Deleted 1528 redundants from S1615 (1615 samples in 41 proteins)
#   
#   serial: sequential number of the entries
#   Protein: PDB ID or PIR ID
#   Position: mutation position
#   Chain: the PDB or PIR chain identifier
#   WT: wild type amino acid before mutation
#   MT: mutatant amino acid introduced 
#   ASA: accessible surface area
#   T: temperature
#   pH: -log[H+]
#   ddG: free energy changed before and after mutation
#
#serial Protein Position WT      MT     ASA     T       pH      ddG
1	1IOB	9	T	A	3.89	6.50	25.00	-0.80
2	1IOB	9	T	L	3.89	6.50	25.00	-0.70
3	1IOB	9	T	Q	3.89	6.50	25.00	-1.90
4	1IOB	9	T	G	3.89	6.50	25.00	-2.60
5	1IOB	97	K	R	44.48	6.50	25.00	-0.50
6	1IOB	97	K	G	44.48	6.50	25.00	-1.20
7	1IOB	97	K	V	44.48	6.50	25.00	0.80
8	1DDR	88	V	A	33.77	7.20	20.00	0.20
9	1DDR	88	V	I	33.77	7.20	20.00	-1.73
10	1C2R	12	K	D	39.38	7.50	25.00	-1.30
11	1C2R	14	K	E	47.16	7.50	25.00	-1.30
12	1C2R	32	K	E	69.03	7.50	25.00	0.20
13	1DDR	75	V	A	7.94	7.80	15.00	-0.20
14	1DDR	75	V	C	7.94	7.80	15.00	-0.20
15	1DDR	75	V	S	7.94	7.80	15.00	-1.90
16	1DDR	75	V	H	7.94	7.80	15.00	-1.70
17	1DDR	75	V	H	7.94	6.50	15.00	-1.90
18	1DDR	75	V	I	7.94	7.80	15.00	-2.00
19	1DDR	75	V	R	7.94	7.80	15.00	-2.80
20	1DDR	75	V	Y	7.94	7.80	15.00	-2.30
21	1HFY	29	T	I	0.00	2.00	20.00	0.12
22	1HFY	30	A	T	0.00	2.00	20.00	0.06
23	1HFY	30	A	I	0.00	2.00	20.00	0.30
24	1HFY	33	T	I	13.27	2.00	20.00	0.18
25	6ICB	17	E	Q	46.88	7.00	25.00	0.38
26	6ICB	19	D	N	33.24	7.00	25.00	0.74
27	6ICB	26	E	Q	61.19	7.00	25.00	0.09
28	3GAP	128	S	A	10.07	7.90	20.00	-0.26
29	3GAP	128	S	P	10.07	7.90	20.00	0.14
30	1DDR	28	L	R	67.72	7.80	15.00	0.50
31	1DDR	139	E	K	42.36	7.80	15.00	-2.36
32	1DDR	139	E	Q	42.36	7.80	15.00	-1.36
33	3MBP	8	V	G	26.28	7.60	25.00	-1.10
34	3MBP	19	G	C	23.13	7.60	25.00	-2.30
35	3MBP	276	A	G	48.91	7.60	25.00	-1.50
36	3MBP	283	Y	D	26.44	7.60	25.00	-3.20
37	3MBP	345	T	I	42.11	7.60	25.00	0.70
38	1AAR	6	K	E	49.00	5.00	25.00	0.53
39	1AAR	6	K	Q	49.00	5.00	25.00	0.26
40	1AAR	27	K	Q	7.83	5.00	25.00	-1.91
41	1AAR	29	K	Q	32.43	5.00	25.00	-1.67
42	1AAR	29	K	N	32.43	5.00	25.00	-1.48
43	1AAR	68	H	Q	40.79	5.00	25.00	0.55
44	1AAR	68	H	E	40.79	5.00	25.00	0.77
45	1AAR	72	R	Q	51.14	5.00	25.00	-0.33
46	1CYO	61	V	E	72.93	7.00	25.00	-1.05
47	1CYO	61	V	Y	72.93	7.00	25.00	-1.34
48	1CYO	61	V	H	72.93	7.00	25.00	-1.60
49	1CYO	61	V	K	72.93	7.00	25.00	-2.39
50	1ANK	84	D	H	8.26	7.20	51.80	-1.40
51	1ANK	85	G	V	9.53	7.20	51.80	-2.40
52	1ANK	86	F	L	1.54	7.20	51.80	-0.80
53	1LRP	46	G	A	77.64	8.00	53.40	0.66
54	1LRP	48	G	A	75.86	8.00	53.40	0.87
55	1LRP	4	K	Q	54.45	8.00	51.50	0.43
56	1LRP	33	Q	Y	37.96	8.00	51.50	1.32
57	1LRP	44	Q	Y	45.24	8.00	51.50	-0.02
58	1LRP	49	A	V	32.30	8.00	51.50	-1.22
59	1LRP	22	Y	H	21.71	8.00	51.50	-2.25
60	1LRP	66	A	T	19.69	8.00	51.50	-2.99
61	1LRP	84	I	S	32.38	8.00	51.50	-2.25
62	1LRP	48	G	S	75.86	8.00	53.40	0.68
63	1LRP	48	G	N	75.86	8.00	53.40	0.79
64	1BPI	1	R	A	63.01	7.00	39.00	-0.50
65	1BPI	2	P	A	47.78	7.00	39.00	-1.30
66	1BPI	3	D	A	79.67	7.00	39.00	0.20
67	1BPI	4	F	A	10.91	7.00	39.00	-3.00
68	1BPI	6	L	A	60.84	7.00	39.00	-0.60
69	1BPI	7	E	A	26.79	7.00	39.00	-1.50
70	1BPI	8	P	A	76.53	7.00	39.00	-0.30
71	1BPI	9	P	A	34.60	7.00	39.00	-0.80
72	1BPI	10	Y	A	36.59	7.00	39.00	-1.20
73	1BPI	11	T	A	47.44	7.00	39.00	0.00
74	1BPI	12	G	A	21.73	7.00	39.00	-1.80
75	1BPI	13	P	A	52.36	7.00	39.00	-1.20
76	1BPI	15	K	A	90.52	7.00	39.00	-0.40
77	1BPI	17	R	A	89.17	7.00	39.00	-0.30
78	1BPI	18	I	A	36.97	7.00	39.00	-1.50
79	1BPI	19	I	A	58.05	7.00	39.00	-2.10
80	1BPI	20	R	A	15.46	7.00	39.00	-1.80
81	1BPI	52	M	A	62.72	7.00	39.00	-1.70
82	1BPI	53	R	A	74.41	7.00	39.00	-0.10
83	1BPI	54	T	A	36.12	7.00	39.00	-0.10
84	1BPI	56	G	A	23.89	7.00	39.00	-0.20
85	1BPI	57	G	A	54.51	7.00	39.00	-0.20
86	1ANK	88	R	G	29.34	7.40	51.80	-0.20
87	1LRP	88	Y	C	26.02	8.00	60.00	2.40
