# Supplementary material for: Grading amino acid properties increased accuracies of single point mutation on protein stability prediction
Source: BMC Bioinformatics. 2012 Mar 22;13:44. doi: 10.1186/1471-2105-13-44 (PMC3820156; doi:10.1186/1471-2105-13-44)
Supplement: Additional file 2 — Clean.independent.zip. The file containing the independent test files with no sequence similarity > 25% to DBSEQ_Sep05 sequences is compressed in zip file and available as supplementary material as ASCII files. The file contains clean.PoPMuSic, clean.Potapov, clean.S388, clean.S1615 and clean.TEST_May11 files, which are described in Table S1 and S2. [file 1471-2105-13-44-S2.zip › clean.TEST_May11]

#   Data set clean.TEST_May11 366 mutation samples in 18 protein chains
#   Complement Data to DBSEQ_Sep05 from TEST_May11 data set
#   Deleted 638 redundants from TEST_May11 (1004 samples in 51 proteins)
#   
#   serial: sequential number of the entries
#   Protein: PDB ID or PIR ID
#   Position: mutation position
#   Chain: the PDB or PIR chain identifier
#   WT: wild type amino acid before mutation
#   MT: mutatant amino acid introduced 
#   ASA: accessible surface area
#   T: temperature
#   pH: -log[H+]
#   ddG: free energy changed before and after mutation
#
#serial Protein Position WT      MT     ASA     T       pH      ddG
1	1AM7	31	H	D	62.84	25	7	-1.6
2	1AM7	48	H	N	7.53	25	7	-5
3	1FLV	101	A	L	0.09	44.15	7	-0.53
4	1FLV	87	G	A	0	44.15	7	-0.09
5	1FLV	87	G	L	0	44.15	7	-0.21
6	1FLV	18	V	I	0.13	44.15	7	0.44
7	1FLV	18	V	L	0.13	44.15	7	0.04
8	1FLV	83	V	I	0.33	44.15	7	-0.01
9	1FLV	83	V	I	0.33	44.15	7	0.03
10	1FLV	101	A	V	0.09	44.15	7	-0.69
11	1FLV	87	G	V	0	44.15	7	0.12
12	1FLV	18	V	I	0.13	44.15	7	0.08
13	1FLV	18	V	I	0.13	44.15	7	0.52
14	1FLV	18	V	L	0.13	44.15	7	0.09
15	1FLV	83	V	I	0.33	44.15	7	-0.03
16	1FTG	101	A	V	1.45	43.25	7	0.16
17	1FTG	84	A	G	0	44.15	7	-1.25
18	1FTG	126	D	K	71.62	44.15	7	-0.55
19	1FTG	126	D	K	71.62	44.15	7	-0.58
20	1FTG	126	D	K	71.62	44.15	7	-0.71
21	1FTG	126	D	K	71.62	44.15	7	-0.99
22	1FTG	126	D	K	71.62	44.15	7	0.03
23	1FTG	150	D	K	83.83	44.15	7	-0.12
24	1FTG	150	D	K	83.83	44.15	7	0.22
25	1FTG	150	D	K	83.83	44.15	7	0.6
26	1FTG	43	D	A	27.62	44.15	7	-0.03
27	1FTG	65	D	K	31.99	44.15	7	0.09
28	1FTG	75	D	K	72.8	44.15	7	-0.73
29	1FTG	75	D	K	72.8	44.15	7	-1.14
30	1FTG	20	E	K	41.21	43.25	7	0.27
31	1FTG	20	E	K	41.21	44.15	7	-0.95
32	1FTG	20	E	K	41.21	44.15	7	0.14
33	1FTG	20	E	K	41.21	44.15	7	0.24
34	1FTG	40	E	K	68.29	43.25	7	0.17
35	1FTG	40	E	K	68.29	44.15	7	-0.4
36	1FTG	40	E	K	68.29	44.15	7	-1.16
37	1FTG	40	E	K	68.29	44.15	7	-1.22
38	1FTG	61	E	K	62.11	44.15	7	-0.24
39	1FTG	61	E	K	62.11	44.15	7	-0.46
40	1FTG	61	E	K	62.11	44.15	7	0.22
41	1FTG	72	E	K	45.05	44.15	7	-0.07
42	1FTG	68	G	A	63.28	43.25	7	0.38
43	1FTG	104	I	V	23.19	44.15	7	-0.38
44	1FTG	156	I	V	1.03	44.15	7	-0.69
45	1FTG	156	I	V	1.03	44.15	7	-1.6
46	1FTG	21	I	A	38	43.25	7	-0.02
47	1FTG	22	I	A	0	44.15	7	-1.03
48	1FTG	52	I	V	0	44.15	7	-0.6
49	1FTG	143	L	A	0.05	44.15	7	-0.11
50	1FTG	143	L	A	0.05	44.15	7	-0.15
51	1FTG	6	L	A	0	44.15	7	-1.74
52	1FTG	99	Q	A	0.06	43.25	7	0.43
53	1FTG	99	Q	A	0.06	44.15	7	0.49
54	1FTG	71	S	A	71.42	44.15	7	-0.11
55	1FTG	122	T	S	19.18	44.15	7	0.11
56	1FTG	117	V	A	10.02	44.15	7	-0.95
57	1FTG	117	V	A	10.02	44.15	7	-1.32
58	1FTG	160	V	A	0.39	44.15	7	-1.1
59	1FTG	18	V	I	3.64	43.25	7	0.19
60	1FTG	31	V	A	3.25	44.15	7	-0.99
61	1FTG	84	A	G	0	44.15	7	-0.47
62	1FTG	126	D	K	71.62	44.15	7	-0.28
63	1FTG	150	D	K	83.83	44.15	7	0.01
64	1FTG	150	D	K	83.83	44.15	7	0.21
65	1FTG	150	D	K	83.83	44.15	7	0.48
66	1FTG	43	D	A	27.62	44.15	7	0.04
67	1FTG	65	D	K	31.99	44.15	7	-0.11
68	1FTG	65	D	K	31.99	44.15	7	0.2
69	1FTG	75	D	K	72.8	43.25	7	0.4
70	1FTG	75	D	K	72.8	44.15	7	-0.01
71	1FTG	75	D	K	72.8	44.15	7	-0.25
72	1FTG	75	D	K	72.8	44.15	7	-0.98
73	1FTG	75	D	K	72.8	44.15	7	-1.15
74	1FTG	107	E	A	63.48	43.25	7	0.15
75	1FTG	20	E	K	41.21	44.15	7	-0.71
76	1FTG	20	E	K	41.21	44.15	7	-1.06
77	1FTG	20	E	K	41.21	44.15	7	-1.2
78	1FTG	40	E	K	68.29	44.15	7	-0.06
79	1FTG	40	E	K	68.29	44.15	7	-1.12
80	1FTG	40	E	K	68.29	44.15	7	-1.52
81	1FTG	72	E	K	45.05	43.25	7	0.33
82	1FTG	72	E	K	45.05	44.15	7	-0.13
83	1FTG	72	E	K	45.05	44.15	7	-1.38
84	1FTG	72	E	K	45.05	44.15	7	-1.4
85	1FTG	72	E	K	45.05	44.15	7	-1.47
86	1FTG	72	E	K	45.05	44.15	7	-1.5
87	1FTG	104	I	V	23.19	44.15	7	-0.11
88	1FTG	21	I	G	38	43.25	7	0.17
89	1FTG	22	I	A	0	44.15	7	-0.67
90	1FTG	51	I	V	0	44.15	7	-0.41
91	1FTG	51	I	V	0	44.15	7	-1.04
92	1FTG	52	I	V	0	44.15	7	-0.18
93	1FTG	50	L	A	0	43.25	7	0.02
94	1FTG	6	L	A	0	44.15	7	-1.11
95	1FTG	97	N	A	16.73	44.15	7	-0.22
96	1FTG	97	N	A	16.73	44.15	7	-0.24
97	1FTG	111	Q	G	67.13	43.25	7	0.22
98	1FTG	99	Q	A	0.06	44.15	7	0.85
99	1FTG	110	S	A	36.09	44.15	7	-0.18
100	1FTG	110	S	A	36.09	44.15	7	-0.34
101	1FTG	71	S	A	71.42	44.15	7	0.13
102	1FTG	122	T	S	19.18	44.15	7	0.65
103	1FTG	139	V	A	0	44.15	7	-0.29
104	1FTG	139	V	A	0	44.15	7	-0.6
105	1FTG	160	V	A	0.39	44.15	7	-0.73
106	1FTG	31	V	A	3.25	44.15	7	-0.46
107	1FTG	83	V	I	0.33	43.25	7	0.05
108	1HFY	38	T	A	0.29	58.85	7	-1
109	1HFY	38	T	A	0.29	58.85	7	-1.6
110	1HFZ	106	A	S	82.03	NULL	7.4	-1.05
111	1HFZ	107	H	A	74.55	NULL	7.4	-0.79
112	1HFZ	107	H	W	74.55	NULL	7.4	-1.72
113	1HFZ	107	H	Y	74.55	NULL	7.4	-0.19
114	1HFZ	32	H	A	24.57	NULL	7.4	-2.13
115	1HFZ	32	H	Y	24.57	NULL	7.4	0.07
116	1HFZ	59	I	W	37.46	NULL	7.4	-0.93
117	1HFZ	114	K	N	39.72	NULL	7.4	2.66
118	1HFZ	114	K	Q	39.72	NULL	7.4	-0.6
119	1HFZ	110	L	H	46.59	NULL	7.4	1.39
120	1HFZ	110	L	R	46.59	NULL	7.4	0.43
121	1HFZ	54	Q	A	7.45	NULL	7.4	-0.41
122	1HFZ	42	V	G	10.21	NULL	7.4	-1.15
123	1HFZ	42	V	N	10.21	NULL	7.4	-0.24
124	1HFZ	104	W	Y	12.35	NULL	7.4	-2.44
125	1HFZ	114	K	E	39.72	NULL	7.4	-0.65
126	1HFZ	110	L	E	46.59	NULL	7.4	-0.19
127	1HFZ	117	Q	A	19.37	NULL	7.4	-0.96
128	1HFZ	42	V	A	10.21	NULL	7.4	-0.93
129	1HFZ	118	W	H	5.49	NULL	7.4	-0.6
130	1HFZ	118	W	Y	5.49	NULL	7.4	-1.17
131	1HFZ	103	Y	A	26.35	NULL	7.4	-2.39
132	1HFZ	103	Y	P	26.35	NULL	7.4	-0.22
133	1IRO	33	I	L	1.03	107	9.08	0.76
134	1IRO	24	V	I	2.93	NULL	9.08	0.36
135	1IRO	33	I	L	1.03	NULL	9.08	0.76
136	1IRO	24	V	I	2.93	107	9.08	0.36
137	1L63	129	A	M	0	65.3	5.4	-1.9
138	1L63	104	F	A	15.94	65.3	5.4	-2.7
139	1L63	104	F	M	15.94	65.3	5.4	-0.4
140	1L63	100	I	A	5.08	65.3	5.4	-2.5
141	1L63	17	I	A	8.86	65.3	5.4	-2.3
142	1L63	17	I	M	8.86	65.3	5.4	-2.2
143	1L63	78	I	A	0	65.3	5.4	-1.2
144	1L63	118	L	A	5.57	65.3	5.4	-3.2
145	1L63	33	L	M	8.3	65.3	5.4	-2
146	1L63	66	L	A	2.13	65.3	5.4	-3.3
147	1L63	7	L	A	0	65.3	5.4	-2.3
148	1L63	99	L	A	0	65.3	5.4	-4.1
149	1L63	102	M	A	0.55	65.3	5.4	-2.9
150	1L63	6	M	A	0	65.3	5.4	-1.6
151	1L63	103	V	A	4.88	65.3	5.4	-1.6
152	1L63	111	V	A	0	65.3	5.4	-1
153	1L63	111	V	M	0	65.3	5.4	-0.7
154	1L63	149	V	M	0.13	65.3	5.4	-2.8
155	1L63	87	V	A	2.47	65.3	5.4	-1.5
156	1L63	153	F	A	0	65.3	5.4	-3.4
157	1L63	100	I	M	5.08	65.3	5.4	-1.6
158	1L63	27	I	M	0	65.3	5.4	-3.1
159	1L63	50	I	A	18.65	65.3	5.4	-1.6
160	1L63	50	I	M	18.65	65.3	5.4	-0.4
161	1L63	121	L	A	0.11	65.3	5.4	-2.2
162	1L63	33	L	A	8.3	65.3	5.4	-2.9
163	1L63	66	L	M	2.13	65.3	5.4	-1
164	1L63	84	L	A	0	65.3	5.4	-3.7
165	1L63	91	L	A	2.89	65.3	5.4	-2.6
166	1L63	106	M	A	25.99	65.3	5.4	-1.9
167	1L63	149	V	A	0.13	65.3	5.4	-3.2
168	1L63	87	V	M	2.47	65.3	5.4	-2.3
169	1LRP	88	Y	C	26.02	60	8	2.4
170	1N0J	143	Q	N	0	88.9	7.8	0.06
171	1N0J	34	Y	F	6.55	70	7.8	12.7
172	1N0J	34	Y	F	6.55	88.9	7.8	3.1
173	1N0J	143	Q	N	0	70	7.8	2.79
174	1PGA	23	A	P	26.77	25	5.5	-0.3
175	1PGA	9	G	P	3.18	25	5.5	-2.4
176	1PGA	24	A	P	53.99	25	5.5	-0.5
177	1PGA	36	D	P	79.18	25	5.5	-3.1
178	1PGA	2	T	P	62.44	25	5.5	-2.7
179	1PGA	21	V	P	86.53	25	5.5	0.5
180	1RGG	41	E	K	59.53	55.6	5.5	-1.5
181	1RGG	54	E	Q	8.93	55.6	5.5	-2.3
182	1RGG	74	E	K	80.48	55.6	5.5	0.1
183	1RGG	85	H	Q	51.84	55.6	5.5	0
184	1RGG	39	N	D	11.68	48.4	7	-1.5
185	1RGG	38	Q	A	58.4	49	7	1
186	1RGG	18	T	V	4.61	48.4	7	-1.4
187	1RGG	56	T	V	2.24	48.4	7	-1.9
188	1RGG	5	T	V	58.54	48.4	7	0
189	1RGG	67	T	V	48.09	48.4	7	0
190	1RGG	82	T	V	1.01	48.4	7	-1.7
191	1RGG	36	V	T	30.45	48.4	7	-1.3
192	1RGG	43	V	T	24.79	48.4	7	-0.5
193	1RGG	57	V	T	0	48.4	7	-4.4
194	1RGG	41	E	K	59.53	49	7	-0.7
195	1RGG	74	E	K	80.48	49	7	0.9
196	1RGG	85	H	Q	51.84	49	7	0
197	1RGG	39	N	A	11.68	48.4	7	-2.2
198	1RGG	39	N	S	11.68	48.4	7	-2.3
199	1RGG	38	Q	A	58.4	55.6	5.5	0.4
200	1RGG	65	R	A	13.67	49	7	-1
201	1RGG	65	R	A	13.67	55.6	5.5	-1.3
202	1RGG	16	T	V	36.99	48.4	7	0.3
203	1RGG	59	T	V	24.01	48.4	7	-1.7
204	1RGG	72	T	V	13.84	48.4	7	-0.2
205	1RGG	2	V	T	23.75	48.4	7	-0.9
206	1RTB	5	A	S	27.5	62.8	7.1	0.08
207	1RTB	47	V	G	0	40	5	-7.35
208	1RTB	54	V	A	0	40	5	-2.58
209	1RTB	54	V	G	0	40	5	-4.87
210	1RTB	54	V	I	0	40	5	-1.95
211	1RTB	57	V	A	0	40	5	-2.85
212	1RTB	57	V	G	0	40	5	-5.52
213	1RTB	57	V	L	0	40	5	-2.37
214	1RTB	4	A	S	44.19	61.4	7.1	-0.62
215	1RTB	4	A	S	44.19	61.7	7	-0.57
216	1RTB	4	A	S	44.19	62.8	7.1	-0.22
217	1RTB	5	A	S	27.5	61.4	7.1	-0.52
218	1RTB	5	A	S	27.5	61.7	7	-0.37
219	1RTB	64	A	G	69.51	40	5	-0.44
220	1RTB	47	V	A	0	40	5	-3.8
221	1RTB	54	V	L	0	40	5	-1.09
222	1RTB	57	V	I	0	40	5	-1.3
223	1RTB	63	V	A	35.59	40	5	-2.03
224	1RTB	63	V	G	35.59	40	5	-3.5
225	1SSO	3029	I	)	1.03	50	7	-0.4
226	1W4E	131	A	G	12.07	51.85	5.5	-1.7
227	1W4E	165	A	G	50	51.85	5.5	-0.9
228	1W4E	145	D	A	42.89	51.85	5.5	-2.1
229	1W4E	162	D	N	16.17	51.85	5.5	-2
230	1W4E	164	D	A	51.15	51.85	5.5	-2.3
231	1W4E	141	E	Q	69.15	51.85	5.5	-0.4
232	1W4E	130	I	A	36.38	51.85	5.5	-0.7
233	1W4E	146	I	A	6.92	51.85	5.5	-2.7
234	1W4E	146	I	V	6.92	51.85	5.5	-1.2
235	1W4E	159	L	G	33.75	51.85	5.5	-1.9
236	1W4E	167	L	V	45.71	51.85	5.5	-0.2
237	1W4E	144	V	A	2.28	51.85	5.5	-2
238	1W4E	158	V	A	0.85	51.85	5.5	-3.2
239	1W4E	139	A	G	0.64	51.85	5.5	-2.3
240	1W4E	168	A	G	78.86	51.85	5.5	-0.3
241	1W4E	145	D	N	42.89	51.85	5.5	-0.9
242	1W4E	164	D	G	51.15	51.85	5.5	-3.7
243	1W4E	164	D	N	51.15	51.85	5.5	-1.9
244	1W4E	141	E	A	69.15	51.85	5.5	-0.7
245	1W4E	130	I	G	36.38	51.85	5.5	-1.4
246	1W4E	130	I	V	36.38	51.85	5.5	-0.2
247	1W4E	163	I	V	0	51.85	5.5	-0.5
248	1W4E	159	L	A	33.75	51.85	5.5	-2
249	1W4E	159	L	V	33.75	51.85	5.5	-0.6
250	1W4E	167	L	A	45.71	51.85	5.5	-1.2
251	1W4E	129	V	A	25.63	51.85	5.5	-0.7
252	1W4E	129	V	G	25.63	51.85	5.5	-1
253	1W4E	135	V	A	0.85	51.85	5.5	-1.5
254	1W4E	149	V	A	5.27	51.85	5.5	-2.8
255	1W4E	149	V	G	5.27	51.85	5.5	-4.1
256	1W4E	138	Y	F	18.53	51.85	5.5	-2
257	1WQ5	118	C	S	0	50	9	-2.27
258	1WQ5	118	C	V	0	50	9	-1.34
259	1WQ5	81	C	A	0	50	9	-0.69
260	1WQ5	81	C	G	0	50	9	-1.58
261	1WQ5	49	E	A	0.4	25	7	-0.08
262	1WQ5	49	E	A	0.4	25	9	0.59
263	1WQ5	49	E	C	0.4	25	7	0.01
264	1WQ5	49	E	C	0.4	25	9	-0.13
265	1WQ5	49	E	G	0.4	25	7	0.08
266	1WQ5	49	E	G	0.4	25	9	0.6
267	1WQ5	49	E	H	0.4	25	9	0.67
268	1WQ5	49	E	I	0.4	25	7	0.46
269	1WQ5	49	E	I	0.4	25	9	1.24
270	1WQ5	49	E	K	0.4	25	9	0.39
271	1WQ5	49	E	M	0.4	25	7	-0.05
272	1WQ5	49	E	P	0.4	25	7	0
273	1WQ5	49	E	Q	0.4	25	7	-0.23
274	1WQ5	49	E	Q	1.6	25	9	0.54
275	1WQ5	49	E	S	0.4	25	7	-0.59
276	1WQ5	49	E	S	0.4	25	9	0.09
277	1WQ5	49	E	T	0.4	25	7	-0.62
278	1WQ5	49	E	V	0.4	25	9	1.01
279	1WQ5	49	E	W	0.4	25	7	-0.97
280	1WQ5	49	E	W	0.4	25	9	-1.1
281	1WQ5	49	E	Y	0.4	25	7	-0.17
282	1WQ5	49	E	Y	0.4	25	9	0.26
283	1WQ5	139	F	W	5.38	23	7.8	0.09
284	1WQ5	258	F	W	13.7	23	7.8	-0.16
285	1WQ5	258	F	W	13.7	23	7.8	0.23
286	1WQ5	132	P	A	42.78	54.1	9	-0.92
287	1WQ5	96	P	A	1.06	54.1	9	-2
288	1WQ5	118	C	A	0	50	9	-1.36
289	1WQ5	154	C	A	0	50	9	-1.03
290	1WQ5	154	C	S	0	50	9	-1.72
291	1WQ5	154	C	V	0	50	9	-1.12
292	1WQ5	81	C	S	0	50	9	-1.41
293	1WQ5	81	C	V	0	50	9	-1.32
294	1WQ5	49	E	D	0.4	25	7	-0.8
295	1WQ5	49	E	D	0.4	25	9	-0.03
296	1WQ5	49	E	F	0.4	25	7	-0.86
297	1WQ5	49	E	F	0.4	25	9	-0.02
298	1WQ5	49	E	H	0.4	25	7	0.33
299	1WQ5	49	E	K	0.4	25	7	0.2
300	1WQ5	49	E	L	0.4	25	7	0.44
301	1WQ5	49	E	L	0.4	25	9	1.04
302	1WQ5	49	E	M	0.4	25	9	0.52
303	1WQ5	49	E	N	0.4	25	7	-0.69
304	1WQ5	49	E	N	0.4	25	9	0.27
305	1WQ5	49	E	P	0.4	25	9	0.8
306	1WQ5	49	E	T	0.4	25	9	-0.26
307	1WQ5	49	E	V	0.4	25	7	0.14
308	1WQ5	139	F	W	5.38	23	7.8	-0.07
309	1WQ5	211	G	E	0	57.8	7.8	0.6
310	1WQ5	211	G	R	0	57.8	7.8	0.1
311	1WQ5	132	P	G	42.78	54.1	9	-0.78
312	1WQ5	207	P	A	35.02	54.1	9	-1.64
313	1YCC	102	C	A	0.85	46.5	6	2.9
314	1YCC	102	C	S	0.85	46.5	6	2.8
315	1YCC	102	C	T	0.85	51.4	4.7	0.5
316	1YCC	102	C	T	0.85	57.1	6	0.8
317	1YCC	102	C	T	0.85	57.1	6	5.7
318	1YCC	82	F	Y	17.64	25	6	-0.7
319	1YCC	85	L	A	4.81	25	6	-2.8
320	1YCC	52	N	I	11.48	26.85	3.5	2.62
321	1YCC	52	N	I	11.48	26.85	5	2.02
322	1YCC	52	N	I	11.48	46.5	6	4.3
323	1YCC	52	N	I	19.6	37	4.6	3.14
324	1YCC	52	N	L	11.48	26.85	4.6	2.56
325	1YCC	52	N	M	11.48	26.85	4.6	2.25
326	1YCC	52	N	S	11.48	26.85	4	0.74
327	1YCC	52	N	S	11.48	26.85	5	-1.29
328	1YCC	52	N	T	11.48	26.85	5	-0.53
329	1YCC	52	N	V	11.48	26.85	4	2.44
330	1YCC	57	N	I	11.48	25	6	4.2
331	1YCC	76	P	G	70.82	25	4.6	-0.78
332	1YCC	76	P	L	70.82	25	4.6	-3.44
333	1YCC	76	P	S	70.82	25	4.6	-1.89
334	1YCC	76	P	V	70.82	25	4.6	-1.07
335	1YCC	102	C	T	0.85	51.4	4.7	5.3
336	1YCC	73	K	I	83.62	25	4.5	-0.4
337	1YCC	73	K	V	83.62	25	4.5	0.1
338	1YCC	73	K	W	83.62	25	4.5	-1.6
339	1YCC	52	N	A	11.48	26.85	4.6	0.63
340	1YCC	52	N	H	11.48	26.85	4.6	-1.27
341	1YCC	52	N	I	11.48	26.85	4	3.03
342	1YCC	52	N	I	11.48	26.85	4.6	3.14
343	1YCC	52	N	M	11.48	26.85	4	2.91
344	1YCC	52	N	Q	11.48	26.85	4.6	-0.08
345	1YCC	52	N	S	11.48	26.85	4.6	-0.05
346	1YCC	52	N	T	11.48	26.85	3.5	0.98
347	1YCC	52	N	T	11.48	26.85	4	1.01
348	1YCC	52	N	T	11.48	26.85	4.6	0.59
349	1YCC	52	N	V	11.48	26.85	4.6	1.67
350	1YCC	76	P	R	70.82	25	4.6	-0.97
351	1YCC	76	P	W	70.82	25	4.6	-2.38
352	1YCC	76	P	Y	70.82	25	4.6	-2.07
353	2AFG	21	H	Y	3.57	39.8	7.3	0.75
354	2AFG	93	H	G	68.77	25	6.6	0.55
355	2AFG	21	H	Y	3.57	40.7	7.3	0.38
356	2AFG	93	H	G	23.09	39.45	6.6	1.6
357	3HHR	74	E	Q	29.99	20	8	-0.18
358	3HHR	74	E	T	29.99	20	8	-0.55
359	3HHR	74	E	A	29.99	20	8	-0.49
360	3HHR	74	E	D	29.99	20	8	-0.55
361	3HHR	74	E	L	29.99	20	8	-0.79
362	3HHR	74	E	S	29.99	20	8	-0.91
363	3HHR	71	S	A	31.23	20	8	-0.97
364	3HHR	71	S	Q	31.23	20	8	-1.28
365	3HHR	71	S	T	31.23	20	8	0.33
366	3HHR	71	S	V	31.23	20	8	-1.19
