# Supplementary material for: Grading amino acid properties increased accuracies of single point mutation on protein stability prediction
Source: BMC Bioinformatics. 2012 Mar 22;13:44. doi: 10.1186/1471-2105-13-44 (PMC3820156; doi:10.1186/1471-2105-13-44)
Supplement: Additional file 4 — Blast.independent175.against.seq58. The file containing the blast results of independent test set sequences to DBSEQ_Sep05 sequence database is available as supplementary material as ASCII files. [file 1471-2105-13-44-S4.zip › 1471-2105-13-44-S4.seq58]

# independent175.against.seq58.blast
# blast each independent test set protein with total DBSEQ_Sep05 protein sequences
# BLASTP 2.2.8 [Jan-05-2004]
# Database: DBSEQ_Sep05.seq58.fasta
# Fields: Query id, Subject id, % identity, alignment length, mismatches, gap openings, q. start, q. end, s. start, s. end, e-value, bit score
1A43:A	3SSI:A	30.77	26	18	0	56	81	32	57	3.8	16.16
1A43:A	2RN2:A	40.00	15	9	0	73	87	12	26	3.8	16.16
1A43:A	2RN2:A	31.58	19	13	0	9	27	74	92	8.5	15.01
1A43:A	1AAR:B	32.00	25	17	0	55	79	11	35	3.8	16.16
1A43:A	451C:A	38.46	13	8	0	68	80	46	58	8.5	15.01
1A43:A	1G6N:B	33.33	21	14	0	36	56	139	159	8.5	15.01
1A5E:A	3BLS:B	75.00	8	2	0	141	148	343	350	8.3	16.16
1A5E:A	1N0J:B	50.00	10	5	0	36	45	4	13	8.3	16.16
1AEP:A	1N0J:B	36.36	22	14	0	68	89	13	34	2.3	18.09
1AG2:A	1AG2:A	86.41	103	0	0	1	103	1	103	2.9e-053	193.0
1AG2:A	JG0184:A	29.17	24	17	0	4	27	71	94	3.8	16.55
1AG2:A	1POH:A	41.67	12	7	0	35	46	11	22	4.9	16.16
1AG2:A	1N0J:B	26.67	30	20	1	22	51	162	189	6.4	15.78
1AG2:A	1G6N:B	46.15	13	7	0	15	27	30	42	6.4	15.78
1AJ3:A	1AJ3:A	100.00	110	0	0	1	110	1	110	3.7e-062	222.6
1AJ3:A	1BVC:A	53.33	15	7	0	46	60	45	59	0.821	18.86
1AJ3:A	2AKY:A	31.11	45	24	1	33	70	151	195	1.8	17.71
1AJ3:A	2AKY:A	45.45	11	6	0	66	76	56	66	7.0	15.78
1AJ3:A	1IGV:A	42.86	14	8	0	72	85	16	29	3.1	16.93
1AJ3:A	1TUP:A	64.29	14	4	1	36	48	186	199	4.1	16.55
1AJ3:A	1RX4:A	50.00	8	4	0	17	24	69	76	5.3	16.16
1AJ3:A	2ABD:A	71.43	7	2	0	93	99	56	62	7.0	15.78
1AJ3:A	1B5M:A	29.41	17	12	0	7	23	5	21	9.1	15.39
1AJ3:A	1B26:F	36.84	19	12	0	69	87	173	191	9.1	15.39
1AJ3:A	1A23:A	71.43	7	2	0	34	40	67	73	9.1	15.39
1AKY:A	2AKY:A	100.00	220	0	0	1	220	1	220	7e-128	442.2
1AKY:A	3MBP:A	34.62	26	17	0	84	109	118	143	3.2	18.09
1AKY:A	1RTB:A	85.71	7	1	0	79	85	62	68	4.2	17.71
1AKY:A	1AJ3:A	31.11	45	24	1	151	195	33	70	4.2	17.71
1AKY:A	1TUP:A	30.00	20	14	0	13	32	185	204	7.2	16.93
1AKY:A	3BLS:B	41.18	17	10	0	109	125	113	129	9.4	16.55
1AM7:A	EYBPL:A	100.00	158	0	0	1	158	1	158	5.0e-093	325.9
1AM7:A	1EL1:B	50.00	14	7	0	61	74	52	65	0.342	20.79
1AM7:A	1LZ1:A	31.03	29	20	0	46	74	36	64	0.447	20.40
1AM7:A	3MBP:A	42.11	19	11	0	47	65	38	56	0.583	20.02
1AM7:A	2RN2:A	35.29	17	11	0	47	63	134	150	3.8	17.32
1AM7:A	2RN2:A	60.00	10	4	0	24	33	30	39	4.9	16.93
1AM7:A	1SUP:A	42.86	14	8	0	122	135	204	217	3.8	17.32
1AM7:A	1N0J:B	46.15	13	7	0	53	65	59	71	4.9	16.93
1AM7:A	2LZM:A	80.00	5	1	0	74	78	158	162	8.4	16.16
1AM7:B	EYBPL:A	100.00	158	0	0	1	158	1	158	5.0e-093	325.9
1AM7:B	1EL1:B	50.00	14	7	0	61	74	52	65	0.342	20.79
1AM7:B	1LZ1:A	31.03	29	20	0	46	74	36	64	0.447	20.40
1AM7:B	3MBP:A	42.11	19	11	0	47	65	38	56	0.583	20.02
1AM7:B	2RN2:A	35.29	17	11	0	47	63	134	150	3.8	17.32
1AM7:B	2RN2:A	60.00	10	4	0	24	33	30	39	4.9	16.93
1AM7:B	1SUP:A	42.86	14	8	0	122	135	204	217	3.8	17.32
1AM7:B	1N0J:B	46.15	13	7	0	53	65	59	71	4.9	16.93
1AM7:B	2LZM:A	80.00	5	1	0	74	78	158	162	8.4	16.16
1AM7:C	EYBPL:A	100.00	158	0	0	1	158	1	158	5.0e-093	325.9
1AM7:C	1EL1:B	50.00	14	7	0	61	74	52	65	0.342	20.79
1AM7:C	1LZ1:A	31.03	29	20	0	46	74	36	64	0.447	20.40
1AM7:C	3MBP:A	42.11	19	11	0	47	65	38	56	0.583	20.02
1AM7:C	2RN2:A	35.29	17	11	0	47	63	134	150	3.8	17.32
1AM7:C	2RN2:A	60.00	10	4	0	24	33	30	39	4.9	16.93
1AM7:C	1SUP:A	42.86	14	8	0	122	135	204	217	3.8	17.32
1AM7:C	1N0J:B	46.15	13	7	0	53	65	59	71	4.9	16.93
1AM7:C	2LZM:A	80.00	5	1	0	74	78	158	162	8.4	16.16
1AMQ:A	1SHG:A	25.53	47	32	1	23	69	2	45	2.1	19.63
1AMQ:A	CCBY:A	31.82	22	15	0	131	152	36	57	8.0	17.71
1ANK:A	2AKY:A	46.12	219	108	3	1	214	5	218	2.0e-055	201.4
1ANK:A	EYBPL:A	30.00	30	21	0	8	37	87	116	1.1	19.63
1ANK:A	1AJ3:A	32.00	25	15	1	52	74	66	90	1.4	19.25
1ANK:A	1CSP:A	75.00	8	2	0	141	148	19	26	5.3	17.32
1ANK:A	1TUP:A	33.33	15	10	0	160	174	192	206	7.0	16.93
1ANK:B	2AKY:A	46.12	219	108	3	1	214	5	218	2.0e-055	201.4
1ANK:B	EYBPL:A	30.00	30	21	0	8	37	87	116	1.1	19.63
1ANK:B	1AJ3:A	32.00	25	15	1	52	74	66	90	1.4	19.25
1ANK:B	1CSP:A	75.00	8	2	0	141	148	19	26	5.3	17.32
1ANK:B	1TUP:A	33.33	15	10	0	160	174	192	206	7.0	16.93
1AON:A	3BLS:B	29.63	27	19	0	110	136	275	301	1.3	20.79
1AON:A	JG0184:A	40.74	27	16	0	147	173	33	59	2.2	20.02
1AON:A	3SSI:A	25.71	35	26	0	33	67	65	99	2.2	20.02
1AON:A	1AZP:A	30.30	33	23	0	157	189	26	58	2.2	20.02
1AON:A	1G6N:B	31.58	38	24	1	145	180	172	209	2.9	19.63
1AON:A	1AAR:B	33.33	24	16	0	49	72	7	30	2.9	19.63
1AON:A	1B26:F	37.93	29	18	0	306	334	21	49	3.8	19.25
1AON:A	1SHG:A	50.00	14	7	0	165	178	1	14	8.4	18.09
1AON:B	3BLS:B	29.63	27	19	0	110	136	275	301	1.3	20.79
1AON:B	JG0184:A	40.74	27	16	0	147	173	33	59	2.2	20.02
1AON:B	3SSI:A	25.71	35	26	0	33	67	65	99	2.2	20.02
1AON:B	1AZP:A	30.30	33	23	0	157	189	26	58	2.2	20.02
1AON:B	1G6N:B	31.58	38	24	1	145	180	172	209	2.9	19.63
1AON:B	1AAR:B	33.33	24	16	0	49	72	7	30	2.9	19.63
1AON:B	1B26:F	37.93	29	18	0	306	334	21	49	3.8	19.25
1AON:B	1SHG:A	50.00	14	7	0	165	178	1	14	8.4	18.09
1AON:C	3BLS:B	29.63	27	19	0	110	136	275	301	1.3	20.79
1AON:C	JG0184:A	40.74	27	16	0	147	173	33	59	2.2	20.02
1AON:C	3SSI:A	25.71	35	26	0	33	67	65	99	2.2	20.02
1AON:C	1AZP:A	30.30	33	23	0	157	189	26	58	2.2	20.02
1AON:C	1G6N:B	31.58	38	24	1	145	180	172	209	2.9	19.63
1AON:C	1AAR:B	33.33	24	16	0	49	72	7	30	2.9	19.63
1AON:C	1B26:F	37.93	29	18	0	306	334	21	49	3.8	19.25
1AON:C	1SHG:A	50.00	14	7	0	165	178	1	14	8.4	18.09
1AON:D	3BLS:B	29.63	27	19	0	110	136	275	301	1.3	20.79
1AON:D	JG0184:A	40.74	27	16	0	147	173	33	59	2.2	20.02
1AON:D	3SSI:A	25.71	35	26	0	33	67	65	99	2.2	20.02
1AON:D	1AZP:A	30.30	33	23	0	157	189	26	58	2.2	20.02
1AON:D	1G6N:B	31.58	38	24	1	145	180	172	209	2.9	19.63
1AON:D	1AAR:B	33.33	24	16	0	49	72	7	30	2.9	19.63
1AON:D	1B26:F	37.93	29	18	0	306	334	21	49	3.8	19.25
1AON:D	1SHG:A	50.00	14	7	0	165	178	1	14	8.4	18.09
1AON:E	3BLS:B	29.63	27	19	0	110	136	275	301	1.3	20.79
1AON:E	JG0184:A	40.74	27	16	0	147	173	33	59	2.2	20.02
1AON:E	3SSI:A	25.71	35	26	0	33	67	65	99	2.2	20.02
1AON:E	1AZP:A	30.30	33	23	0	157	189	26	58	2.2	20.02
1AON:E	1G6N:B	31.58	38	24	1	145	180	172	209	2.9	19.63
1AON:E	1AAR:B	33.33	24	16	0	49	72	7	30	2.9	19.63
1AON:E	1B26:F	37.93	29	18	0	306	334	21	49	3.8	19.25
1AON:E	1SHG:A	50.00	14	7	0	165	178	1	14	8.4	18.09
1AON:F	3BLS:B	29.63	27	19	0	110	136	275	301	1.3	20.79
1AON:F	JG0184:A	40.74	27	16	0	147	173	33	59	2.2	20.02
1AON:F	3SSI:A	25.71	35	26	0	33	67	65	99	2.2	20.02
1AON:F	1AZP:A	30.30	33	23	0	157	189	26	58	2.2	20.02
1AON:F	1G6N:B	31.58	38	24	1	145	180	172	209	2.9	19.63
1AON:F	1AAR:B	33.33	24	16	0	49	72	7	30	2.9	19.63
1AON:F	1B26:F	37.93	29	18	0	306	334	21	49	3.8	19.25
1AON:F	1SHG:A	50.00	14	7	0	165	178	1	14	8.4	18.09
1AON:G	3BLS:B	29.63	27	19	0	110	136	275	301	1.3	20.79
1AON:G	JG0184:A	40.74	27	16	0	147	173	33	59	2.2	20.02
1AON:G	3SSI:A	25.71	35	26	0	33	67	65	99	2.2	20.02
1AON:G	1AZP:A	30.30	33	23	0	157	189	26	58	2.2	20.02
1AON:G	1G6N:B	31.58	38	24	1	145	180	172	209	2.9	19.63
1AON:G	1AAR:B	33.33	24	16	0	49	72	7	30	2.9	19.63
1AON:G	1B26:F	37.93	29	18	0	306	334	21	49	3.8	19.25
1AON:G	1SHG:A	50.00	14	7	0	165	178	1	14	8.4	18.09
1AON:H	3BLS:B	29.63	27	19	0	110	136	275	301	1.3	20.79
1AON:H	JG0184:A	40.74	27	16	0	147	173	33	59	2.2	20.02
1AON:H	3SSI:A	25.71	35	26	0	33	67	65	99	2.2	20.02
1AON:H	1AZP:A	30.30	33	23	0	157	189	26	58	2.2	20.02
1AON:H	1G6N:B	31.58	38	24	1	145	180	172	209	2.9	19.63
1AON:H	1AAR:B	33.33	24	16	0	49	72	7	30	2.9	19.63
1AON:H	1B26:F	37.93	29	18	0	306	334	21	49	3.8	19.25
1AON:H	1SHG:A	50.00	14	7	0	165	178	1	14	8.4	18.09
1AON:I	3BLS:B	29.63	27	19	0	110	136	275	301	1.3	20.79
1AON:I	JG0184:A	40.74	27	16	0	147	173	33	59	2.2	20.02
1AON:I	3SSI:A	25.71	35	26	0	33	67	65	99	2.2	20.02
1AON:I	1AZP:A	30.30	33	23	0	157	189	26	58	2.2	20.02
1AON:I	1G6N:B	31.58	38	24	1	145	180	172	209	2.9	19.63
1AON:I	1AAR:B	33.33	24	16	0	49	72	7	30	2.9	19.63
1AON:I	1B26:F	37.93	29	18	0	306	334	21	49	3.8	19.25
1AON:I	1SHG:A	50.00	14	7	0	165	178	1	14	8.4	18.09
1AON:J	3BLS:B	29.63	27	19	0	110	136	275	301	1.3	20.79
1AON:J	JG0184:A	40.74	27	16	0	147	173	33	59	2.2	20.02
1AON:J	3SSI:A	25.71	35	26	0	33	67	65	99	2.2	20.02
1AON:J	1AZP:A	30.30	33	23	0	157	189	26	58	2.2	20.02
1AON:J	1G6N:B	31.58	38	24	1	145	180	172	209	2.9	19.63
1AON:J	1AAR:B	33.33	24	16	0	49	72	7	30	2.9	19.63
1AON:J	1B26:F	37.93	29	18	0	306	334	21	49	3.8	19.25
1AON:J	1SHG:A	50.00	14	7	0	165	178	1	14	8.4	18.09
1AON:K	3BLS:B	29.63	27	19	0	110	136	275	301	1.3	20.79
1AON:K	JG0184:A	40.74	27	16	0	147	173	33	59	2.2	20.02
1AON:K	3SSI:A	25.71	35	26	0	33	67	65	99	2.2	20.02
1AON:K	1AZP:A	30.30	33	23	0	157	189	26	58	2.2	20.02
1AON:K	1G6N:B	31.58	38	24	1	145	180	172	209	2.9	19.63
1AON:K	1AAR:B	33.33	24	16	0	49	72	7	30	2.9	19.63
1AON:K	1B26:F	37.93	29	18	0	306	334	21	49	3.8	19.25
1AON:K	1SHG:A	50.00	14	7	0	165	178	1	14	8.4	18.09
1AON:L	3BLS:B	29.63	27	19	0	110	136	275	301	1.3	20.79
1AON:L	JG0184:A	40.74	27	16	0	147	173	33	59	2.2	20.02
1AON:L	3SSI:A	25.71	35	26	0	33	67	65	99	2.2	20.02
1AON:L	1AZP:A	30.30	33	23	0	157	189	26	58	2.2	20.02
1AON:L	1G6N:B	31.58	38	24	1	145	180	172	209	2.9	19.63
1AON:L	1AAR:B	33.33	24	16	0	49	72	7	30	2.9	19.63
1AON:L	1B26:F	37.93	29	18	0	306	334	21	49	3.8	19.25
1AON:L	1SHG:A	50.00	14	7	0	165	178	1	14	8.4	18.09
1AON:M	3BLS:B	29.63	27	19	0	110	136	275	301	1.3	20.79
1AON:M	JG0184:A	40.74	27	16	0	147	173	33	59	2.2	20.02
1AON:M	3SSI:A	25.71	35	26	0	33	67	65	99	2.2	20.02
1AON:M	1AZP:A	30.30	33	23	0	157	189	26	58	2.2	20.02
1AON:M	1G6N:B	31.58	38	24	1	145	180	172	209	2.9	19.63
1AON:M	1AAR:B	33.33	24	16	0	49	72	7	30	2.9	19.63
1AON:M	1B26:F	37.93	29	18	0	306	334	21	49	3.8	19.25
1AON:M	1SHG:A	50.00	14	7	0	165	178	1	14	8.4	18.09
1AON:N	3BLS:B	29.63	27	19	0	110	136	275	301	1.3	20.79
1AON:N	JG0184:A	40.74	27	16	0	147	173	33	59	2.2	20.02
1AON:N	3SSI:A	25.71	35	26	0	33	67	65	99	2.2	20.02
1AON:N	1AZP:A	30.30	33	23	0	157	189	26	58	2.2	20.02
1AON:N	1G6N:B	31.58	38	24	1	145	180	172	209	2.9	19.63
1AON:N	1AAR:B	33.33	24	16	0	49	72	7	30	2.9	19.63
1AON:N	1B26:F	37.93	29	18	0	306	334	21	49	3.8	19.25
1AON:N	1SHG:A	50.00	14	7	0	165	178	1	14	8.4	18.09
1AON:O	1B26:F	29.69	64	34	3	39	97	236	293	0.081	21.94
1AON:O	1RN1:C	36.36	22	14	0	48	69	61	82	3.4	16.55
1AON:O	4LYZ:A	35.71	28	18	0	68	95	65	92	4.5	16.16
1AON:O	3BLS:B	71.43	7	2	0	69	75	216	222	7.6	15.39
1AON:O	1B5M:A	55.56	9	4	0	52	60	75	83	10.0	15.01
1AON:P	1B26:F	29.69	64	34	3	39	97	236	293	0.081	21.94
1AON:P	1RN1:C	36.36	22	14	0	48	69	61	82	3.4	16.55
1AON:P	4LYZ:A	35.71	28	18	0	68	95	65	92	4.5	16.16
1AON:P	3BLS:B	71.43	7	2	0	69	75	216	222	7.6	15.39
1AON:P	1B5M:A	55.56	9	4	0	52	60	75	83	10.0	15.01
1AON:Q	1B26:F	29.69	64	34	3	39	97	236	293	0.081	21.94
1AON:Q	1RN1:C	36.36	22	14	0	48	69	61	82	3.4	16.55
1AON:Q	4LYZ:A	35.71	28	18	0	68	95	65	92	4.5	16.16
1AON:Q	3BLS:B	71.43	7	2	0	69	75	216	222	7.6	15.39
1AON:Q	1B5M:A	55.56	9	4	0	52	60	75	83	10.0	15.01
1AON:R	1B26:F	29.69	64	34	3	39	97	236	293	0.081	21.94
1AON:R	1RN1:C	36.36	22	14	0	48	69	61	82	3.4	16.55
1AON:R	4LYZ:A	35.71	28	18	0	68	95	65	92	4.5	16.16
1AON:R	3BLS:B	71.43	7	2	0	69	75	216	222	7.6	15.39
1AON:R	1B5M:A	55.56	9	4	0	52	60	75	83	10.0	15.01
1AON:S	1B26:F	29.69	64	34	3	39	97	236	293	0.081	21.94
1AON:S	1RN1:C	36.36	22	14	0	48	69	61	82	3.4	16.55
1AON:S	4LYZ:A	35.71	28	18	0	68	95	65	92	4.5	16.16
1AON:S	3BLS:B	71.43	7	2	0	69	75	216	222	7.6	15.39
1AON:S	1B5M:A	55.56	9	4	0	52	60	75	83	10.0	15.01
1AON:T	1B26:F	29.69	64	34	3	39	97	236	293	0.081	21.94
1AON:T	1RN1:C	36.36	22	14	0	48	69	61	82	3.4	16.55
1AON:T	4LYZ:A	35.71	28	18	0	68	95	65	92	4.5	16.16
1AON:T	3BLS:B	71.43	7	2	0	69	75	216	222	7.6	15.39
1AON:T	1B5M:A	55.56	9	4	0	52	60	75	83	10.0	15.01
1AON:U	1B26:F	29.69	64	34	3	39	97	236	293	0.081	21.94
1AON:U	1RN1:C	36.36	22	14	0	48	69	61	82	3.4	16.55
1AON:U	4LYZ:A	35.71	28	18	0	68	95	65	92	4.5	16.16
1AON:U	3BLS:B	71.43	7	2	0	69	75	216	222	7.6	15.39
1AON:U	1B5M:A	55.56	9	4	0	52	60	75	83	10.0	15.01
1APS:A	3MBP:A	25.00	28	21	0	20	47	302	329	0.701	18.86
1APS:A	1IGV:A	28.57	21	15	0	52	72	1	21	2.7	16.93
1APS:A	3BLS:B	25.81	31	23	0	63	93	308	338	4.5	16.16
1APS:A	1ONC:A	46.67	15	8	0	40	54	81	95	4.5	16.16
1APS:A	1OTR:B	20.00	60	47	1	38	97	4	62	4.5	16.16
1AY7:A	1SAR:B	83.33	96	1	0	1	96	1	96	5.9e-045	165.2
1AY7:A	1BNI:C	28.81	59	39	1	34	92	53	109	0.009	25.02
1AY7:A	1SUP:A	46.15	13	7	0	41	53	206	218	1.5	17.71
1AY7:A	3MBP:A	37.50	16	10	0	18	33	157	172	4.4	16.16
1AY7:B	1BTA:A	100.00	89	0	0	1	89	1	89	1.9e-050	183.3
1AY7:B	1LZ1:A	43.33	30	15	2	15	44	7	34	0.095	21.56
1AY7:B	2HPR:A	28.89	45	28	1	49	89	21	65	2.3	16.93
1AY7:B	1A23:A	31.25	32	18	1	8	39	100	127	2.3	16.93
1AY7:B	1POH:A	32.35	34	20	2	56	86	2	35	5.2	15.78
1AY7:B	EYBPL:A	29.41	17	12	0	21	37	78	94	6.8	15.39
1AYE:A	2HPR:A	27.91	43	29	1	157	197	10	52	1.3	20.40
1AYE:A	1B5M:A	37.50	24	11	1	381	400	15	38	2.1	19.63
1AYE:A	1B26:F	25.00	68	37	2	231	284	204	271	2.1	19.63
1AYE:A	3MBP:A	23.08	26	20	0	372	397	115	140	8.1	17.71
1AYF:A	1CSP:A	29.41	34	23	1	1	34	23	55	2.3	17.32
1AYF:A	1SUP:A	36.36	22	14	0	29	50	203	224	3.0	16.93
1AYF:A	1B26:F	47.06	17	9	0	61	77	271	287	6.6	15.78
1AYF:A	1B26:F	31.58	19	13	0	80	98	184	202	6.6	15.78
1AYF:A	1A23:A	36.84	19	12	0	1	19	85	103	6.6	15.78
1AYF:A	1STN:A	50.00	12	6	0	93	104	14	25	8.7	15.39
1AYF:B	1CSP:A	29.41	34	23	1	1	34	23	55	2.3	17.32
1AYF:B	1SUP:A	36.36	22	14	0	29	50	203	224	3.0	16.93
1AYF:B	1B26:F	47.06	17	9	0	61	77	271	287	6.6	15.78
1AYF:B	1B26:F	31.58	19	13	0	80	98	184	202	6.6	15.78
1AYF:B	1A23:A	36.84	19	12	0	1	19	85	103	6.6	15.78
1AYF:B	1STN:A	50.00	12	6	0	93	104	14	25	8.7	15.39
1AZP:A	1AZP:A	100.00	66	0	0	1	66	1	66	6.4e-036	134.4
1AZP:A	1SSO:A	84.48	58	8	1	4	60	3	60	1.3e-025	100.1
1AZP:A	3MBP:A	36.36	22	14	0	27	48	5	26	0.665	18.09
1AZP:A	3MBP:A	66.67	6	2	0	15	20	235	240	7.3	14.62
1AZP:A	1HUE:B	54.55	11	5	0	10	20	66	76	0.868	17.71
1AZP:A	1ARR:B	35.71	14	9	0	51	64	15	28	1.1	17.32
1AZP:A	1STN:A	20.59	34	27	0	14	47	73	106	1.9	16.55
1AZP:A	1STN:A	26.67	30	21	1	2	31	72	100	5.6	15.01
1AZP:A	2RN2:A	57.14	7	3	0	7	13	27	33	5.6	15.01
1AZP:A	1CSP:A	27.59	29	21	0	22	50	39	67	7.3	14.62
1AZP:A	1B26:F	62.50	8	3	0	1	8	382	389	9.6	14.24
1AZP:A	1A23:A	35.29	17	11	0	4	20	155	171	9.6	14.24
1B26:A	1B26:F	95.67	416	0	0	1	416	1	416	0.0	790.4
1B26:A	3MBP:A	45.83	24	12	1	154	176	231	254	0.985	20.79
1B26:A	3MBP:A	50.00	16	8	0	87	102	338	353	1.3	20.40
1B26:A	1A23:A	26.09	23	17	0	249	271	162	184	2.9	19.25
1B26:A	JG0184:A	46.15	13	7	0	72	84	23	35	4.9	18.48
1B26:A	1CHK:B	33.33	24	16	0	202	225	119	142	8.3	17.71
1B26:B	1B26:F	95.67	416	0	0	1	416	1	416	0.0	790.4
1B26:B	3MBP:A	45.83	24	12	1	154	176	231	254	0.985	20.79
1B26:B	3MBP:A	50.00	16	8	0	87	102	338	353	1.3	20.40
1B26:B	1A23:A	26.09	23	17	0	249	271	162	184	2.9	19.25
1B26:B	JG0184:A	46.15	13	7	0	72	84	23	35	4.9	18.48
1B26:B	1CHK:B	33.33	24	16	0	202	225	119	142	8.3	17.71
1B26:C	1B26:F	95.67	416	0	0	1	416	1	416	0.0	790.4
1B26:C	3MBP:A	45.83	24	12	1	154	176	231	254	0.985	20.79
1B26:C	3MBP:A	50.00	16	8	0	87	102	338	353	1.3	20.40
1B26:C	1A23:A	26.09	23	17	0	249	271	162	184	2.9	19.25
1B26:C	JG0184:A	46.15	13	7	0	72	84	23	35	4.9	18.48
1B26:C	1CHK:B	33.33	24	16	0	202	225	119	142	8.3	17.71
1B26:D	1B26:F	95.67	416	0	0	1	416	1	416	0.0	790.4
1B26:D	3MBP:A	45.83	24	12	1	154	176	231	254	0.985	20.79
1B26:D	3MBP:A	50.00	16	8	0	87	102	338	353	1.3	20.40
1B26:D	1A23:A	26.09	23	17	0	249	271	162	184	2.9	19.25
1B26:D	JG0184:A	46.15	13	7	0	72	84	23	35	4.9	18.48
1B26:D	1CHK:B	33.33	24	16	0	202	225	119	142	8.3	17.71
1B26:E	1B26:F	95.67	416	0	0	1	416	1	416	0.0	790.4
1B26:E	3MBP:A	45.83	24	12	1	154	176	231	254	0.985	20.79
1B26:E	3MBP:A	50.00	16	8	0	87	102	338	353	1.3	20.40
1B26:E	1A23:A	26.09	23	17	0	249	271	162	184	2.9	19.25
1B26:E	JG0184:A	46.15	13	7	0	72	84	23	35	4.9	18.48
1B26:E	1CHK:B	33.33	24	16	0	202	225	119	142	8.3	17.71
1B26:F	1B26:F	95.67	416	0	0	1	416	1	416	0.0	790.4
1B26:F	3MBP:A	45.83	24	12	1	154	176	231	254	0.985	20.79
1B26:F	3MBP:A	50.00	16	8	0	87	102	338	353	1.3	20.40
1B26:F	1A23:A	26.09	23	17	0	249	271	162	184	2.9	19.25
1B26:F	JG0184:A	46.15	13	7	0	72	84	23	35	4.9	18.48
1B26:F	1CHK:B	33.33	24	16	0	202	225	119	142	8.3	17.71
1B3S:A	1BNI:C	99.09	110	1	0	1	110	1	110	2.0e-063	226.9
1B3S:A	1SAR:B	33.33	60	36	2	53	109	34	92	0.057	22.71
1B3S:A	451C:A	42.86	21	11	1	20	39	61	81	0.369	20.02
1B3S:A	3BLS:B	23.53	51	39	0	51	101	70	120	0.369	20.02
1B3S:A	2LZM:A	60.00	10	4	0	96	105	17	26	2.4	17.32
1B3S:A	2LZM:A	66.67	9	3	0	25	33	58	66	9.1	15.39
1B3S:A	1STN:A	35.00	20	13	0	13	32	113	132	2.4	17.32
1B3S:A	1SHG:A	26.67	30	17	1	53	82	28	52	3.1	16.93
1B3S:A	1BVC:A	50.00	10	5	0	16	25	95	104	4.1	16.55
1B3S:A	RPBPL:A	31.25	16	11	0	26	41	134	149	7.0	15.78
1B3S:B	1BNI:C	99.09	110	1	0	1	110	1	110	2.0e-063	226.9
1B3S:B	1SAR:B	33.33	60	36	2	53	109	34	92	0.057	22.71
1B3S:B	451C:A	42.86	21	11	1	20	39	61	81	0.369	20.02
1B3S:B	3BLS:B	23.53	51	39	0	51	101	70	120	0.369	20.02
1B3S:B	2LZM:A	60.00	10	4	0	96	105	17	26	2.4	17.32
1B3S:B	2LZM:A	66.67	9	3	0	25	33	58	66	9.1	15.39
1B3S:B	1STN:A	35.00	20	13	0	13	32	113	132	2.4	17.32
1B3S:B	1SHG:A	26.67	30	17	1	53	82	28	52	3.1	16.93
1B3S:B	1BVC:A	50.00	10	5	0	16	25	95	104	4.1	16.55
1B3S:B	RPBPL:A	31.25	16	11	0	26	41	134	149	7.0	15.78
1B3S:C	1BNI:C	99.09	110	1	0	1	110	1	110	2.0e-063	226.9
1B3S:C	1SAR:B	33.33	60	36	2	53	109	34	92	0.057	22.71
1B3S:C	451C:A	42.86	21	11	1	20	39	61	81	0.369	20.02
1B3S:C	3BLS:B	23.53	51	39	0	51	101	70	120	0.369	20.02
1B3S:C	2LZM:A	60.00	10	4	0	96	105	17	26	2.4	17.32
1B3S:C	2LZM:A	66.67	9	3	0	25	33	58	66	9.1	15.39
1B3S:C	1STN:A	35.00	20	13	0	13	32	113	132	2.4	17.32
1B3S:C	1SHG:A	26.67	30	17	1	53	82	28	52	3.1	16.93
1B3S:C	1BVC:A	50.00	10	5	0	16	25	95	104	4.1	16.55
1B3S:C	RPBPL:A	31.25	16	11	0	26	41	134	149	7.0	15.78
1B3S:D	1BTA:A	98.88	89	1	0	2	90	1	89	5.6e-050	181.8
1B3S:D	1LZ1:A	40.00	30	16	2	16	45	7	34	0.281	20.02
1B3S:D	1A23:A	31.25	32	18	1	9	40	100	127	1.8	17.32
1B3S:D	2HPR:A	28.89	45	28	1	50	90	21	65	2.4	16.93
1B3S:D	EYBPL:A	35.29	17	11	0	22	38	78	94	3.1	16.55
1B3S:D	1POH:A	32.35	34	20	2	57	87	2	35	5.3	15.78
1B3S:E	1BTA:A	98.88	89	1	0	2	90	1	89	5.6e-050	181.8
1B3S:E	1LZ1:A	40.00	30	16	2	16	45	7	34	0.281	20.02
1B3S:E	1A23:A	31.25	32	18	1	9	40	100	127	1.8	17.32
1B3S:E	2HPR:A	28.89	45	28	1	50	90	21	65	2.4	16.93
1B3S:E	EYBPL:A	35.29	17	11	0	22	38	78	94	3.1	16.55
1B3S:E	1POH:A	32.35	34	20	2	57	87	2	35	5.3	15.78
1B3S:F	1BTA:A	98.88	89	1	0	2	90	1	89	5.6e-050	181.8
1B3S:F	1LZ1:A	40.00	30	16	2	16	45	7	34	0.281	20.02
1B3S:F	1A23:A	31.25	32	18	1	9	40	100	127	1.8	17.32
1B3S:F	2HPR:A	28.89	45	28	1	50	90	21	65	2.4	16.93
1B3S:F	EYBPL:A	35.29	17	11	0	22	38	78	94	3.1	16.55
1B3S:F	1POH:A	32.35	34	20	2	57	87	2	35	5.3	15.78
1B5M:A	1B5M:A	100.00	84	0	0	1	84	1	84	2.1e-048	176.4
1B5M:A	1CYO:A	64.20	81	29	0	1	81	3	83	8.2e-032	121.3
1B5M:A	3MBP:A	27.27	33	23	1	49	80	300	332	1.7	17.32
1B5M:A	1AJ3:A	29.41	17	12	0	5	21	7	23	6.3	15.39
1B8E:A	3MBP:A	33.33	42	25	2	60	99	170	210	0.207	21.56
1B8E:A	3MBP:A	22.81	57	37	1	18	74	93	142	6.7	16.55
1B8E:A	5CRO:C	70.00	10	3	0	41	50	50	59	0.788	19.63
1B8E:A	1BVC:A	47.06	17	9	0	122	138	29	45	1.3	18.86
1B8E:A	1LZ1:A	71.43	7	2	0	58	64	31	37	6.7	16.55
1BDJ:A	2RN2:A	39.13	23	13	1	32	54	5	26	8.5	15.78
1BDJ:B	2CI2:I	42.86	14	8	0	93	106	24	37	1.7	18.09
1BDT:A	1ARR:B	100.00	53	0	0	1	53	1	53	2.3e-028	109.0
1BDT:A	1AZP:A	35.71	14	9	0	15	28	51	64	0.893	17.32
1BDT:A	2HPR:A	62.50	8	3	0	27	34	35	42	3.4	15.39
1BDT:A	4LYZ:A	66.67	6	2	0	9	14	57	62	7.6	14.24
1BDT:A	1AG2:A	19.05	21	17	0	28	48	29	49	7.6	14.24
1BDT:A	1B26:F	27.27	11	8	0	37	47	6	16	9.9	13.85
1BDT:B	1ARR:B	100.00	53	0	0	1	53	1	53	2.3e-028	109.0
1BDT:B	1AZP:A	35.71	14	9	0	15	28	51	64	0.893	17.32
1BDT:B	2HPR:A	62.50	8	3	0	27	34	35	42	3.4	15.39
1BDT:B	4LYZ:A	66.67	6	2	0	9	14	57	62	7.6	14.24
1BDT:B	1AG2:A	19.05	21	17	0	28	48	29	49	7.6	14.24
1BDT:B	1B26:F	27.27	11	8	0	37	47	6	16	9.9	13.85
1BDT:C	1ARR:B	100.00	53	0	0	1	53	1	53	2.3e-028	109.0
1BDT:C	1AZP:A	35.71	14	9	0	15	28	51	64	0.893	17.32
1BDT:C	2HPR:A	62.50	8	3	0	27	34	35	42	3.4	15.39
1BDT:C	4LYZ:A	66.67	6	2	0	9	14	57	62	7.6	14.24
1BDT:C	1AG2:A	19.05	21	17	0	28	48	29	49	7.6	14.24
1BDT:C	1B26:F	27.27	11	8	0	37	47	6	16	9.9	13.85
1BDT:D	1ARR:B	100.00	53	0	0	1	53	1	53	2.3e-028	109.0
1BDT:D	1AZP:A	35.71	14	9	0	15	28	51	64	0.893	17.32
1BDT:D	2HPR:A	62.50	8	3	0	27	34	35	42	3.4	15.39
1BDT:D	4LYZ:A	66.67	6	2	0	9	14	57	62	7.6	14.24
1BDT:D	1AG2:A	19.05	21	17	0	28	48	29	49	7.6	14.24
1BDT:D	1B26:F	27.27	11	8	0	37	47	6	16	9.9	13.85
1BF4:A	1SSO:A	98.04	51	1	0	1	51	1	51	2.3e-027	105.5
1BF4:A	1AZP:A	89.80	49	4	1	3	51	4	51	7.5e-023	90.51
1BF4:A	1STN:A	66.67	9	3	0	2	10	22	30	0.808	17.32
1BF4:A	1STN:A	38.46	26	14	1	20	43	63	88	1.4	16.55
1BF4:A	1HUE:B	54.55	11	5	0	9	19	66	76	0.808	17.32
1BF4:A	3BLS:B	35.00	20	13	0	30	49	65	84	3.1	15.39
1BF4:A	2RN2:A	57.14	7	3	0	6	12	27	33	4.0	15.01
1BF4:A	1CSP:A	37.50	16	10	0	21	36	39	54	5.2	14.62
1BKS:A	TSEBAT:A	92.16	268	0	0	1	268	1	268	7e-141	485.7
1BKS:A	1A23:A	19.15	47	38	0	170	216	69	115	5.3	17.71
1BKS:B	1AAR:B	62.50	16	6	0	210	225	24	39	0.326	22.33
1BKS:B	1OTR:B	50.00	16	8	0	210	225	24	39	1.6	20.02
1BLC:A	1B26:F	31.58	19	13	0	204	222	257	275	3.0	18.48
1BLC:A	1G6N:B	21.43	28	22	0	46	73	91	118	3.9	18.09
1BLC:A	2AKY:A	25.00	56	39	2	154	206	50	105	5.0	17.71
1BLC:A	1CSP:A	50.00	14	7	0	24	37	4	17	5.0	17.71
1BNI:A	1BNI:C	100.00	110	0	0	1	110	1	110	1.4e-064	230.7
1BNI:A	1SAR:B	35.00	60	35	2	53	109	34	92	0.004	26.56
1BNI:A	3BLS:B	21.82	55	43	0	51	105	70	124	0.282	20.40
1BNI:A	451C:A	42.86	21	11	1	20	39	61	81	0.369	20.02
1BNI:A	1STN:A	35.00	20	13	0	13	32	113	132	2.4	17.32
1BNI:A	1SHG:A	26.67	30	17	1	53	82	28	52	3.1	16.93
1BNI:A	2LZM:A	60.00	10	4	0	96	105	17	26	4.1	16.55
1BNI:A	2LZM:A	66.67	9	3	0	25	33	58	66	9.1	15.39
1BNI:A	1BVC:A	50.00	10	5	0	16	25	95	104	4.1	16.55
1BNI:A	RPBPL:A	31.25	16	11	0	26	41	134	149	7.0	15.78
1BNI:B	1BNI:C	100.00	110	0	0	1	110	1	110	1.4e-064	230.7
1BNI:B	1SAR:B	35.00	60	35	2	53	109	34	92	0.004	26.56
1BNI:B	3BLS:B	21.82	55	43	0	51	105	70	124	0.282	20.40
1BNI:B	451C:A	42.86	21	11	1	20	39	61	81	0.369	20.02
1BNI:B	1STN:A	35.00	20	13	0	13	32	113	132	2.4	17.32
1BNI:B	1SHG:A	26.67	30	17	1	53	82	28	52	3.1	16.93
1BNI:B	2LZM:A	60.00	10	4	0	96	105	17	26	4.1	16.55
1BNI:B	2LZM:A	66.67	9	3	0	25	33	58	66	9.1	15.39
1BNI:B	1BVC:A	50.00	10	5	0	16	25	95	104	4.1	16.55
1BNI:B	RPBPL:A	31.25	16	11	0	26	41	134	149	7.0	15.78
1BNI:C	1BNI:C	100.00	110	0	0	1	110	1	110	1.4e-064	230.7
1BNI:C	1SAR:B	35.00	60	35	2	53	109	34	92	0.004	26.56
1BNI:C	3BLS:B	21.82	55	43	0	51	105	70	124	0.282	20.40
1BNI:C	451C:A	42.86	21	11	1	20	39	61	81	0.369	20.02
1BNI:C	1STN:A	35.00	20	13	0	13	32	113	132	2.4	17.32
1BNI:C	1SHG:A	26.67	30	17	1	53	82	28	52	3.1	16.93
1BNI:C	2LZM:A	60.00	10	4	0	96	105	17	26	4.1	16.55
1BNI:C	2LZM:A	66.67	9	3	0	25	33	58	66	9.1	15.39
1BNI:C	1BVC:A	50.00	10	5	0	16	25	95	104	4.1	16.55
1BNI:C	RPBPL:A	31.25	16	11	0	26	41	134	149	7.0	15.78
1BOY:A	1SHG:A	50.00	12	6	0	145	156	2	13	7.2	16.93
1BOY:A	1RN1:C	31.58	19	13	0	78	96	11	29	9.4	16.55
1BOY:A	1A23:A	26.09	23	17	0	94	116	3	25	9.4	16.55
1BVC:A	1BVC:A	100.00	153	0	0	1	153	1	153	2.1e-088	310.5
1BVC:A	1AJ3:A	53.33	15	7	0	45	59	46	60	1.2	18.86
1BVC:A	1TUP:A	40.00	25	11	1	76	100	196	216	2.1	18.09
1BVC:A	5CRO:C	53.85	13	6	0	128	140	27	39	3.6	17.32
1BVC:A	1N0J:B	23.81	42	29	1	14	55	79	117	3.6	17.32
1BVC:A	2RN2:A	27.08	48	24	1	53	89	51	98	4.7	16.93
1BVC:A	1CHK:B	34.62	26	17	0	109	134	145	170	6.2	16.55
1BVC:A	1BNI:C	50.00	10	5	0	95	104	16	25	6.2	16.55
1BVC:A	451C:A	71.43	7	2	0	140	146	28	34	8.1	16.16
1BVC:A	2TRX:A	41.18	17	10	0	61	77	80	96	8.1	16.16
1BVC:A	1POH:A	40.00	15	9	0	115	129	14	28	8.1	16.16
1C26:A	1BVC:A	31.58	19	13	0	12	30	41	59	0.481	18.48
1C26:A	1BVC:A	71.43	7	2	0	20	26	131	137	6.9	14.62
1C26:A	3MBP:A	26.92	26	19	0	3	28	155	180	5.3	15.01
1C2R:A	CCBY:A	29.06	117	58	6	1	111	7	104	5.8e-008	42.74
1C2R:A	2LZM:A	23.21	56	42	1	2	57	40	94	0.682	19.25
1C2R:A	1EL1:B	29.55	44	19	1	82	113	84	127	2.0	17.71
1C2R:A	2RN2:A	38.89	18	11	0	34	51	18	35	5.8	16.16
1C2R:A	1CHK:B	50.00	12	6	0	50	61	140	151	7.5	15.78
1C2R:A	1G6N:B	23.08	26	20	0	16	41	19	44	9.8	15.39
1C2R:B	CCBY:A	29.06	117	58	6	1	111	7	104	5.8e-008	42.74
1C2R:B	2LZM:A	23.21	56	42	1	2	57	40	94	0.682	19.25
1C2R:B	1EL1:B	29.55	44	19	1	82	113	84	127	2.0	17.71
1C2R:B	2RN2:A	38.89	18	11	0	34	51	18	35	5.8	16.16
1C2R:B	1CHK:B	50.00	12	6	0	50	61	140	151	7.5	15.78
1C2R:B	1G6N:B	23.08	26	20	0	16	41	19	44	9.8	15.39
1C5G:A	1MBG:A	36.67	30	11	1	105	134	2	23	0.725	21.17
1C5G:A	1VQB:A	33.33	21	14	0	16	36	47	67	2.8	19.25
1C5G:A	1AJ3:A	62.50	8	3	0	279	286	89	96	4.7	18.48
1C9O:A	1C9O:B	100.00	66	0	0	1	66	1	66	5.8e-037	137.9
1C9O:A	1CSP:A	84.62	65	10	0	1	65	1	65	1.1e-030	117.1
1C9O:A	3MBP:A	50.00	22	9	2	1	20	2	23	0.103	20.79
1C9O:A	2ABD:A	50.00	14	5	1	3	14	50	63	1.9	16.55
1C9O:A	1RTB:A	46.67	15	8	0	18	32	108	122	3.3	15.78
1C9O:A	RPBPL:A	62.50	8	3	0	17	24	143	150	5.6	15.01
1C9O:A	1VQB:A	83.33	6	1	0	40	45	48	53	5.6	15.01
1C9O:A	1N0J:B	57.14	7	3	0	9	15	129	135	5.6	15.01
1C9O:A	1B26:F	50.00	8	4	0	51	58	312	319	7.3	14.62
1C9O:B	1C9O:B	100.00	66	0	0	1	66	1	66	5.8e-037	137.9
1C9O:B	1CSP:A	84.62	65	10	0	1	65	1	65	1.1e-030	117.1
1C9O:B	3MBP:A	50.00	22	9	2	1	20	2	23	0.103	20.79
1C9O:B	2ABD:A	50.00	14	5	1	3	14	50	63	1.9	16.55
1C9O:B	1RTB:A	46.67	15	8	0	18	32	108	122	3.3	15.78
1C9O:B	RPBPL:A	62.50	8	3	0	17	24	143	150	5.6	15.01
1C9O:B	1VQB:A	83.33	6	1	0	40	45	48	53	5.6	15.01
1C9O:B	1N0J:B	57.14	7	3	0	9	15	129	135	5.6	15.01
1C9O:B	1B26:F	50.00	8	4	0	51	58	312	319	7.3	14.62
1CAH:A	3BLS:B	35.29	17	11	0	42	58	159	175	2.3	18.86
1CAH:A	3BLS:B	38.89	18	11	0	123	140	149	166	3.9	18.09
1CAH:A	1A23:A	30.43	46	31	1	104	148	43	88	2.3	18.86
1CAH:A	TSEBAT:A	25.00	20	15	0	153	172	28	47	5.1	17.71
1CAH:A	1RX4:A	50.00	12	6	0	30	41	119	130	6.6	17.32
1CAH:A	2AFG:D	50.00	12	6	0	193	204	5	16	8.7	16.93
1CAH:A	1N0J:B	42.31	26	15	0	65	90	129	154	8.7	16.93
1CAH:A	1G6N:B	33.33	21	14	0	207	227	86	106	8.7	16.93
1CHK:A	1CHK:B	94.54	238	0	0	1	238	1	238	2e-132	457.2
1CHK:A	1B26:F	33.33	24	16	0	119	142	202	225	4.6	17.71
1CHK:A	1ROP:A	46.67	15	8	0	187	201	29	43	6.0	17.32
1CHK:B	1CHK:B	94.54	238	0	0	1	238	1	238	2e-132	457.2
1CHK:B	1B26:F	33.33	24	16	0	119	142	202	225	4.6	17.71
1CHK:B	1ROP:A	46.67	15	8	0	187	201	29	43	6.0	17.32
1CLW:A	1SUP:A	23.13	134	90	4	174	295	65	197	1.0	21.17
1CLW:A	1SAR:B	36.36	33	21	0	111	143	18	50	1.0	21.17
1CLW:A	TSEBAT:A	70.00	10	3	0	310	319	191	200	3.8	19.25
1CLW:A	TSEBAT:A	50.00	14	7	0	11	24	54	67	8.5	18.09
1CLW:A	4LYZ:A	38.46	13	8	0	54	66	91	103	5.0	18.86
1CLW:A	JG0184:A	39.13	23	14	0	38	60	64	86	8.5	18.09
1CSE:E	1SUP:A	61.82	275	82	1	1	274	1	275	1.3e-091	322.0
1CSE:E	1HUE:B	50.00	18	9	0	10	27	36	53	3.1	18.48
1CSE:E	1VQB:A	41.67	24	14	0	31	54	49	72	5.4	17.71
1CSE:E	TSEBAT:A	60.00	10	4	0	231	240	86	95	9.1	16.93
1CSE:I	2CI2:I	37.70	61	37	1	10	70	24	83	2.0e-009	46.59
1CSE:I	2ABD:A	23.40	47	36	0	2	48	4	50	0.573	18.48
1CSE:I	2AFG:D	47.37	19	8	1	28	46	124	140	0.977	17.71
1CSE:I	3BLS:B	50.00	14	7	0	2	15	58	71	2.2	16.55
1CSE:I	1B26:F	33.33	30	17	1	38	64	250	279	2.2	16.55
1CSE:I	1BPI:A	37.50	16	10	0	42	57	9	24	4.8	15.39
1CSE:I	5CRO:C	44.44	9	5	0	3	11	51	59	8.3	14.62
1CSE:I	1CHK:B	36.36	11	7	0	51	61	118	128	8.3	14.62
1CSP:A	1CSP:A	100.00	67	0	0	1	67	1	67	4.5e-037	138.3
1CSP:A	1C9O:B	84.62	65	10	0	1	65	1	65	1.1e-030	117.1
1CSP:A	3MBP:A	55.00	20	7	2	3	20	4	23	0.180	20.02
1CSP:A	1STN:A	25.00	48	23	1	32	66	17	64	0.402	18.86
1CSP:A	2ABD:A	50.00	14	5	1	3	14	50	63	2.6	16.16
1CSP:A	1RTB:A	46.67	15	8	0	18	32	108	122	2.6	16.16
1CSP:A	1B26:F	62.50	8	3	0	51	58	312	319	3.4	15.78
1CSP:A	1B26:F	38.10	21	13	0	2	22	295	315	7.6	14.62
1CSP:A	1VQB:A	83.33	6	1	0	40	45	48	53	5.8	15.01
1CSP:A	1SSO:A	37.50	16	10	0	39	54	21	36	7.6	14.62
1CSP:A	1AZP:A	27.59	29	21	0	39	67	22	50	7.6	14.62
1CSP:A	1N0J:B	66.67	6	2	0	9	14	129	134	9.9	14.24
1CUN:A	1AJ3:A	98.04	102	2	0	2	103	9	110	5.2e-056	203.4
1CUN:A	1AJ3:A	33.94	109	72	0	101	209	2	110	3.1e-016	71.25
1CUN:A	1BVC:A	26.50	117	65	4	39	154	45	141	0.165	22.33
1CUN:A	2AKY:A	31.11	45	24	1	26	63	151	195	3.1	18.09
1CUN:A	1IGV:A	42.86	14	8	0	65	78	16	29	6.9	16.93
1CUN:B	1AJ3:A	98.04	102	2	0	2	103	9	110	5.2e-056	203.4
1CUN:B	1AJ3:A	33.94	109	72	0	101	209	2	110	3.1e-016	71.25
1CUN:B	1BVC:A	26.50	117	65	4	39	154	45	141	0.165	22.33
1CUN:B	2AKY:A	31.11	45	24	1	26	63	151	195	3.1	18.09
1CUN:B	1IGV:A	42.86	14	8	0	65	78	16	29	6.9	16.93
1CUN:C	1AJ3:A	98.04	102	2	0	2	103	9	110	5.2e-056	203.4
1CUN:C	1AJ3:A	33.94	109	72	0	101	209	2	110	3.1e-016	71.25
1CUN:C	1BVC:A	26.50	117	65	4	39	154	45	141	0.165	22.33
1CUN:C	2AKY:A	31.11	45	24	1	26	63	151	195	3.1	18.09
1CUN:C	1IGV:A	42.86	14	8	0	65	78	16	29	6.9	16.93
1CYO:A	1CYO:A	100.00	93	0	0	1	93	1	93	2.6e-053	193.0
1CYO:A	1B5M:A	64.20	81	29	0	3	83	1	81	9.5e-032	121.3
1CYO:A	1EL1:B	34.48	29	17	1	10	36	97	125	0.174	20.79
1CYO:A	JG0184:A	62.50	8	3	0	35	42	22	29	4.3	16.16
1CYO:A	JG0184:A	37.50	16	10	0	78	93	24	39	5.6	15.78
1CYO:A	2ABD:A	25.00	28	21	0	14	41	18	45	7.3	15.39
1DKT:A	1SHG:A	33.33	45	25	2	12	55	13	53	0.103	21.17
1DKT:A	1BVC:A	50.00	8	4	0	37	44	1	8	4.3	15.78
1DKT:A	1BVC:A	30.00	20	14	0	25	44	37	56	5.7	15.39
1DKT:A	1BTA:A	80.00	5	1	0	53	57	43	47	5.7	15.39
1DKT:A	3BLS:B	33.33	12	8	0	43	54	257	268	7.4	15.01
1DKT:A	1AJ3:A	40.00	15	9	0	2	16	6	20	7.4	15.01
1DKT:A	1RX4:A	33.33	12	8	0	52	63	120	131	9.7	14.62
1DKT:B	1SHG:A	33.33	45	25	2	12	55	13	53	0.103	21.17
1DKT:B	1BVC:A	50.00	8	4	0	37	44	1	8	4.3	15.78
1DKT:B	1BVC:A	30.00	20	14	0	25	44	37	56	5.7	15.39
1DKT:B	1BTA:A	80.00	5	1	0	53	57	43	47	5.7	15.39
1DKT:B	3BLS:B	33.33	12	8	0	43	54	257	268	7.4	15.01
1DKT:B	1AJ3:A	40.00	15	9	0	2	16	6	20	7.4	15.01
1DKT:B	1RX4:A	33.33	12	8	0	52	63	120	131	9.7	14.62
1DYJ:A	1RX4:A	100.00	159	0	0	1	159	1	159	1.8e-095	334.0
1DYJ:A	3MBP:A	32.14	56	29	3	82	136	50	97	0.768	19.63
1DYJ:A	2LZM:A	43.75	16	9	0	106	121	62	77	1.7	18.48
1DYJ:A	1TPK:C	38.89	36	20	1	77	112	18	51	1.7	18.48
1DYJ:A	2CI2:I	31.58	19	13	0	48	66	26	44	2.9	17.71
1DYJ:A	1STN:A	30.30	33	23	0	76	108	97	129	3.8	17.32
1DYJ:A	1AJ3:A	50.00	8	4	0	69	76	17	24	8.5	16.16
1DYJ:B	1RX4:A	100.00	159	0	0	1	159	1	159	1.8e-095	334.0
1DYJ:B	3MBP:A	32.14	56	29	3	82	136	50	97	0.768	19.63
1DYJ:B	2LZM:A	43.75	16	9	0	106	121	62	77	1.7	18.48
1DYJ:B	1TPK:C	38.89	36	20	1	77	112	18	51	1.7	18.48
1DYJ:B	2CI2:I	31.58	19	13	0	48	66	26	44	2.9	17.71
1DYJ:B	1STN:A	30.30	33	23	0	76	108	97	129	3.8	17.32
1DYJ:B	1AJ3:A	50.00	8	4	0	69	76	17	24	8.5	16.16
1E65:A	1OTR:B	28.89	45	24	1	69	105	32	76	0.590	19.63
1E65:A	1AAR:B	28.89	45	24	1	69	105	32	76	0.590	19.63
1E65:A	2HPR:A	42.86	14	8	0	56	69	46	59	6.5	16.16
1E65:B	1OTR:B	28.89	45	24	1	69	105	32	76	0.590	19.63
1E65:B	1AAR:B	28.89	45	24	1	69	105	32	76	0.590	19.63
1E65:B	2HPR:A	42.86	14	8	0	56	69	46	59	6.5	16.16
1E65:C	1OTR:B	28.89	45	24	1	69	105	32	76	0.590	19.63
1E65:C	1AAR:B	28.89	45	24	1	69	105	32	76	0.590	19.63
1E65:C	2HPR:A	42.86	14	8	0	56	69	46	59	6.5	16.16
1E65:D	1OTR:B	28.89	45	24	1	69	105	32	76	0.590	19.63
1E65:D	1AAR:B	28.89	45	24	1	69	105	32	76	0.590	19.63
1E65:D	2HPR:A	42.86	14	8	0	56	69	46	59	6.5	16.16
1E6K:A	2RN2:A	39.13	23	13	1	34	56	5	26	8.5	15.78
1EL1:A	1EL1:B	100.00	130	0	0	1	130	1	130	4.9e-080	282.3
1EL1:A	1LZ1:A	52.31	130	61	1	2	130	1	130	4.8e-043	159.5
1EL1:A	4LYZ:A	53.08	130	59	2	2	130	1	129	1.8e-042	157.5
1EL1:A	EYBPL:A	50.00	14	7	0	52	65	61	74	0.265	20.79
1EL1:A	1CYO:A	34.48	29	17	1	97	125	10	36	0.265	20.79
1EL1:A	2TRX:A	28.13	32	19	1	86	117	9	36	0.591	19.63
1EL1:A	1MBG:A	40.00	15	9	0	105	119	22	36	2.2	17.71
1EL1:A	2ABD:A	33.33	21	14	0	92	112	38	58	3.8	16.93
1EL1:A	2LZM:A	30.00	20	14	0	6	25	96	115	5.0	16.55
1EL1:A	1RTB:A	46.15	13	7	0	68	80	17	29	5.0	16.55
1EL1:A	1POH:A	25.71	35	26	0	19	53	12	46	6.5	16.16
1EL1:B	1EL1:B	100.00	130	0	0	1	130	1	130	4.9e-080	282.3
1EL1:B	1LZ1:A	52.31	130	61	1	2	130	1	130	4.8e-043	159.5
1EL1:B	4LYZ:A	53.08	130	59	2	2	130	1	129	1.8e-042	157.5
1EL1:B	EYBPL:A	50.00	14	7	0	52	65	61	74	0.265	20.79
1EL1:B	1CYO:A	34.48	29	17	1	97	125	10	36	0.265	20.79
1EL1:B	2TRX:A	28.13	32	19	1	86	117	9	36	0.591	19.63
1EL1:B	1MBG:A	40.00	15	9	0	105	119	22	36	2.2	17.71
1EL1:B	2ABD:A	33.33	21	14	0	92	112	38	58	3.8	16.93
1EL1:B	2LZM:A	30.00	20	14	0	6	25	96	115	5.0	16.55
1EL1:B	1RTB:A	46.15	13	7	0	68	80	17	29	5.0	16.55
1EL1:B	1POH:A	25.71	35	26	0	19	53	12	46	6.5	16.16
1EY0:A	1STN:A	100.00	149	0	0	1	149	1	149	7.1e-086	302.0
1EY0:A	RPBPL:A	28.30	53	37	1	64	116	20	71	3.5	17.32
1EY0:A	1SHG:A	58.33	12	5	0	105	116	49	60	3.5	17.32
1EY0:A	1SSO:A	66.67	9	3	0	22	30	2	10	3.5	17.32
1EY0:A	1RX4:A	30.30	33	23	0	97	129	76	108	3.5	17.32
1EY0:A	1BNI:C	35.00	20	13	0	113	132	13	32	3.5	17.32
1EY0:A	3MBP:A	58.33	12	5	0	20	31	243	254	4.6	16.93
1EY0:A	1MBG:A	71.43	7	2	0	51	57	18	24	4.6	16.93
1EY0:A	TSEBAT:A	26.67	45	33	0	67	111	32	76	5.9	16.55
1EY0:A	1AZP:A	20.59	34	27	0	73	106	14	47	5.9	16.55
1FKJ:A	3MBP:A	58.33	12	5	0	26	37	17	28	0.353	20.02
1FKJ:A	3SSI:A	41.18	17	10	0	6	22	34	50	0.461	19.63
1FKJ:A	1TUP:A	36.84	19	12	0	6	24	32	50	3.9	16.55
1FKJ:A	1AJ3:A	28.57	28	12	1	28	55	65	84	3.9	16.55
1FKJ:A	1SUP:A	35.29	17	11	0	78	94	210	226	6.7	15.78
1FMK:A	1SHG:A	34.55	55	34	1	6	60	10	62	2.4e-008	46.21
1FMK:A	1B26:F	27.78	72	50	2	173	242	198	269	0.372	22.33
1FMK:A	1CYO:A	35.29	17	11	0	25	41	10	26	4.1	18.86
1FMK:A	EYBPL:A	41.18	17	10	0	347	363	124	140	5.4	18.48
1FMK:A	1SUP:A	27.08	48	35	0	307	354	186	233	9.2	17.71
1FNA:A	1B26:F	32.56	43	29	0	33	75	178	220	0.286	20.02
1FNA:A	2AKY:A	42.86	21	12	0	61	81	120	140	0.833	18.48
1FNA:A	1SSO:A	55.56	9	4	0	30	38	32	40	9.2	15.01
1FTG:A	1CHK:B	24.39	41	26	2	64	99	27	67	0.043	23.87
1FTG:A	1RX4:A	53.85	13	6	0	64	76	132	144	0.125	22.33
1FTG:A	3MBP:A	66.67	12	4	0	73	84	95	106	0.214	21.56
1FTG:A	1A23:A	44.00	25	14	0	3	27	90	114	0.812	19.63
1FTG:A	1G6N:B	46.67	15	8	0	16	30	47	61	1.1	19.25
1FTG:A	2AFG:D	58.33	12	5	0	4	15	71	82	1.8	18.48
1FTG:A	1B26:F	31.37	51	31	2	80	126	310	360	2.4	18.09
1FTG:A	TSEBAT:A	31.25	16	11	0	77	92	107	122	6.9	16.55
1FTG:A	1TUP:A	50.00	10	5	0	24	33	131	140	6.9	16.55
1FTG:A	1ROP:A	45.45	11	6	0	142	152	29	39	9.0	16.16
1FVK:A	1A23:A	100.00	189	0	0	1	189	1	189	2e-110	383.6
1FVK:A	3MBP:A	25.71	35	26	0	149	183	166	200	0.320	21.17
1FVK:A	1B26:F	26.09	23	17	0	162	184	249	271	1.2	19.25
1FVK:A	1B26:F	37.50	24	15	0	150	173	141	164	6.0	16.93
1FVK:A	1G6N:B	36.84	19	12	0	16	34	2	20	1.6	18.86
1FVK:A	TSEBAT:A	17.86	84	59	1	69	142	170	253	2.7	18.09
1FVK:A	1BTA:A	31.25	32	18	1	100	127	8	39	6.0	16.93
1FVK:B	1A23:A	100.00	189	0	0	1	189	1	189	2e-110	383.6
1FVK:B	3MBP:A	25.71	35	26	0	149	183	166	200	0.320	21.17
1FVK:B	1B26:F	26.09	23	17	0	162	184	249	271	1.2	19.25
1FVK:B	1B26:F	37.50	24	15	0	150	173	141	164	6.0	16.93
1FVK:B	1G6N:B	36.84	19	12	0	16	34	2	20	1.6	18.86
1FVK:B	TSEBAT:A	17.86	84	59	1	69	142	170	253	2.7	18.09
1FVK:B	1BTA:A	31.25	32	18	1	100	127	8	39	6.0	16.93
1FXA:A	1BVC:A	35.00	20	13	0	10	29	91	110	0.916	18.48
1FXA:A	1SHG:A	30.77	26	18	0	5	30	31	56	2.7	16.93
1FXA:A	2ABD:A	47.06	17	9	0	11	27	9	25	4.5	16.16
1FXA:A	2AKY:A	17.39	46	37	0	50	95	30	75	5.9	15.78
1FXA:A	1BPI:A	40.00	10	6	0	39	48	23	32	5.9	15.78
1FXA:A	1CHK:B	41.67	12	7	0	24	35	33	44	7.8	15.39
1FXA:B	1BVC:A	35.00	20	13	0	10	29	91	110	0.916	18.48
1FXA:B	1SHG:A	30.77	26	18	0	5	30	31	56	2.7	16.93
1FXA:B	2ABD:A	47.06	17	9	0	11	27	9	25	4.5	16.16
1FXA:B	2AKY:A	17.39	46	37	0	50	95	30	75	5.9	15.78
1FXA:B	1BPI:A	40.00	10	6	0	39	48	23	32	5.9	15.78
1FXA:B	1CHK:B	41.67	12	7	0	24	35	33	44	7.8	15.39
1G4I:A	1RTB:A	38.89	18	11	0	81	98	55	72	0.727	19.25
1G4I:A	TSEBAT:A	38.46	13	8	0	88	100	108	120	2.1	17.71
1G4I:A	1SUP:A	43.75	16	9	0	15	30	204	219	4.7	16.55
1G6N:A	1G6N:B	100.00	210	0	0	1	210	1	210	1e-120	417.9
1G6N:A	1ONC:A	40.00	20	12	0	11	30	60	79	0.803	20.02
1G6N:A	1A23:A	36.84	19	12	0	2	20	16	34	1.8	18.86
1G6N:A	1LZ1:A	32.14	28	19	0	51	78	31	58	5.2	17.32
1G6N:B	1G6N:B	100.00	210	0	0	1	210	1	210	1e-120	417.9
1G6N:B	1ONC:A	40.00	20	12	0	11	30	60	79	0.803	20.02
1G6N:B	1A23:A	36.84	19	12	0	2	20	16	34	1.8	18.86
1G6N:B	1LZ1:A	32.14	28	19	0	51	78	31	58	5.2	17.32
1GV5:A	1MBG:A	98.08	52	1	0	1	52	1	52	1.9e-030	115.9
1GV5:A	1EL1:B	36.00	25	14	1	12	36	97	119	0.405	18.48
1GV5:A	1STN:A	41.67	24	10	1	1	24	38	57	0.690	17.71
1GV5:A	2AFG:D	30.00	20	14	0	9	28	90	109	3.4	15.39
1GV5:A	1A23:A	25.00	24	18	0	22	45	53	76	3.4	15.39
1GV5:A	3MBP:A	62.50	8	3	0	22	29	228	235	7.6	14.24
1H7M:A	RPBPL:A	53.33	15	7	0	88	102	175	189	0.573	19.25
1HB6:A	2ABD:A	100.00	86	0	0	1	86	1	86	3.4e-049	179.1
1HB6:A	2CI2:I	50.00	22	10	1	58	78	24	45	0.205	20.40
1HB6:A	4LYZ:A	37.04	27	16	1	39	64	92	118	0.268	20.02
1HB6:A	1SUP:A	50.00	16	8	0	61	76	126	141	1.3	17.71
1HB6:A	1EL1:B	33.33	21	14	0	38	58	92	112	2.3	16.93
1HB6:A	1ROP:A	31.82	22	15	0	59	80	27	48	3.0	16.55
1HB6:A	1C9O:B	50.00	14	5	1	50	63	3	14	3.0	16.55
1HB6:A	1CHK:B	35.29	17	11	0	23	39	57	73	3.9	16.16
1HB6:A	1CHK:B	23.08	26	20	0	30	55	9	34	3.9	16.16
1HB6:A	1CSP:A	50.00	14	5	1	50	63	3	14	3.9	16.16
1HB6:A	1BVC:A	55.56	9	4	0	10	18	44	52	5.1	15.78
1HB6:A	1AJ3:A	71.43	7	2	0	56	62	93	99	5.1	15.78
1HB6:A	1IGV:A	43.75	16	9	0	61	76	40	55	6.6	15.39
1HB6:A	1CYO:A	25.00	28	21	0	18	45	14	41	6.6	15.39
1HB6:A	1OTR:B	23.53	17	13	0	7	23	18	34	8.6	15.01
1HB6:A	1LZ1:A	45.45	11	6	0	48	58	102	112	8.6	15.01
1HB6:A	1N0J:B	30.77	13	9	0	72	84	34	46	8.6	15.01
1HFY:A	4LYZ:A	42.34	111	57	3	5	111	5	115	5.2e-023	92.82
1HFY:A	4LYZ:A	29.17	24	17	0	20	43	102	125	6.2	16.16
1HFY:A	1LZ1:A	37.39	115	64	3	5	114	5	119	2.2e-021	87.43
1HFY:A	1EL1:B	37.93	116	59	4	4	114	5	119	2.0e-019	80.88
1HFY:A	2AKY:A	63.64	11	4	0	112	122	98	108	3.6	16.93
1HFY:A	2AKY:A	60.00	10	4	0	92	101	53	62	3.6	16.93
1HFY:A	1TUP:A	50.00	10	5	0	68	77	140	149	4.7	16.55
1HFY:A	1B26:F	46.15	13	7	0	90	102	195	207	6.2	16.16
1HFY:B	4LYZ:A	42.34	111	57	3	5	111	5	115	5.2e-023	92.82
1HFY:B	4LYZ:A	29.17	24	17	0	20	43	102	125	6.2	16.16
1HFY:B	1LZ1:A	37.39	115	64	3	5	114	5	119	2.2e-021	87.43
1HFY:B	1EL1:B	37.93	116	59	4	4	114	5	119	2.0e-019	80.88
1HFY:B	2AKY:A	63.64	11	4	0	112	122	98	108	3.6	16.93
1HFY:B	2AKY:A	60.00	10	4	0	92	101	53	62	3.6	16.93
1HFY:B	1TUP:A	50.00	10	5	0	68	77	140	149	4.7	16.55
1HFY:B	1B26:F	46.15	13	7	0	90	102	195	207	6.2	16.16
1HFZ:A	1LZ1:A	37.39	115	64	3	6	115	5	119	7.6e-022	88.97
1HFZ:A	4LYZ:A	39.64	111	60	3	6	112	5	115	2.9e-021	87.04
1HFZ:A	4LYZ:A	29.17	24	17	0	21	44	102	125	6.2	16.16
1HFZ:A	1EL1:B	39.32	117	56	5	5	115	5	119	9.2e-020	82.03
1HFZ:A	2AKY:A	63.64	11	4	0	113	123	98	108	3.7	16.93
1HFZ:A	1TUP:A	50.00	10	5	0	69	78	140	149	3.7	16.93
1HFZ:B	1LZ1:A	37.39	115	64	3	6	115	5	119	7.6e-022	88.97
1HFZ:B	4LYZ:A	39.64	111	60	3	6	112	5	115	2.9e-021	87.04
1HFZ:B	4LYZ:A	29.17	24	17	0	21	44	102	125	6.2	16.16
1HFZ:B	1EL1:B	39.32	117	56	5	5	115	5	119	9.2e-020	82.03
1HFZ:B	2AKY:A	63.64	11	4	0	113	123	98	108	3.7	16.93
1HFZ:B	1TUP:A	50.00	10	5	0	69	78	140	149	3.7	16.93
1HFZ:C	1LZ1:A	37.39	115	64	3	6	115	5	119	7.6e-022	88.97
1HFZ:C	4LYZ:A	39.64	111	60	3	6	112	5	115	2.9e-021	87.04
1HFZ:C	4LYZ:A	29.17	24	17	0	21	44	102	125	6.2	16.16
1HFZ:C	1EL1:B	39.32	117	56	5	5	115	5	119	9.2e-020	82.03
1HFZ:C	2AKY:A	63.64	11	4	0	113	123	98	108	3.7	16.93
1HFZ:C	1TUP:A	50.00	10	5	0	69	78	140	149	3.7	16.93
1HFZ:D	1LZ1:A	37.39	115	64	3	6	115	5	119	7.6e-022	88.97
1HFZ:D	4LYZ:A	39.64	111	60	3	6	112	5	115	2.9e-021	87.04
1HFZ:D	4LYZ:A	29.17	24	17	0	21	44	102	125	6.2	16.16
1HFZ:D	1EL1:B	39.32	117	56	5	5	115	5	119	9.2e-020	82.03
1HFZ:D	2AKY:A	63.64	11	4	0	113	123	98	108	3.7	16.93
1HFZ:D	1TUP:A	50.00	10	5	0	69	78	140	149	3.7	16.93
1HGU:A	1AJ3:A	48.00	25	10	2	17	41	6	27	1.2	19.25
1HGU:A	2TRX:A	32.26	31	21	0	4	34	75	105	1.6	18.86
1HGU:A	1CYO:A	80.00	10	2	0	110	119	29	38	2.1	18.48
1HGU:A	3MBP:A	31.03	29	20	0	136	164	166	194	8.0	16.55
1HK0:X	1G6N:B	22.22	36	28	0	23	58	10	45	0.844	19.63
1HK0:X	1EL1:B	35.29	17	11	0	6	22	39	55	5.5	16.93
1HK0:X	1EL1:B	50.00	10	5	0	24	33	120	129	9.3	16.16
1HK0:X	1AZP:A	38.89	18	11	0	6	23	34	51	5.5	16.93
1HK0:X	1AZP:A	55.56	9	4	0	99	107	27	35	9.3	16.16
1HK0:X	2LZM:A	66.67	9	3	0	73	81	92	100	7.1	16.55
1HK0:X	1SSO:A	66.67	9	3	0	99	107	26	34	7.1	16.55
1HK0:X	TSEBAT:A	33.33	15	10	0	25	39	111	125	9.3	16.16
1HME:A	TSEBAT:A	38.89	18	11	0	18	35	81	98	0.864	18.09
1HME:A	1A23:A	31.82	22	15	0	24	45	55	76	1.5	17.32
1HME:A	1RX4:A	50.00	14	7	0	22	35	38	51	1.9	16.93
1HME:A	RPBPL:A	58.33	12	5	0	31	42	31	42	4.3	15.78
1HME:A	2HPR:A	21.88	32	25	0	3	34	10	41	5.6	15.39
1HMK:A	4LYZ:A	42.34	111	57	3	6	112	5	115	5.2e-023	92.82
1HMK:A	4LYZ:A	29.17	24	17	0	21	44	102	125	6.2	16.16
1HMK:A	1LZ1:A	37.39	115	64	3	6	115	5	119	2.2e-021	87.43
1HMK:A	1EL1:B	37.93	116	59	4	5	115	5	119	2.1e-019	80.88
1HMK:A	2AKY:A	63.64	11	4	0	113	123	98	108	3.7	16.93
1HMK:A	2AKY:A	60.00	10	4	0	93	102	53	62	3.7	16.93
1HMK:A	1TUP:A	50.00	10	5	0	69	78	140	149	4.8	16.55
1HMK:A	1B26:F	46.15	13	7	0	91	103	195	207	6.2	16.16
1HMS:A	1SHG:A	34.38	32	19	1	38	67	20	51	0.354	20.40
1HMS:A	2TRX:A	33.33	21	14	0	38	58	76	96	0.789	19.25
1HMS:A	EYBPL:A	40.00	20	11	1	6	25	65	83	6.7	16.16
1HMS:A	1RX4:A	33.33	21	14	0	71	91	79	99	6.7	16.16
1HMS:A	1BVC:A	37.04	27	17	0	42	68	40	66	8.7	15.78
1HTI:A	1LZ1:A	32.26	31	21	0	177	207	70	100	0.088	23.48
1HTI:A	3BLS:B	38.46	26	13	1	150	172	118	143	0.971	20.02
1HTI:A	1A23:A	58.33	12	5	0	144	155	36	47	4.8	17.71
1HTI:A	1STN:A	43.75	16	9	0	180	195	129	144	6.3	17.32
1HTI:A	1N0J:B	28.57	28	20	0	93	120	26	53	8.2	16.93
1HTI:B	1LZ1:A	32.26	31	21	0	177	207	70	100	0.088	23.48
1HTI:B	3BLS:B	38.46	26	13	1	150	172	118	143	0.971	20.02
1HTI:B	1A23:A	58.33	12	5	0	144	155	36	47	4.8	17.71
1HTI:B	1STN:A	43.75	16	9	0	180	195	129	144	6.3	17.32
1HTI:B	1N0J:B	28.57	28	20	0	93	120	26	53	8.2	16.93
1HUU:A	1HUE:B	100.00	90	0	0	1	90	1	90	2.3e-048	176.4
1HUU:A	1TUP:A	48.00	25	12	1	44	68	171	194	0.281	20.02
1HUU:A	1AZP:A	54.55	11	5	0	66	76	10	20	1.4	17.71
1HUU:A	2RN2:A	29.41	34	21	1	46	76	21	54	3.1	16.55
1HUU:A	1B26:F	35.00	20	13	0	54	73	178	197	3.1	16.55
1HUU:A	1SSO:A	45.45	11	6	0	66	76	9	19	4.1	16.16
1HUU:A	1N0J:B	85.71	7	1	0	34	40	48	54	5.3	15.78
1HUU:B	1HUE:B	100.00	90	0	0	1	90	1	90	2.3e-048	176.4
1HUU:B	1TUP:A	48.00	25	12	1	44	68	171	194	0.281	20.02
1HUU:B	1AZP:A	54.55	11	5	0	66	76	10	20	1.4	17.71
1HUU:B	2RN2:A	29.41	34	21	1	46	76	21	54	3.1	16.55
1HUU:B	1B26:F	35.00	20	13	0	54	73	178	197	3.1	16.55
1HUU:B	1SSO:A	45.45	11	6	0	66	76	9	19	4.1	16.16
1HUU:B	1N0J:B	85.71	7	1	0	34	40	48	54	5.3	15.78
1HUU:C	1HUE:B	100.00	90	0	0	1	90	1	90	2.3e-048	176.4
1HUU:C	1TUP:A	48.00	25	12	1	44	68	171	194	0.281	20.02
1HUU:C	1AZP:A	54.55	11	5	0	66	76	10	20	1.4	17.71
1HUU:C	2RN2:A	29.41	34	21	1	46	76	21	54	3.1	16.55
1HUU:C	1B26:F	35.00	20	13	0	54	73	178	197	3.1	16.55
1HUU:C	1SSO:A	45.45	11	6	0	66	76	9	19	4.1	16.16
1HUU:C	1N0J:B	85.71	7	1	0	34	40	48	54	5.3	15.78
1HZ6:A	1PGA:A	53.33	15	7	0	52	66	40	54	0.053	21.94
1HZ6:A	CCBY:A	41.18	17	10	0	39	55	49	65	0.583	18.48
1HZ6:A	2ABD:A	38.46	26	15	1	29	53	60	85	1.3	17.32
1HZ6:A	2LZM:A	42.86	14	8	0	17	30	101	114	2.2	16.55
1HZ6:A	1IGV:A	75.00	8	2	0	29	36	5	12	2.2	16.55
1HZ6:A	3MBP:A	50.00	10	5	0	55	64	158	167	3.8	15.78
1HZ6:A	1G6N:B	66.67	9	3	0	17	25	195	203	4.9	15.39
1HZ6:A	1CHK:B	60.00	10	4	0	44	53	77	86	4.9	15.39
1HZ6:A	1A23:A	83.33	6	1	0	44	49	178	183	4.9	15.39
1HZ6:B	1PGA:A	53.33	15	7	0	52	66	40	54	0.053	21.94
1HZ6:B	CCBY:A	41.18	17	10	0	39	55	49	65	0.583	18.48
1HZ6:B	2ABD:A	38.46	26	15	1	29	53	60	85	1.3	17.32
1HZ6:B	2LZM:A	42.86	14	8	0	17	30	101	114	2.2	16.55
1HZ6:B	1IGV:A	75.00	8	2	0	29	36	5	12	2.2	16.55
1HZ6:B	3MBP:A	50.00	10	5	0	55	64	158	167	3.8	15.78
1HZ6:B	1G6N:B	66.67	9	3	0	17	25	195	203	4.9	15.39
1HZ6:B	1CHK:B	60.00	10	4	0	44	53	77	86	4.9	15.39
1HZ6:B	1A23:A	83.33	6	1	0	44	49	178	183	4.9	15.39
1HZ6:C	1PGA:A	53.33	15	7	0	52	66	40	54	0.053	21.94
1HZ6:C	CCBY:A	41.18	17	10	0	39	55	49	65	0.583	18.48
1HZ6:C	2ABD:A	38.46	26	15	1	29	53	60	85	1.3	17.32
1HZ6:C	2LZM:A	42.86	14	8	0	17	30	101	114	2.2	16.55
1HZ6:C	1IGV:A	75.00	8	2	0	29	36	5	12	2.2	16.55
1HZ6:C	3MBP:A	50.00	10	5	0	55	64	158	167	3.8	15.78
1HZ6:C	1G6N:B	66.67	9	3	0	17	25	195	203	4.9	15.39
1HZ6:C	1CHK:B	60.00	10	4	0	44	53	77	86	4.9	15.39
1HZ6:C	1A23:A	83.33	6	1	0	44	49	178	183	4.9	15.39
1IET:A	1CYO:A	91.30	92	8	0	6	97	2	93	1.2e-048	177.6
1IET:A	1B5M:A	63.75	80	29	0	8	87	2	81	6.5e-031	118.6
1IET:A	1EL1:B	34.48	29	17	1	14	40	97	125	0.315	20.02
1IET:A	JG0184:A	62.50	8	3	0	39	46	22	29	4.5	16.16
1IET:A	2ABD:A	25.00	28	21	0	18	45	18	45	4.5	16.16
1IFC:A	1STN:A	27.27	66	41	1	44	102	57	122	0.071	22.71
1IFC:A	TSEBAT:A	69.23	13	4	0	64	76	49	61	0.354	20.40
1IFC:A	1BPI:A	57.14	14	6	0	114	127	29	42	0.463	20.02
1IFC:A	1AG2:A	39.29	28	16	1	34	61	54	80	1.0	18.86
1IFC:A	1TUP:A	20.00	40	32	0	9	48	80	119	6.7	16.16
1IGV:A	1IGV:A	84.00	75	0	0	1	75	1	75	8.1e-033	124.4
1IGV:A	3MBP:A	41.18	17	10	0	43	59	40	56	0.369	19.25
1IGV:A	2LZM:A	30.56	36	22	1	34	69	34	66	1.1	17.71
1IGV:A	RPBPL:A	35.00	20	13	0	2	21	78	97	2.4	16.55
1IGV:A	1VQB:A	29.41	34	20	1	15	48	20	51	2.4	16.55
1IGV:A	2ABD:A	43.75	16	9	0	40	55	61	76	5.3	15.39
1IGV:A	2AKY:A	29.41	17	12	0	36	52	91	107	5.3	15.39
1IHB:A	2HPR:A	50.00	16	8	0	86	101	22	37	0.354	20.79
1IHB:A	1HUE:B	36.36	22	14	0	42	63	42	63	0.354	20.79
1IHB:A	TSEBAT:A	42.86	21	12	0	88	108	174	194	1.0	19.25
1IHB:A	1TUP:A	61.54	13	5	0	106	118	98	110	1.0	19.25
1IHB:A	1TUP:A	50.00	10	5	0	96	105	162	171	3.9	17.32
1IHB:A	2RN2:A	42.86	21	11	1	131	150	123	143	2.3	18.09
1IHB:A	1RX4:A	22.73	44	34	0	47	90	50	93	3.0	17.71
1IHB:A	1G6N:B	32.26	31	18	1	73	103	30	57	3.0	17.71
1IHB:A	2TRX:A	46.15	13	7	0	94	106	56	68	3.9	17.32
1IHB:A	1N0J:B	21.88	32	25	0	104	135	7	38	6.7	16.55
1IHB:B	2HPR:A	50.00	16	8	0	86	101	22	37	0.354	20.79
1IHB:B	1HUE:B	36.36	22	14	0	42	63	42	63	0.354	20.79
1IHB:B	TSEBAT:A	42.86	21	12	0	88	108	174	194	1.0	19.25
1IHB:B	1TUP:A	61.54	13	5	0	106	118	98	110	1.0	19.25
1IHB:B	1TUP:A	50.00	10	5	0	96	105	162	171	3.9	17.32
1IHB:B	2RN2:A	42.86	21	11	1	131	150	123	143	2.3	18.09
1IHB:B	1RX4:A	22.73	44	34	0	47	90	50	93	3.0	17.71
1IHB:B	1G6N:B	32.26	31	18	1	73	103	30	57	3.0	17.71
1IHB:B	2TRX:A	46.15	13	7	0	94	106	56	68	3.9	17.32
1IHB:B	1N0J:B	21.88	32	25	0	104	135	7	38	6.7	16.55
1IMQ:A	2ABD:A	22.86	35	26	1	11	44	1	35	0.597	18.86
1IMQ:A	1CYO:A	33.33	18	12	0	43	60	36	53	0.779	18.48
1IMQ:A	1B5M:A	35.29	17	9	1	37	53	30	44	1.0	18.09
1IMQ:A	1B26:F	25.00	28	21	0	22	49	247	274	5.1	15.78
1IMQ:A	4LYZ:A	22.73	22	17	0	60	81	48	69	8.6	15.01
1IO2:A	1RX4:A	38.89	36	20	1	3	36	75	110	1.4	19.25
1IO2:A	3MBP:A	38.89	18	11	0	166	183	266	283	2.4	18.48
1IO2:A	3MBP:A	45.00	20	9	1	173	192	314	331	4.1	17.71
1IO2:A	3MBP:A	21.21	33	26	0	165	197	22	54	4.1	17.71
1IO2:A	2LZM:A	50.00	12	6	0	44	55	58	69	6.9	16.93
1IOB:A	1B26:F	26.25	80	39	4	85	144	110	189	0.066	23.10
1IOB:A	JG0184:A	24.49	49	31	1	99	141	72	120	0.729	19.63
1IOB:A	1RTB:A	29.63	27	19	0	101	127	76	102	1.2	18.86
1IOB:A	3MBP:A	33.33	21	14	0	91	111	271	291	3.6	17.32
1IOB:A	1B5M:A	20.83	24	19	0	120	143	20	43	8.1	16.16
1IRO:A	1B26:F	70.00	10	3	0	10	19	245	254	0.677	17.71
1IRO:A	1TUP:A	26.32	19	14	0	18	36	200	218	0.884	17.32
1IRO:A	RPBPL:A	55.56	9	4	0	19	27	170	178	1.2	16.93
1IRO:A	1RN1:C	50.00	12	6	0	18	29	65	76	1.5	16.55
1IRO:A	EYBPL:A	60.00	10	4	0	41	50	127	136	5.7	14.62
1IRO:A	3MBP:A	41.67	12	7	0	10	21	166	177	5.7	14.62
1IRO:A	3MBP:A	40.00	10	6	0	25	34	124	133	9.8	13.85
1IRO:A	4LYZ:A	75.00	4	1	0	36	39	27	30	7.5	14.24
1IRO:A	1RX4:A	31.25	16	11	0	17	32	127	142	7.5	14.24
1IRO:A	1TPK:C	40.00	15	9	0	34	48	60	74	9.8	13.85
1JIW:I	3MBP:A	46.15	13	7	0	54	66	122	134	0.348	20.02
1JIW:I	1OTR:B	53.33	15	7	0	88	102	58	72	1.3	18.09
1JIW:I	1AAR:B	53.33	15	7	0	88	102	58	72	1.3	18.09
1JIW:I	1RN1:C	46.67	15	8	0	32	46	15	29	1.7	17.71
1JIW:I	1RX4:A	50.00	12	6	0	15	26	74	85	3.8	16.55
1JIW:I	3SSI:A	60.00	10	4	0	43	52	56	65	5.0	16.16
1JIW:I	1BTA:A	29.17	24	17	0	31	54	22	45	5.0	16.16
1JIW:P	1BVC:A	31.11	45	29	2	174	216	107	151	0.653	21.56
1JIW:P	1BVC:A	50.00	14	7	0	328	341	17	30	7.2	18.09
1JIW:P	1CHK:B	30.51	59	27	3	252	296	103	161	1.5	20.40
1JIW:P	1CHK:B	30.77	26	18	0	287	312	176	201	7.2	18.09
1JIW:P	1A23:A	32.56	43	25	1	383	421	138	180	1.5	20.40
1JIW:P	EYBPL:A	36.00	25	16	0	397	421	23	47	3.2	19.25
1JIW:P	1VQB:A	35.00	20	13	0	194	213	51	70	4.2	18.86
1JIW:P	1SUP:A	54.55	11	5	0	249	259	252	262	7.2	18.09
1JIW:P	1RX4:A	23.08	39	30	0	174	212	112	150	9.4	17.71
1KDX:A	1CYO:A	34.78	23	15	0	59	81	16	38	0.916	18.09
1KDX:A	JG0184:A	25.00	16	12	0	62	77	91	106	5.9	15.39
1KDX:B	1SHG:A	25.00	20	15	0	7	26	21	40	5.5	15.01
1KDX:B	1B26:F	100.00	6	0	0	8	13	326	331	5.5	15.01
1KE4:A	3BLS:B	100.00	358	0	0	1	358	1	358	0.0	737.6
1KE4:A	1VQB:A	42.31	26	14	1	136	160	53	78	0.045	25.02
1KE4:A	1BNI:C	21.82	55	43	0	70	124	51	105	1.1	20.40
1KE4:A	2LZM:A	26.67	45	32	1	30	73	17	61	1.4	20.02
1KE4:A	RPBPL:A	60.00	10	4	0	47	56	4	13	7.1	17.71
1KE4:B	3BLS:B	100.00	358	0	0	1	358	1	358	0.0	737.6
1KE4:B	1VQB:A	42.31	26	14	1	136	160	53	78	0.045	25.02
1KE4:B	1BNI:C	21.82	55	43	0	70	124	51	105	1.1	20.40
1KE4:B	2LZM:A	26.67	45	32	1	30	73	17	61	1.4	20.02
1KE4:B	RPBPL:A	60.00	10	4	0	47	56	4	13	7.1	17.71
1KFW:A	TSEBAT:A	28.00	50	33	1	67	113	156	205	2.3	19.63
1KFW:A	TSEBAT:A	66.67	9	3	0	316	324	166	174	3.9	18.86
1KFW:A	2AFG:D	37.04	27	17	0	336	362	69	95	3.0	19.25
1KFW:A	1AJ3:A	39.13	23	14	0	307	329	23	45	3.0	19.25
1KFW:A	1SUP:A	40.00	20	12	0	189	208	173	192	3.9	18.86
1KFW:A	4LYZ:A	31.82	22	15	0	123	144	24	45	5.1	18.48
1KFW:A	1RN1:C	37.50	24	15	0	182	205	57	80	5.1	18.48
1KFW:A	1B26:F	40.00	15	9	0	306	320	205	219	5.1	18.48
1L63:A	2LZM:A	98.78	164	2	0	1	164	1	164	1.5e-092	324.3
1L63:A	RPBPL:A	21.98	91	71	0	3	93	22	112	0.093	22.71
1L63:A	RPBPL:A	37.50	16	10	0	106	121	43	58	3.9	17.32
1L63:A	3BLS:B	26.67	45	32	1	17	61	30	73	0.602	20.02
1L63:A	1IGV:A	31.58	38	23	1	32	66	32	69	1.3	18.86
1L63:A	1RX4:A	43.75	16	9	0	62	77	106	121	1.8	18.48
1L63:A	1PGA:A	36.84	19	12	0	51	69	14	32	3.9	17.32
1L63:A	1BNI:C	60.00	10	4	0	17	26	96	105	6.7	16.55
1L63:A	EYBPL:A	80.00	5	1	0	158	162	74	78	8.7	16.16
1L63:A	1EL1:B	83.33	6	1	0	51	56	46	51	8.7	16.16
1LBI:A	TSEBAT:A	24.32	37	27	1	67	102	208	244	0.291	22.33
1LBI:A	1TUP:A	38.89	18	11	0	264	281	132	149	4.2	18.48
1LBI:A	1A23:A	20.00	30	24	0	120	149	127	156	7.2	17.71
1LBI:B	TSEBAT:A	24.32	37	27	1	67	102	208	244	0.291	22.33
1LBI:B	1TUP:A	38.89	18	11	0	264	281	132	149	4.2	18.48
1LBI:B	1A23:A	20.00	30	24	0	120	149	127	156	7.2	17.71
1LBI:C	TSEBAT:A	24.32	37	27	1	67	102	208	244	0.291	22.33
1LBI:C	1TUP:A	38.89	18	11	0	264	281	132	149	4.2	18.48
1LBI:C	1A23:A	20.00	30	24	0	120	149	127	156	7.2	17.71
1LBI:D	TSEBAT:A	24.32	37	27	1	67	102	208	244	0.291	22.33
1LBI:D	1TUP:A	38.89	18	11	0	264	281	132	149	4.2	18.48
1LBI:D	1A23:A	20.00	30	24	0	120	149	127	156	7.2	17.71
1LMB:3	RPBPL:A	86.96	92	0	0	1	92	2	93	3.8e-041	152.5
1LMB:3	3BLS:B	60.00	10	4	0	3	12	47	56	1.4	17.71
1LMB:3	1OTR:B	40.91	22	13	0	10	31	48	69	1.4	17.71
1LMB:3	1AAR:B	40.91	22	13	0	10	31	48	69	1.4	17.71
1LMB:3	1STN:A	32.00	25	17	0	19	43	64	88	2.5	16.93
1LMB:3	2LZM:A	38.46	13	8	0	42	54	106	118	4.2	16.16
1LMB:3	2LZM:A	30.00	30	21	0	21	50	3	32	4.2	16.16
1LMB:3	1IGV:A	42.86	14	8	0	77	90	2	15	7.2	15.39
1LMB:4	RPBPL:A	86.96	92	0	0	1	92	2	93	3.8e-041	152.5
1LMB:4	3BLS:B	60.00	10	4	0	3	12	47	56	1.4	17.71
1LMB:4	1OTR:B	40.91	22	13	0	10	31	48	69	1.4	17.71
1LMB:4	1AAR:B	40.91	22	13	0	10	31	48	69	1.4	17.71
1LMB:4	1STN:A	32.00	25	17	0	19	43	64	88	2.5	16.93
1LMB:4	2LZM:A	38.46	13	8	0	42	54	106	118	4.2	16.16
1LMB:4	2LZM:A	30.00	30	21	0	21	50	3	32	4.2	16.16
1LMB:4	1IGV:A	42.86	14	8	0	77	90	2	15	7.2	15.39
1LNI:A	1SAR:B	83.33	96	1	0	1	96	1	96	5.9e-045	165.2
1LNI:A	1BNI:C	28.81	59	39	1	34	92	53	109	0.009	25.02
1LNI:A	1SUP:A	46.15	13	7	0	41	53	206	218	1.5	17.71
1LNI:A	3MBP:A	37.50	16	10	0	18	33	157	172	4.4	16.16
1LNI:B	1SAR:B	83.33	96	1	0	1	96	1	96	5.9e-045	165.2
1LNI:B	1BNI:C	28.81	59	39	1	34	92	53	109	0.009	25.02
1LNI:B	1SUP:A	46.15	13	7	0	41	53	206	218	1.5	17.71
1LNI:B	3MBP:A	37.50	16	10	0	18	33	157	172	4.4	16.16
1LUC:A	2LZM:A	40.00	20	12	0	237	256	144	163	3.2	18.86
1LUC:A	2LZM:A	42.11	19	11	0	299	317	55	73	3.2	18.86
1LUC:A	3BLS:B	46.67	15	8	0	158	172	104	118	4.1	18.48
1LUC:A	1ROP:A	25.00	32	24	0	235	266	30	61	4.1	18.48
1LUC:A	1B26:F	25.00	44	30	1	66	109	159	199	5.4	18.09
1LUC:A	1ARR:B	53.33	15	7	0	205	219	19	33	5.4	18.09
1LUC:A	1BNI:C	35.29	17	11	0	250	266	71	87	9.2	17.32
1LUC:B	CCBY:A	41.67	24	14	0	253	276	50	73	1.3	20.02
1LUC:B	1RX4:A	34.62	26	17	0	107	132	116	141	3.8	18.48
1LUC:B	1SUP:A	37.04	27	16	1	68	93	25	51	4.9	18.09
1LUC:B	1TPK:C	42.86	14	8	0	131	144	68	81	6.4	17.71
1LVE:A	2LZM:A	30.77	13	9	0	41	53	138	150	2.7	17.32
1LVE:A	1RTB:A	40.00	15	9	0	21	35	63	77	4.7	16.55
1LVE:A	1TPK:C	31.25	16	11	0	2	17	38	53	7.9	15.78
1LZ1:A	1LZ1:A	100.00	130	0	0	1	130	1	130	6.4e-080	282.0
1LZ1:A	4LYZ:A	60.94	128	49	1	1	128	1	127	3.8e-048	176.4
1LZ1:A	1EL1:B	52.31	130	61	1	1	130	2	130	4.8e-043	159.5
1LZ1:A	1BTA:A	43.33	30	15	2	7	34	15	44	0.155	21.56
1LZ1:A	EYBPL:A	31.03	29	20	0	36	64	46	74	0.346	20.40
1LZ1:A	1SUP:A	34.48	29	19	0	5	33	247	275	2.2	17.71
1LZ1:A	1G6N:B	32.14	28	19	0	31	58	51	78	2.9	17.32
1LZ1:A	1TUP:A	40.00	15	9	0	27	41	142	156	5.0	16.55
1LZ1:A	1B26:F	30.00	10	7	0	109	118	89	98	8.5	15.78
1MGR:A	1SAR:B	69.89	93	28	0	7	99	4	96	3.6e-037	139.4
1MGR:A	1BNI:C	37.29	59	35	2	37	95	53	109	9.6e-006	35.04
1MGR:A	1AG2:A	35.71	14	9	0	76	89	19	32	0.713	18.86
1MGR:A	2LZM:A	31.58	19	13	0	4	22	48	66	4.6	16.16
1MGR:A	1OTR:B	28.00	25	18	0	64	88	35	59	6.0	15.78
1MGR:A	1AAR:B	28.00	25	18	0	64	88	35	59	6.0	15.78
1MGR:A	1SUP:A	25.00	20	15	0	44	63	206	225	7.9	15.39
1MJC:A	1CSP:A	62.50	64	23	1	4	67	2	64	1.4e-020	83.57
1MJC:A	1C9O:B	60.94	64	24	1	6	69	4	66	5.4e-020	81.65
1MJC:A	3MBP:A	54.55	11	5	0	7	17	7	17	0.191	20.02
1MJC:A	1B26:F	27.27	44	14	2	23	66	47	72	2.1	16.55
1MJC:A	2HPR:A	40.00	15	9	0	35	49	67	81	3.6	15.78
1MJC:A	JG0184:A	33.33	30	16	2	3	28	7	36	6.2	15.01
1MJC:A	1VQB:A	83.33	6	1	0	43	48	48	53	6.2	15.01
1MSI:A	1IGV:A	43.75	16	9	0	55	70	34	49	0.977	17.71
1MSI:A	3MBP:A	41.67	12	7	0	46	57	293	304	8.3	14.62
1N0J:A	1N0J:B	100.00	199	0	0	1	199	1	199	1e-122	424.5
1N0J:A	4LYZ:A	30.30	33	22	1	49	81	82	113	0.762	20.02
1N0J:A	3MBP:A	50.00	12	6	0	43	54	44	55	4.9	17.32
1N0J:A	EYBPL:A	46.15	13	7	0	59	71	53	65	6.5	16.93
1N0J:A	2AFG:D	19.23	26	21	0	12	37	74	99	6.5	16.93
1N0J:B	1N0J:B	100.00	199	0	0	1	199	1	199	1e-122	424.5
1N0J:B	4LYZ:A	30.30	33	22	1	49	81	82	113	0.762	20.02
1N0J:B	3MBP:A	50.00	12	6	0	43	54	44	55	4.9	17.32
1N0J:B	EYBPL:A	46.15	13	7	0	59	71	53	65	6.5	16.93
1N0J:B	2AFG:D	19.23	26	21	0	12	37	74	99	6.5	16.93
1OH0:A	1ROP:A	34.38	32	20	1	5	35	2	33	3.9	16.93
1OH0:A	1LZ1:A	46.15	13	7	0	72	84	72	84	3.9	16.93
1OH0:A	2HPR:A	46.15	13	7	0	113	125	22	34	5.1	16.55
1OH0:A	1CHK:B	50.00	12	6	0	23	34	56	67	5.1	16.55
1OH0:A	TSEBAT:A	28.13	32	23	0	39	70	160	191	6.6	16.16
1OH0:A	1G6N:B	41.67	12	7	0	49	60	57	68	6.6	16.16
1OH0:B	1ROP:A	34.38	32	20	1	5	35	2	33	3.9	16.93
1OH0:B	1LZ1:A	46.15	13	7	0	72	84	72	84	3.9	16.93
1OH0:B	2HPR:A	46.15	13	7	0	113	125	22	34	5.1	16.55
1OH0:B	1CHK:B	50.00	12	6	0	23	34	56	67	5.1	16.55
1OH0:B	TSEBAT:A	28.13	32	23	0	39	70	160	191	6.6	16.16
1OH0:B	1G6N:B	41.67	12	7	0	49	60	57	68	6.6	16.16
1OIA:A	1N0J:B	25.49	51	35	1	9	56	74	124	0.081	21.94
1OIA:A	1N0J:B	60.00	10	4	0	9	18	31	40	0.307	20.02
1OIA:A	1B26:F	25.71	70	41	3	27	94	209	269	0.307	20.02
1OIA:A	JG0184:A	36.36	22	14	0	22	43	4	25	1.5	17.71
1OIA:A	2AKY:A	47.37	19	10	0	24	42	171	189	1.5	17.71
1OIA:A	2LZM:A	53.85	13	6	0	16	28	53	65	3.4	16.55
1OIA:B	1N0J:B	25.49	51	35	1	9	56	74	124	0.081	21.94
1OIA:B	1N0J:B	60.00	10	4	0	9	18	31	40	0.307	20.02
1OIA:B	1B26:F	25.71	70	41	3	27	94	209	269	0.307	20.02
1OIA:B	JG0184:A	36.36	22	14	0	22	43	4	25	1.5	17.71
1OIA:B	2AKY:A	47.37	19	10	0	24	42	171	189	1.5	17.71
1OIA:B	2LZM:A	53.85	13	6	0	16	28	53	65	3.4	16.55
1ONC:A	1ONC:A	100.00	104	0	0	1	104	1	104	4.2e-063	225.7
1ONC:A	1RTB:A	29.20	113	60	7	6	98	8	120	5.5e-007	39.28
1ONC:A	1G6N:B	40.00	20	12	0	60	79	11	30	0.346	20.02
1ONC:A	CCBY:A	42.86	14	8	0	2	15	72	85	3.8	16.55
1ONC:A	1EL1:B	39.13	23	6	1	48	70	116	130	3.8	16.55
1ONC:A	451C:A	71.43	7	2	0	84	90	9	15	5.0	16.16
1P2P:A	1RTB:A	30.00	40	23	1	59	98	38	72	0.087	22.33
1P2P:A	2AFG:D	32.20	59	32	2	9	64	56	109	0.148	21.56
1P2P:A	1SAR:B	33.33	27	18	0	70	96	46	72	0.330	20.40
1P2P:A	1EL1:B	34.78	23	15	0	45	67	66	88	0.736	19.25
1P2P:A	TSEBAT:A	38.46	13	8	0	88	100	108	120	2.1	17.71
1P2P:A	3MBP:A	25.00	36	27	0	85	120	173	208	2.1	17.71
1P2P:A	1BPI:A	35.00	20	10	1	85	101	24	43	2.1	17.71
1P2P:A	CCBY:A	23.73	59	40	2	71	124	50	108	4.8	16.55
1P2P:A	1TUP:A	41.67	12	7	0	40	51	78	89	6.2	16.16
1P2P:A	1SUP:A	36.36	22	7	1	9	30	205	219	6.2	16.16
1PDO:A	1N0J:B	47.37	19	10	0	40	58	38	56	1.4	18.48
1PDO:A	1SUP:A	46.67	15	8	0	69	83	127	141	6.9	16.16
1PDO:A	1A23:A	41.67	12	7	0	25	36	119	130	6.9	16.16
1PDO:A	3MBP:A	28.13	32	23	0	39	70	38	69	9.0	15.78
1PDO:A	2RN2:A	85.71	7	1	0	83	89	60	66	9.0	15.78
1PDO:A	2HPR:A	33.33	18	12	0	47	64	35	52	9.0	15.78
1PDO:A	1RX4:A	37.50	8	5	0	4	11	40	47	9.0	15.78
1PDO:A	1G6N:B	85.71	7	1	0	38	44	34	40	9.0	15.78
1PDO:A	1AZP:A	38.46	13	8	0	47	59	7	19	9.0	15.78
1PGA:A	1PGA:A	76.79	56	0	0	1	56	1	56	3.6e-023	91.66
1PGA:A	3BLS:B	42.86	14	8	0	43	56	40	53	1.9	16.16
1PGA:A	451C:A	57.14	7	3	0	37	43	50	56	7.3	14.24
1PGA:A	1CHK:B	62.50	8	3	0	29	36	109	116	7.3	14.24
1PGA:A	1AG2:A	66.67	6	2	0	32	37	45	50	7.3	14.24
1POH:A	1POH:A	100.00	85	0	0	1	85	1	85	8.6e-045	164.5
1POH:A	2HPR:A	35.44	79	51	0	3	81	2	80	1.3e-013	60.85
1POH:A	1AG2:A	27.50	40	20	2	11	41	35	74	2.9	16.55
1POH:A	1EL1:B	25.71	35	26	0	12	46	19	53	3.8	16.16
1POH:A	1BVC:A	40.00	15	9	0	14	28	115	129	3.8	16.16
1POH:A	1BTA:A	32.35	34	20	2	2	35	56	86	4.9	15.78
1POH:A	1VQB:A	26.32	38	28	0	29	66	13	50	8.4	15.01
1QGV:A	1A23:A	37.04	27	16	1	27	53	22	47	0.876	19.25
1QGV:A	3BLS:B	28.57	35	22	1	13	47	117	148	1.1	18.86
1QGV:A	3BLS:B	50.00	12	6	0	122	133	199	210	5.7	16.55
1QGV:A	1SSO:A	31.91	47	19	2	101	135	4	49	1.1	18.86
1QGV:A	1AG2:A	55.56	9	4	0	27	35	15	23	1.1	18.86
1QGV:A	1HUE:B	40.91	22	11	1	108	127	40	61	4.3	16.93
1QGV:A	1STN:A	38.10	21	13	0	58	78	36	56	9.7	15.78
1QLP:A	2ABD:A	36.67	30	16	1	191	217	52	81	0.323	22.33
1QLP:A	1POH:A	42.86	21	12	0	271	291	60	80	1.6	20.02
1QLP:A	1RX4:A	26.32	38	28	0	123	160	96	133	4.7	18.48
1QLP:A	3BLS:B	50.00	10	5	0	356	365	114	123	8.0	17.71
1QM4:A	1CHK:B	44.44	18	10	0	345	362	57	74	2.7	19.25
1QM4:B	1CHK:B	44.44	18	10	0	345	362	57	74	2.7	19.25
1RG8:A	2AFG:D	100.00	140	0	0	7	146	1	140	3.8e-084	296.2
1RG8:A	JG0184:A	33.60	125	79	1	23	143	17	141	3.3e-019	80.49
1RG8:A	1RTB:A	32.26	31	20	1	101	131	44	73	2.0	18.09
1RG8:A	1N0J:B	19.23	26	21	0	80	105	12	37	4.4	16.93
1RG8:A	CCBY:A	42.86	14	8	0	117	130	26	39	5.8	16.55
1RG8:A	2AKY:A	28.21	39	24	1	64	102	1	35	7.6	16.16
1RG8:A	1TUP:A	62.50	8	3	0	9	16	206	213	7.6	16.16
1RG8:B	2AFG:D	100.00	140	0	0	7	146	1	140	3.8e-084	296.2
1RG8:B	JG0184:A	33.60	125	79	1	23	143	17	141	3.3e-019	80.49
1RG8:B	1RTB:A	32.26	31	20	1	101	131	44	73	2.0	18.09
1RG8:B	1N0J:B	19.23	26	21	0	80	105	12	37	4.4	16.93
1RG8:B	CCBY:A	42.86	14	8	0	117	130	26	39	5.8	16.55
1RG8:B	2AKY:A	28.21	39	24	1	64	102	1	35	7.6	16.16
1RG8:B	1TUP:A	62.50	8	3	0	9	16	206	213	7.6	16.16
1RHG:A	2RN2:A	40.00	15	9	0	119	133	131	145	4.2	17.32
1RHG:A	4LYZ:A	33.33	24	16	0	5	28	79	102	5.5	16.93
1RHG:A	TSEBAT:A	29.41	34	24	0	100	133	61	94	7.2	16.55
1RHG:B	2RN2:A	40.00	15	9	0	119	133	131	145	4.2	17.32
1RHG:B	4LYZ:A	33.33	24	16	0	5	28	79	102	5.5	16.93
1RHG:B	TSEBAT:A	29.41	34	24	0	100	133	61	94	7.2	16.55
1RHG:C	2RN2:A	40.00	15	9	0	119	133	131	145	4.2	17.32
1RHG:C	4LYZ:A	33.33	24	16	0	5	28	79	102	5.5	16.93
1RHG:C	TSEBAT:A	29.41	34	24	0	100	133	61	94	7.2	16.55
1RIS:A	1B26:F	31.91	47	30	1	13	59	363	407	0.114	21.56
1RIS:A	3MBP:A	29.55	44	22	1	23	57	273	316	0.736	18.86
1RIS:A	3MBP:A	83.33	6	1	0	48	53	104	109	8.1	15.39
1RIS:A	451C:A	37.04	27	15	1	48	74	44	68	0.962	18.48
1RIS:A	1EL1:B	45.45	11	6	0	52	62	99	109	1.6	17.71
1RIS:A	2ABD:A	66.67	9	3	0	35	43	72	80	4.8	16.16
1RIS:A	1TUP:A	34.78	23	15	0	36	58	187	209	6.2	15.78
1RN1:A	1RN1:C	100.00	104	0	0	1	104	1	104	5.4e-063	225.3
1RN1:A	3MBP:A	30.00	20	14	0	50	69	149	168	0.018	24.25
1RN1:A	1TPK:C	30.00	20	14	0	65	84	36	55	2.9	16.93
1RN1:A	1TUP:A	22.22	36	28	0	3	38	142	177	2.9	16.93
1RN1:A	1TUP:A	40.00	20	12	0	73	92	185	204	5.0	16.16
1RN1:A	1RTB:A	27.27	33	16	1	8	40	70	94	2.9	16.93
1RN1:A	JG0184:A	66.67	9	3	0	26	34	151	159	6.5	15.78
1RN1:A	JG0184:A	33.33	18	12	0	25	42	24	41	6.5	15.78
1RN1:A	4LYZ:A	31.03	29	20	0	9	37	46	74	6.5	15.78
1RN1:B	1RN1:C	100.00	104	0	0	1	104	1	104	5.4e-063	225.3
1RN1:B	3MBP:A	30.00	20	14	0	50	69	149	168	0.018	24.25
1RN1:B	1TPK:C	30.00	20	14	0	65	84	36	55	2.9	16.93
1RN1:B	1TUP:A	22.22	36	28	0	3	38	142	177	2.9	16.93
1RN1:B	1TUP:A	40.00	20	12	0	73	92	185	204	5.0	16.16
1RN1:B	1RTB:A	27.27	33	16	1	8	40	70	94	2.9	16.93
1RN1:B	JG0184:A	66.67	9	3	0	26	34	151	159	6.5	15.78
1RN1:B	JG0184:A	33.33	18	12	0	25	42	24	41	6.5	15.78
1RN1:B	4LYZ:A	31.03	29	20	0	9	37	46	74	6.5	15.78
1RN1:C	1RN1:C	100.00	104	0	0	1	104	1	104	5.4e-063	225.3
1RN1:C	3MBP:A	30.00	20	14	0	50	69	149	168	0.018	24.25
1RN1:C	1TPK:C	30.00	20	14	0	65	84	36	55	2.9	16.93
1RN1:C	1TUP:A	22.22	36	28	0	3	38	142	177	2.9	16.93
1RN1:C	1TUP:A	40.00	20	12	0	73	92	185	204	5.0	16.16
1RN1:C	1RTB:A	27.27	33	16	1	8	40	70	94	2.9	16.93
1RN1:C	JG0184:A	66.67	9	3	0	26	34	151	159	6.5	15.78
1RN1:C	JG0184:A	33.33	18	12	0	25	42	24	41	6.5	15.78
1RN1:C	4LYZ:A	31.03	29	20	0	9	37	46	74	6.5	15.78
1ROP:A	1ROP:A	100.00	63	0	0	1	63	1	63	1.5e-034	129.4
1ROP:A	1CHK:B	46.67	15	8	0	29	43	187	201	0.808	17.32
1ROP:A	RPBPL:A	62.50	8	3	0	52	59	181	188	1.4	16.55
1ROP:A	2ABD:A	31.82	22	15	0	27	48	59	80	1.4	16.55
1RRO:A	1IGV:A	36.00	50	29	2	58	106	23	70	0.002	27.34
1RRO:A	1HUE:B	53.33	15	7	0	31	45	12	26	0.468	19.63
1RRO:A	1A23:A	55.56	9	4	0	39	47	104	112	3.0	16.93
1RRO:A	1EL1:B	42.86	14	8	0	9	22	91	104	4.0	16.55
1RRO:A	1CYO:A	28.26	46	26	2	42	80	28	73	4.0	16.55
1RRO:A	1BVC:A	38.10	21	13	0	67	87	40	60	5.2	16.16
1RRO:A	1ONC:A	50.00	10	5	0	15	24	27	36	8.8	15.39
1RTB:A	1RTB:A	92.74	124	0	0	1	124	1	124	3.7e-069	246.1
1RTB:A	1ONC:A	32.63	95	49	6	26	120	19	98	1.2e-006	38.51
1RTB:A	2AFG:D	32.26	31	20	1	44	73	95	125	1.6	18.09
1RTB:A	2AKY:A	85.71	7	1	0	62	68	79	85	2.1	17.71
1RTB:A	1CSP:A	46.67	15	8	0	108	122	18	32	6.2	16.16
1RTB:A	1A23:A	38.46	13	8	0	71	83	32	44	6.2	16.16
1RTB:A	1C9O:B	46.67	15	8	0	108	122	18	32	8.1	15.78
1RTP:1	1ONC:A	25.00	36	27	0	46	81	27	62	0.810	18.86
1RTP:1	1CYO:A	70.00	10	3	0	69	78	62	71	1.4	18.09
1RTP:1	1BVC:A	29.79	47	20	2	22	68	44	77	6.9	15.78
1RTP:2	1ONC:A	25.00	36	27	0	46	81	27	62	0.810	18.86
1RTP:2	1CYO:A	70.00	10	3	0	69	78	62	71	1.4	18.09
1RTP:2	1BVC:A	29.79	47	20	2	22	68	44	77	6.9	15.78
1RTP:3	1ONC:A	25.00	36	27	0	46	81	27	62	0.810	18.86
1RTP:3	1CYO:A	70.00	10	3	0	69	78	62	71	1.4	18.09
1RTP:3	1BVC:A	29.79	47	20	2	22	68	44	77	6.9	15.78
1RX4:A	1RX4:A	100.00	159	0	0	1	159	1	159	1.8e-095	334.0
1RX4:A	3MBP:A	32.14	56	29	3	82	136	50	97	0.768	19.63
1RX4:A	2LZM:A	43.75	16	9	0	106	121	62	77	1.7	18.48
1RX4:A	1TPK:C	38.89	36	20	1	77	112	18	51	1.7	18.48
1RX4:A	2CI2:I	31.58	19	13	0	48	66	26	44	2.9	17.71
1RX4:A	1STN:A	30.30	33	23	0	76	108	97	129	3.8	17.32
1RX4:A	1AJ3:A	50.00	8	4	0	69	76	17	24	8.5	16.16
1SHF:A	1SHG:A	33.33	57	36	1	3	59	8	62	1.7e-009	46.21
1SHF:A	1HUE:B	28.57	42	25	1	19	55	35	76	0.645	17.71
1SHF:A	2AKY:A	46.15	13	7	0	10	22	180	192	1.1	16.93
1SHF:A	1AG2:A	34.62	26	17	0	34	59	19	44	1.1	16.93
1SHF:A	1BVC:A	80.00	5	1	0	32	36	3	7	3.2	15.39
1SHF:A	1AJ3:A	29.41	34	24	0	9	42	68	101	3.2	15.39
1SHF:A	1TUP:A	42.86	14	8	0	11	24	188	201	4.2	15.01
1SHF:A	3MBP:A	25.00	44	26	1	5	41	302	345	7.1	14.24
1SHF:A	1IGV:A	28.57	28	17	1	2	29	45	69	7.1	14.24
1SHF:A	1AZP:A	23.53	34	20	1	21	48	8	41	7.1	14.24
1SHF:B	1SHG:A	33.33	57	36	1	3	59	8	62	1.7e-009	46.21
1SHF:B	1HUE:B	28.57	42	25	1	19	55	35	76	0.645	17.71
1SHF:B	2AKY:A	46.15	13	7	0	10	22	180	192	1.1	16.93
1SHF:B	1AG2:A	34.62	26	17	0	34	59	19	44	1.1	16.93
1SHF:B	1BVC:A	80.00	5	1	0	32	36	3	7	3.2	15.39
1SHF:B	1AJ3:A	29.41	34	24	0	9	42	68	101	3.2	15.39
1SHF:B	1TUP:A	42.86	14	8	0	11	24	188	201	4.2	15.01
1SHF:B	3MBP:A	25.00	44	26	1	5	41	302	345	7.1	14.24
1SHF:B	1IGV:A	28.57	28	17	1	2	29	45	69	7.1	14.24
1SHF:B	1AZP:A	23.53	34	20	1	21	48	8	41	7.1	14.24
1SHG:A	1SHG:A	100.00	62	0	0	1	62	1	62	8.6e-035	130.2
1SHG:A	RPBPL:A	35.29	34	17	1	19	47	116	149	0.366	18.48
1SHG:A	3MBP:A	33.33	42	21	3	10	44	302	343	0.479	18.09
1SHG:A	1STN:A	58.33	12	5	0	49	60	105	116	0.816	17.32
1SHG:A	1TUP:A	28.13	32	23	0	3	34	131	162	1.1	16.93
1SHG:A	1BNI:C	26.67	30	17	1	28	52	53	82	1.1	16.93
1SHG:A	JG0184:A	42.86	14	8	0	15	28	146	159	3.1	15.39
1SHG:A	3BLS:B	34.62	26	17	0	10	35	80	105	3.1	15.39
1SHG:A	2CI2:I	46.15	13	7	0	17	29	4	16	4.1	15.01
1SHG:A	1CHK:B	46.67	15	8	0	48	62	119	133	6.9	14.24
1SSO:A	1SSO:A	100.00	62	0	0	1	62	1	62	9.6e-034	126.7
1SSO:A	1AZP:A	84.48	58	8	1	3	60	4	60	9.6e-026	100.1
1SSO:A	1STN:A	66.67	9	3	0	2	10	22	30	0.816	17.32
1SSO:A	1STN:A	38.46	26	14	1	20	43	63	88	1.4	16.55
1SSO:A	1HUE:B	45.45	11	6	0	9	19	66	76	1.8	16.16
1SSO:A	3BLS:B	35.00	20	13	0	30	49	65	84	3.1	15.39
1SSO:A	2RN2:A	57.14	7	3	0	6	12	27	33	4.1	15.01
1SSO:A	1CSP:A	37.50	16	10	0	21	36	39	54	5.3	14.62
1SSO:A	1A23:A	29.73	37	25	1	7	42	34	70	9.0	13.85
1SUP:A	1SUP:A	92.36	275	0	0	1	275	1	275	1e-145	501.5
1SUP:A	4LYZ:A	33.33	21	14	0	87	107	89	109	0.487	21.17
1SUP:A	1SAR:B	35.00	20	13	0	206	225	41	60	1.4	19.63
1SUP:A	2RN2:A	27.27	33	23	1	154	186	15	46	4.1	18.09
1SUP:A	1LZ1:A	34.48	29	19	0	247	275	5	33	5.4	17.71
1SUP:A	EYBPL:A	42.86	14	8	0	204	217	122	135	7.0	17.32
1TEN:A	JG0184:A	57.89	19	7	1	47	64	30	48	0.126	21.17
1TEN:A	1B5M:A	32.50	40	24	1	26	65	44	80	1.1	18.09
1TEN:A	1EL1:B	40.00	15	9	0	10	24	100	114	2.4	16.93
1TEN:A	RPBPL:A	28.57	35	23	1	57	89	89	123	4.1	16.16
1TEN:A	1B26:F	42.86	14	8	0	64	77	319	332	6.9	15.39
1TEN:A	1N0J:B	33.33	18	12	0	48	65	159	176	9.0	15.01
1TIT:A	1OTR:B	35.29	17	11	0	20	36	5	21	3.5	16.55
1TIT:A	1STN:A	83.33	6	1	0	46	51	28	33	4.5	16.16
1TIT:A	1AAR:B	35.29	17	11	0	20	36	5	21	4.5	16.16
1TIT:A	1EL1:B	14.29	42	36	0	18	59	39	80	5.9	15.78
1TPK:A	1TPK:C	100.00	88	0	0	1	88	1	88	3.3e-055	199.1
1TPK:A	1TUP:A	34.48	29	19	0	54	82	86	114	0.461	19.25
1TPK:A	1RX4:A	38.89	36	20	1	18	51	77	112	0.787	18.48
1TPK:A	1RN1:C	30.00	20	14	0	36	55	65	84	2.3	16.93
1TPK:A	3BLS:B	57.14	7	3	0	77	83	39	45	3.9	16.16
1TPK:A	EYBPL:A	33.33	12	8	0	43	54	56	67	6.7	15.39
1TPK:A	3SSI:A	60.00	10	4	0	44	53	9	18	8.7	15.01
1TPK:B	1TPK:C	100.00	88	0	0	1	88	1	88	3.3e-055	199.1
1TPK:B	1TUP:A	34.48	29	19	0	54	82	86	114	0.461	19.25
1TPK:B	1RX4:A	38.89	36	20	1	18	51	77	112	0.787	18.48
1TPK:B	1RN1:C	30.00	20	14	0	36	55	65	84	2.3	16.93
1TPK:B	3BLS:B	57.14	7	3	0	77	83	39	45	3.9	16.16
1TPK:B	EYBPL:A	33.33	12	8	0	43	54	56	67	6.7	15.39
1TPK:B	3SSI:A	60.00	10	4	0	44	53	9	18	8.7	15.01
1TPK:C	1TPK:C	100.00	88	0	0	1	88	1	88	3.3e-055	199.1
1TPK:C	1TUP:A	34.48	29	19	0	54	82	86	114	0.461	19.25
1TPK:C	1RX4:A	38.89	36	20	1	18	51	77	112	0.787	18.48
1TPK:C	1RN1:C	30.00	20	14	0	36	55	65	84	2.3	16.93
1TPK:C	3BLS:B	57.14	7	3	0	77	83	39	45	3.9	16.16
1TPK:C	EYBPL:A	33.33	12	8	0	43	54	56	67	6.7	15.39
1TPK:C	3SSI:A	60.00	10	4	0	44	53	9	18	8.7	15.01
1TTQ:A	TSEBAT:A	92.16	268	0	0	1	268	1	268	7e-141	485.7
1TTQ:A	1A23:A	19.15	47	38	0	170	216	69	115	5.3	17.71
1TTQ:B	1AAR:B	62.50	16	6	0	210	225	24	39	0.326	22.33
1TTQ:B	1OTR:B	50.00	16	8	0	210	225	24	39	1.6	20.02
1TUP:A	1TUP:A	100.00	219	0	0	1	219	1	219	1e-134	464.5
1TUP:A	1TPK:C	34.48	29	19	0	86	114	54	82	1.4	19.25
1TUP:A	1BVC:A	40.00	25	11	1	196	216	76	100	3.2	18.09
1TUP:A	1VQB:A	46.15	13	7	0	154	166	39	51	7.2	16.93
1TUP:A	2AKY:A	30.00	20	14	0	185	204	13	32	7.2	16.93
1TUP:A	1SHG:A	28.13	32	23	0	131	162	3	34	7.2	16.93
1TUP:A	3BLS:B	38.89	18	11	0	54	71	295	312	9.4	16.55
1TUP:A	1LZ1:A	40.00	15	9	0	142	156	27	41	9.4	16.55
1TUP:B	1TUP:A	100.00	219	0	0	1	219	1	219	1e-134	464.5
1TUP:B	1TPK:C	34.48	29	19	0	86	114	54	82	1.4	19.25
1TUP:B	1BVC:A	40.00	25	11	1	196	216	76	100	3.2	18.09
1TUP:B	1VQB:A	46.15	13	7	0	154	166	39	51	7.2	16.93
1TUP:B	2AKY:A	30.00	20	14	0	185	204	13	32	7.2	16.93
1TUP:B	1SHG:A	28.13	32	23	0	131	162	3	34	7.2	16.93
1TUP:B	3BLS:B	38.89	18	11	0	54	71	295	312	9.4	16.55
1TUP:B	1LZ1:A	40.00	15	9	0	142	156	27	41	9.4	16.55
1TUP:C	1TUP:A	100.00	219	0	0	1	219	1	219	1e-134	464.5
1TUP:C	1TPK:C	34.48	29	19	0	86	114	54	82	1.4	19.25
1TUP:C	1BVC:A	40.00	25	11	1	196	216	76	100	3.2	18.09
1TUP:C	1VQB:A	46.15	13	7	0	154	166	39	51	7.2	16.93
1TUP:C	2AKY:A	30.00	20	14	0	185	204	13	32	7.2	16.93
1TUP:C	1SHG:A	28.13	32	23	0	131	162	3	34	7.2	16.93
1TUP:C	3BLS:B	38.89	18	11	0	54	71	295	312	9.4	16.55
1TUP:C	1LZ1:A	40.00	15	9	0	142	156	27	41	9.4	16.55
1TYV:A	1SAR:B	36.36	33	21	0	111	143	18	50	1.0	21.17
1TYV:A	1SUP:A	23.81	42	32	0	254	295	156	197	1.7	20.40
1TYV:A	TSEBAT:A	70.00	10	3	0	310	319	191	200	3.8	19.25
1TYV:A	TSEBAT:A	50.00	14	7	0	11	24	54	67	8.5	18.09
1TYV:A	4LYZ:A	38.46	13	8	0	54	66	91	103	5.0	18.86
1TYV:A	JG0184:A	39.13	23	14	0	38	60	64	86	8.5	18.09
1UBQ:A	1AAR:B	100.00	76	0	0	1	76	1	76	6.4e-041	151.4
1UBQ:A	1OTR:B	96.05	76	3	0	1	76	1	76	2.7e-039	146.0
1UBQ:A	1PGA:A	35.48	31	19	1	6	36	10	39	0.645	18.48
1UBQ:A	RPBPL:A	40.91	22	13	0	48	69	11	32	1.1	17.71
1UBQ:A	1TUP:A	33.33	15	10	0	24	38	194	208	5.5	15.39
1UZC:A	3BLS:B	47.06	17	9	0	31	47	162	178	0.345	19.25
1UZC:A	3BLS:B	55.56	9	4	0	3	11	177	185	1.7	16.93
1UZC:A	3BLS:B	40.00	10	6	0	6	15	193	202	3.8	15.78
1UZC:A	RPBPL:A	28.33	60	41	2	6	64	5	63	2.9	16.16
1UZC:A	1BNI:C	45.45	11	6	0	1	11	61	71	5.0	15.39
1UZC:A	2RN2:A	23.81	21	16	0	49	69	22	42	8.5	14.62
1VQB:A	1VQB:A	100.00	87	0	0	1	87	1	87	2.2e-048	176.4
1VQB:A	3BLS:B	42.31	26	14	1	53	78	136	160	0.008	25.02
1VQB:A	3BLS:B	32.26	31	19	1	22	52	32	60	0.591	18.86
1VQB:A	1IGV:A	35.29	34	20	1	20	51	15	48	0.091	21.56
1VQB:A	1TUP:A	46.15	13	7	0	39	51	154	166	2.2	16.93
1VQB:A	1POH:A	26.32	38	28	0	13	50	29	66	8.5	15.01
1VQB:A	1C9O:B	83.33	6	1	0	48	53	40	45	8.5	15.01
1VQB:A	1CSP:A	83.33	6	1	0	48	53	40	45	8.5	15.01
1WIT:A	3MBP:A	29.63	54	31	2	30	79	123	173	0.661	18.86
1WIT:A	1RX4:A	26.83	41	26	1	31	67	69	109	1.9	17.32
1WIT:A	1ONC:A	28.57	35	25	0	44	78	46	80	4.3	16.16
1WIT:A	3BLS:B	40.00	15	9	0	36	50	257	271	7.3	15.39
1WQ5:A	TSEBAT:A	77.99	268	40	0	1	268	1	268	1e-122	424.9
1WQ5:A	1A23:A	25.53	47	35	0	170	216	69	115	1.1	20.02
1WQ5:B	TSEBAT:A	77.99	268	40	0	1	268	1	268	1e-122	424.9
1WQ5:B	1A23:A	25.53	47	35	0	170	216	69	115	1.1	20.02
1YCC:A	CCBY:A	100.00	108	0	0	1	108	2	109	7.8e-065	231.5
1YCC:A	451C:A	33.33	36	20	2	14	48	6	38	0.032	23.48
1YCC:A	2AFG:D	42.86	14	8	0	25	38	111	124	4.0	16.55
1YCC:A	1ONC:A	42.86	14	8	0	71	84	2	15	4.0	16.55
1YCC:A	1STN:A	35.29	17	11	0	52	68	128	144	8.8	15.39
1YCC:A	1SUP:A	45.45	11	6	0	53	63	21	31	8.8	15.39
1YPC:I	2CI2:I	93.75	64	4	0	1	64	20	83	5.1e-032	120.9
1YPC:I	1RX4:A	31.58	19	13	0	7	25	48	66	0.359	18.48
1YPC:I	1TUP:A	55.56	9	4	0	33	41	157	165	1.8	16.16
1YPC:I	2AFG:D	37.50	16	10	0	31	46	25	40	5.2	14.62
1YPC:I	1IGV:A	44.44	9	5	0	1	9	32	40	5.2	14.62
1YPC:I	RPBPL:A	37.50	16	10	0	11	26	218	233	8.8	13.85
1YU5:X	3BLS:B	30.30	33	23	0	29	61	204	236	0.525	18.48
1YU5:X	CCBY:A	30.23	43	22	1	25	59	56	98	5.8	15.01
1YYJ:A	EYBPL:A	41.18	17	10	0	54	70	22	38	0.120	21.56
1YYJ:A	3MBP:A	36.00	25	10	1	45	63	40	64	2.3	17.32
1YYJ:A	1BVC:A	71.43	7	2	0	63	69	24	30	8.6	15.39
1ZG4:A	RPBPL:A	53.85	13	6	0	52	64	224	236	4.3	18.09
1ZG4:A	RPBPL:A	54.55	11	5	0	229	239	37	47	4.3	18.09
1ZG4:A	2CI2:I	30.00	20	14	0	252	271	43	62	5.6	17.71
1ZG4:A	1BVC:A	75.00	8	2	0	23	30	35	42	7.4	17.32
1ZNJ:A	1AG2:A	50.00	8	4	0	2	9	86	93	7.4	14.62
1ZNJ:B	1B26:F	29.17	24	17	0	6	29	228	251	5.4	15.01
1ZNJ:B	3MBP:A	42.11	19	11	0	12	30	110	128	9.2	14.24
1ZNJ:C	1AG2:A	50.00	8	4	0	2	9	86	93	7.4	14.62
1ZNJ:D	1B26:F	29.17	24	17	0	6	29	228	251	5.4	15.01
1ZNJ:D	3MBP:A	42.11	19	11	0	12	30	110	128	9.2	14.24
1ZNJ:E	1AG2:A	50.00	8	4	0	2	9	86	93	7.4	14.62
1ZNJ:F	1B26:F	29.17	24	17	0	6	29	228	251	5.4	15.01
1ZNJ:F	3MBP:A	42.11	19	11	0	12	30	110	128	9.2	14.24
1ZNJ:G	1AG2:A	50.00	8	4	0	2	9	86	93	7.4	14.62
1ZNJ:H	1B26:F	29.17	24	17	0	6	29	228	251	5.4	15.01
1ZNJ:H	3MBP:A	42.11	19	11	0	12	30	110	128	9.2	14.24
1ZNJ:I	1AG2:A	50.00	8	4	0	2	9	86	93	7.4	14.62
1ZNJ:J	1B26:F	29.17	24	17	0	6	29	228	251	5.4	15.01
1ZNJ:J	3MBP:A	42.11	19	11	0	12	30	110	128	9.2	14.24
1ZNJ:K	1AG2:A	50.00	8	4	0	2	9	86	93	7.4	14.62
1ZNJ:L	1B26:F	29.17	24	17	0	6	29	228	251	5.4	15.01
1ZNJ:L	3MBP:A	42.11	19	11	0	12	30	110	128	9.2	14.24
1ARR:A	1ARR:B	100.00	53	0	0	1	53	1	53	2.3e-028	109.0
1ARR:A	1AZP:A	35.71	14	9	0	15	28	51	64	0.893	17.32
1ARR:A	2HPR:A	62.50	8	3	0	27	34	35	42	3.4	15.39
1ARR:A	4LYZ:A	66.67	6	2	0	9	14	57	62	7.6	14.24
1ARR:A	1AG2:A	19.05	21	17	0	28	48	29	49	7.6	14.24
1ARR:A	1B26:F	27.27	11	8	0	37	47	6	16	9.9	13.85
1ARR:B	1ARR:B	100.00	53	0	0	1	53	1	53	2.3e-028	109.0
1ARR:B	1AZP:A	35.71	14	9	0	15	28	51	64	0.893	17.32
1ARR:B	2HPR:A	62.50	8	3	0	27	34	35	42	3.4	15.39
1ARR:B	4LYZ:A	66.67	6	2	0	9	14	57	62	7.6	14.24
1ARR:B	1AG2:A	19.05	21	17	0	28	48	29	49	7.6	14.24
1ARR:B	1B26:F	27.27	11	8	0	37	47	6	16	9.9	13.85
1BTA:A	1BTA:A	100.00	89	0	0	1	89	1	89	1.9e-050	183.3
1BTA:A	1LZ1:A	43.33	30	15	2	15	44	7	34	0.095	21.56
1BTA:A	2HPR:A	28.89	45	28	1	49	89	21	65	2.3	16.93
1BTA:A	1A23:A	31.25	32	18	1	8	39	100	127	2.3	16.93
1BTA:A	1POH:A	32.35	34	20	2	56	86	2	35	5.2	15.78
1BTA:A	EYBPL:A	29.41	17	12	0	21	37	78	94	6.8	15.39
1CEY:A	2RN2:A	39.13	23	13	1	32	54	5	26	8.5	15.78
1KCQ:A	1EL1:B	35.71	28	18	0	39	66	61	88	0.346	20.02
1KCQ:A	RPBPL:A	38.89	18	11	0	82	99	147	164	2.2	17.32
1KCQ:A	2TRX:A	75.00	4	1	0	42	45	30	33	8.5	15.39
1KCQ:A	1RN1:C	22.22	18	14	0	26	43	42	59	8.5	15.39
1MBG:A	1MBG:A	100.00	52	0	0	1	52	1	52	6.3e-031	117.5
1MBG:A	1EL1:B	40.00	15	9	0	22	36	105	119	0.684	17.71
1MBG:A	1STN:A	71.43	7	2	0	18	24	51	57	1.2	16.93
1MBG:A	1A23:A	25.00	40	27	1	9	45	37	76	1.5	16.55
1MBG:A	1CHK:B	38.10	21	12	1	14	33	58	78	2.0	16.16
1MBG:A	2AFG:D	30.00	20	14	0	9	28	90	109	3.4	15.39
1MBG:A	3MBP:A	62.50	8	3	0	22	29	228	235	7.6	14.24
1MBG:A	1CYO:A	25.00	20	15	0	15	34	9	28	7.6	14.24
1OTR:A	1N0J:B	31.82	22	15	0	20	41	133	154	2.1	16.16
1OTR:A	TSEBAT:A	28.57	28	20	0	8	35	85	112	2.7	15.78
1OTR:A	1ROP:A	66.67	9	3	0	27	35	22	30	3.5	15.39
1OTR:A	1G6N:B	38.46	13	8	0	37	49	183	195	3.5	15.39
1OTR:A	2TRX:A	33.33	12	8	0	25	36	5	16	4.6	15.01
1OTR:A	2AKY:A	33.33	15	10	0	35	49	156	170	7.8	14.24
1OTR:B	1OTR:B	100.00	76	0	0	1	76	1	76	1.1e-040	150.6
1OTR:B	1AAR:B	96.05	76	3	0	1	76	1	76	2.7e-039	146.0
1OTR:B	1PGA:A	32.26	31	20	1	6	36	10	39	0.645	18.48
1OTR:B	RPBPL:A	40.91	22	13	0	48	69	11	32	1.1	17.71
1OTR:B	2ABD:A	23.53	17	13	0	18	34	7	23	7.1	15.01
1QND:A	1EL1:B	45.71	35	15	3	39	73	100	130	0.727	19.25
1QND:A	1BNI:C	43.48	23	12	1	29	50	49	71	2.1	17.71
1QND:A	3MBP:A	27.27	33	23	1	33	64	300	332	6.2	16.16
1QND:A	RPBPL:A	25.00	28	21	0	33	60	113	140	8.0	15.78
1QND:A	2AKY:A	41.67	12	7	0	57	68	16	27	8.0	15.78
1RTP:1	1ONC:A	25.00	36	27	0	46	81	27	62	0.810	18.86
1RTP:1	1CYO:A	70.00	10	3	0	69	78	62	71	1.4	18.09
1RTP:1	1BVC:A	29.79	47	20	2	22	68	44	77	6.9	15.78
1RTP:2	1ONC:A	25.00	36	27	0	46	81	27	62	0.810	18.86
1RTP:2	1CYO:A	70.00	10	3	0	69	78	62	71	1.4	18.09
1RTP:2	1BVC:A	29.79	47	20	2	22	68	44	77	6.9	15.78
1RTP:3	1ONC:A	25.00	36	27	0	46	81	27	62	0.810	18.86
1RTP:3	1CYO:A	70.00	10	3	0	69	78	62	71	1.4	18.09
1RTP:3	1BVC:A	29.79	47	20	2	22	68	44	77	6.9	15.78
1SAK:A	1BVC:A	32.00	25	17	0	18	42	41	65	0.152	20.02
1SAK:A	1BVC:A	71.43	7	2	0	26	32	131	137	6.4	14.62
1SAK:A	3MBP:A	26.83	41	27	1	5	42	151	191	2.9	15.78
1SAK:A	3BLS:B	63.64	11	4	0	3	13	236	246	4.9	15.01
1SAK:B	1BVC:A	32.00	25	17	0	18	42	41	65	0.152	20.02
1SAK:B	1BVC:A	71.43	7	2	0	26	32	131	137	6.4	14.62
1SAK:B	3MBP:A	26.83	41	27	1	5	42	151	191	2.9	15.78
1SAK:B	3BLS:B	63.64	11	4	0	3	13	236	246	4.9	15.01
1SAK:C	1BVC:A	32.00	25	17	0	18	42	41	65	0.152	20.02
1SAK:C	1BVC:A	71.43	7	2	0	26	32	131	137	6.4	14.62
1SAK:C	3MBP:A	26.83	41	27	1	5	42	151	191	2.9	15.78
1SAK:C	3BLS:B	63.64	11	4	0	3	13	236	246	4.9	15.01
1SAK:D	1BVC:A	32.00	25	17	0	18	42	41	65	0.152	20.02
1SAK:D	1BVC:A	71.43	7	2	0	26	32	131	137	6.4	14.62
1SAK:D	3MBP:A	26.83	41	27	1	5	42	151	191	2.9	15.78
1SAK:D	3BLS:B	63.64	11	4	0	3	13	236	246	4.9	15.01
2A01:A	1AAR:B	43.33	30	17	0	69	98	2	31	0.191	22.33
2A01:A	1B26:F	22.22	45	35	0	123	167	117	161	1.2	19.63
2A01:A	2AKY:A	42.86	14	8	0	15	28	207	220	4.7	17.71
2A01:A	2AKY:A	75.00	8	2	0	188	195	176	183	8.0	16.93
2A01:A	1STN:A	28.57	35	25	0	18	52	113	147	4.7	17.71
2A01:B	1AAR:B	43.33	30	17	0	69	98	2	31	0.191	22.33
2A01:B	1B26:F	22.22	45	35	0	123	167	117	161	1.2	19.63
2A01:B	2AKY:A	42.86	14	8	0	15	28	207	220	4.7	17.71
2A01:B	2AKY:A	75.00	8	2	0	188	195	176	183	8.0	16.93
2A01:B	1STN:A	28.57	35	25	0	18	52	113	147	4.7	17.71
2A01:C	1AAR:B	43.33	30	17	0	69	98	2	31	0.191	22.33
2A01:C	1B26:F	22.22	45	35	0	123	167	117	161	1.2	19.63
2A01:C	2AKY:A	42.86	14	8	0	15	28	207	220	4.7	17.71
2A01:C	2AKY:A	75.00	8	2	0	188	195	176	183	8.0	16.93
2A01:C	1STN:A	28.57	35	25	0	18	52	113	147	4.7	17.71
2A36:A	1SHG:A	25.49	51	37	1	4	54	10	59	1.8e-006	36.19
2A36:A	1AJ3:A	34.15	41	22	2	7	47	10	45	0.289	18.86
2A36:A	1IGV:A	33.33	18	12	0	8	25	52	69	0.842	17.32
2A36:A	RPBPL:A	23.08	52	31	2	2	51	173	217	2.4	15.78
2A36:A	2TRX:A	55.56	9	4	0	26	34	3	11	2.4	15.78
2A36:A	2ABD:A	42.86	14	8	0	6	19	13	26	3.2	15.39
2A36:A	1EL1:B	26.32	19	14	0	41	59	18	36	4.2	15.01
2A36:A	3BLS:B	33.33	12	8	0	30	41	224	235	5.5	14.62
2AFG:A	2AFG:D	100.00	140	0	0	1	140	1	140	3.6e-084	296.2
2AFG:A	JG0184:A	33.60	125	79	1	17	137	17	141	3.1e-019	80.49
2AFG:A	1RTB:A	32.26	31	20	1	95	125	44	73	1.9	18.09
2AFG:A	1N0J:B	19.23	26	21	0	74	99	12	37	4.3	16.93
2AFG:A	CCBY:A	42.86	14	8	0	111	124	26	39	5.6	16.55
2AFG:A	2AKY:A	28.21	39	24	1	58	96	1	35	7.3	16.16
2AFG:A	1TUP:A	62.50	8	3	0	3	10	206	213	7.3	16.16
2AFG:B	2AFG:D	100.00	140	0	0	1	140	1	140	3.6e-084	296.2
2AFG:B	JG0184:A	33.60	125	79	1	17	137	17	141	3.1e-019	80.49
2AFG:B	1RTB:A	32.26	31	20	1	95	125	44	73	1.9	18.09
2AFG:B	1N0J:B	19.23	26	21	0	74	99	12	37	4.3	16.93
2AFG:B	CCBY:A	42.86	14	8	0	111	124	26	39	5.6	16.55
2AFG:B	2AKY:A	28.21	39	24	1	58	96	1	35	7.3	16.16
2AFG:B	1TUP:A	62.50	8	3	0	3	10	206	213	7.3	16.16
2AFG:C	2AFG:D	100.00	140	0	0	1	140	1	140	3.6e-084	296.2
2AFG:C	JG0184:A	33.60	125	79	1	17	137	17	141	3.1e-019	80.49
2AFG:C	1RTB:A	32.26	31	20	1	95	125	44	73	1.9	18.09
2AFG:C	1N0J:B	19.23	26	21	0	74	99	12	37	4.3	16.93
2AFG:C	CCBY:A	42.86	14	8	0	111	124	26	39	5.6	16.55
2AFG:C	2AKY:A	28.21	39	24	1	58	96	1	35	7.3	16.16
2AFG:C	1TUP:A	62.50	8	3	0	3	10	206	213	7.3	16.16
2AFG:D	2AFG:D	100.00	140	0	0	1	140	1	140	3.6e-084	296.2
2AFG:D	JG0184:A	33.60	125	79	1	17	137	17	141	3.1e-019	80.49
2AFG:D	1RTB:A	32.26	31	20	1	95	125	44	73	1.9	18.09
2AFG:D	1N0J:B	19.23	26	21	0	74	99	12	37	4.3	16.93
2AFG:D	CCBY:A	42.86	14	8	0	111	124	26	39	5.6	16.55
2AFG:D	2AKY:A	28.21	39	24	1	58	96	1	35	7.3	16.16
2AFG:D	1TUP:A	62.50	8	3	0	3	10	206	213	7.3	16.16
2CHF:A	1B26:F	29.17	24	17	0	40	63	369	392	5.0	16.55
2CI2:I	2CI2:I	100.00	83	0	0	1	83	1	83	2.2e-045	166.4
2CI2:I	2ABD:A	50.00	22	10	1	24	45	58	78	0.193	20.40
2CI2:I	1RX4:A	31.58	19	13	0	26	44	48	66	1.2	17.71
2CI2:I	1TUP:A	55.56	9	4	0	52	60	157	165	3.6	16.16
2CI2:I	1IGV:A	55.56	9	4	0	20	28	32	40	6.2	15.39
2CI2:I	1SHG:A	46.15	13	7	0	4	16	17	29	8.1	15.01
2DRI:A	1RX4:A	25.00	48	36	0	139	186	44	91	0.215	22.33
2DRI:A	JG0184:A	30.43	23	16	0	123	145	50	72	0.624	20.79
2DRI:A	JG0184:A	63.64	11	4	0	215	225	28	38	9.0	16.93
2DRI:A	1B26:F	39.13	23	9	1	249	266	372	394	2.4	18.86
2DRI:A	1SUP:A	33.33	24	16	0	194	217	78	101	6.9	17.32
2DRI:A	1BVC:A	36.00	25	16	0	105	129	113	137	6.9	17.32
2H61:A	1IGV:A	27.27	77	47	1	6	82	1	74	7.9e-007	38.51
2H61:A	1PGA:A	27.59	29	19	1	47	73	19	47	7.2	15.39
2H61:A	1CHK:B	55.56	9	4	0	79	87	193	201	7.2	15.39
2H61:B	1IGV:A	27.27	77	47	1	6	82	1	74	7.9e-007	38.51
2H61:B	1PGA:A	27.59	29	19	1	47	73	19	47	7.2	15.39
2H61:B	1CHK:B	55.56	9	4	0	79	87	193	201	7.2	15.39
2H61:C	1IGV:A	27.27	77	47	1	6	82	1	74	7.9e-007	38.51
2H61:C	1PGA:A	27.59	29	19	1	47	73	19	47	7.2	15.39
2H61:C	1CHK:B	55.56	9	4	0	79	87	193	201	7.2	15.39
2H61:D	1IGV:A	27.27	77	47	1	6	82	1	74	7.9e-007	38.51
2H61:D	1PGA:A	27.59	29	19	1	47	73	19	47	7.2	15.39
2H61:D	1CHK:B	55.56	9	4	0	79	87	193	201	7.2	15.39
2H61:E	1IGV:A	27.27	77	47	1	6	82	1	74	7.9e-007	38.51
2H61:E	1PGA:A	27.59	29	19	1	47	73	19	47	7.2	15.39
2H61:E	1CHK:B	55.56	9	4	0	79	87	193	201	7.2	15.39
2H61:F	1IGV:A	27.27	77	47	1	6	82	1	74	7.9e-007	38.51
2H61:F	1PGA:A	27.59	29	19	1	47	73	19	47	7.2	15.39
2H61:F	1CHK:B	55.56	9	4	0	79	87	193	201	7.2	15.39
2H61:G	1IGV:A	27.27	77	47	1	6	82	1	74	7.9e-007	38.51
2H61:G	1PGA:A	27.59	29	19	1	47	73	19	47	7.2	15.39
2H61:G	1CHK:B	55.56	9	4	0	79	87	193	201	7.2	15.39
2H61:H	1IGV:A	27.27	77	47	1	6	82	1	74	7.9e-007	38.51
2H61:H	1PGA:A	27.59	29	19	1	47	73	19	47	7.2	15.39
2H61:H	1CHK:B	55.56	9	4	0	79	87	193	201	7.2	15.39
2HPR:A	2HPR:A	100.00	87	0	0	1	87	1	87	1.6e-046	170.2
2HPR:A	1POH:A	35.44	79	51	0	2	80	3	81	1.4e-013	60.85
2HPR:A	1BTA:A	28.89	45	28	1	21	65	49	89	2.2	16.93
2HPR:A	1ARR:B	62.50	8	3	0	35	42	27	34	6.5	15.39
2HPR:A	1BVC:A	61.54	13	4	1	66	77	124	136	8.5	15.01
2IMM:A	2TRX:A	50.00	16	8	0	44	59	62	77	1.9	17.71
2IMM:A	2LZM:A	30.77	13	9	0	41	53	138	150	2.5	17.32
2IMM:A	1AG2:A	50.00	10	5	0	92	101	26	35	4.3	16.55
2IMM:A	1RX4:A	83.33	6	1	0	95	100	146	151	5.6	16.16
2IMM:A	1SHG:A	47.06	17	9	0	19	35	23	39	7.3	15.78
2IMM:A	1RTB:A	22.22	36	28	0	71	106	87	122	9.6	15.39
2IMM:A	1PGA:A	22.22	27	21	0	54	80	29	55	9.6	15.39
2LZM:A	2LZM:A	100.00	164	0	0	1	164	1	164	9.3e-095	331.6
2LZM:A	RPBPL:A	21.98	91	71	0	3	93	22	112	0.158	21.94
2LZM:A	RPBPL:A	37.50	16	10	0	106	121	43	58	3.9	17.32
2LZM:A	3BLS:B	26.67	45	32	1	17	61	30	73	0.602	20.02
2LZM:A	1RX4:A	43.75	16	9	0	62	77	106	121	1.8	18.48
2LZM:A	1IGV:A	31.58	38	23	1	32	66	32	69	1.8	18.48
2LZM:A	1EL1:B	30.00	20	14	0	96	115	6	25	6.7	16.55
2LZM:A	1BNI:C	60.00	10	4	0	17	26	96	105	6.7	16.55
2LZM:A	EYBPL:A	80.00	5	1	0	158	162	74	78	8.7	16.16
2NVH:A	1B26:F	26.25	80	39	4	85	144	110	189	0.066	23.10
2NVH:A	JG0184:A	24.49	49	31	1	99	141	72	120	0.729	19.63
2NVH:A	1RTB:A	29.63	27	19	0	101	127	76	102	1.2	18.86
2NVH:A	3MBP:A	33.33	21	14	0	91	111	271	291	3.6	17.32
2NVH:A	1B5M:A	20.83	24	19	0	120	143	20	43	8.1	16.16
2OCJ:A	1TUP:A	100.00	219	0	0	1	219	1	219	1e-134	464.5
2OCJ:A	1TPK:C	34.48	29	19	0	86	114	54	82	1.4	19.25
2OCJ:A	1BVC:A	40.00	25	11	1	196	216	76	100	3.2	18.09
2OCJ:A	1VQB:A	46.15	13	7	0	154	166	39	51	7.2	16.93
2OCJ:A	2AKY:A	30.00	20	14	0	185	204	13	32	7.2	16.93
2OCJ:A	1SHG:A	28.13	32	23	0	131	162	3	34	7.2	16.93
2OCJ:A	3BLS:B	38.89	18	11	0	54	71	295	312	9.4	16.55
2OCJ:A	1LZ1:A	40.00	15	9	0	142	156	27	41	9.4	16.55
2OCJ:B	1TUP:A	100.00	219	0	0	1	219	1	219	1e-134	464.5
2OCJ:B	1TPK:C	34.48	29	19	0	86	114	54	82	1.4	19.25
2OCJ:B	1BVC:A	40.00	25	11	1	196	216	76	100	3.2	18.09
2OCJ:B	1VQB:A	46.15	13	7	0	154	166	39	51	7.2	16.93
2OCJ:B	2AKY:A	30.00	20	14	0	185	204	13	32	7.2	16.93
2OCJ:B	1SHG:A	28.13	32	23	0	131	162	3	34	7.2	16.93
2OCJ:B	3BLS:B	38.89	18	11	0	54	71	295	312	9.4	16.55
2OCJ:B	1LZ1:A	40.00	15	9	0	142	156	27	41	9.4	16.55
2OCJ:C	1TUP:A	100.00	219	0	0	1	219	1	219	1e-134	464.5
2OCJ:C	1TPK:C	34.48	29	19	0	86	114	54	82	1.4	19.25
2OCJ:C	1BVC:A	40.00	25	11	1	196	216	76	100	3.2	18.09
2OCJ:C	1VQB:A	46.15	13	7	0	154	166	39	51	7.2	16.93
2OCJ:C	2AKY:A	30.00	20	14	0	185	204	13	32	7.2	16.93
2OCJ:C	1SHG:A	28.13	32	23	0	131	162	3	34	7.2	16.93
2OCJ:C	3BLS:B	38.89	18	11	0	54	71	295	312	9.4	16.55
2OCJ:C	1LZ1:A	40.00	15	9	0	142	156	27	41	9.4	16.55
2OCJ:D	1TUP:A	100.00	219	0	0	1	219	1	219	1e-134	464.5
2OCJ:D	1TPK:C	34.48	29	19	0	86	114	54	82	1.4	19.25
2OCJ:D	1BVC:A	40.00	25	11	1	196	216	76	100	3.2	18.09
2OCJ:D	1VQB:A	46.15	13	7	0	154	166	39	51	7.2	16.93
2OCJ:D	2AKY:A	30.00	20	14	0	185	204	13	32	7.2	16.93
2OCJ:D	1SHG:A	28.13	32	23	0	131	162	3	34	7.2	16.93
2OCJ:D	3BLS:B	38.89	18	11	0	54	71	295	312	9.4	16.55
2OCJ:D	1LZ1:A	40.00	15	9	0	142	156	27	41	9.4	16.55
2RN2:A	2RN2:A	100.00	155	0	0	1	155	1	155	5.7e-094	328.9
2RN2:A	1SUP:A	27.27	33	23	1	15	46	154	186	2.2	18.09
2RN2:A	EYBPL:A	35.29	17	11	0	134	150	47	63	3.7	17.32
2RN2:A	EYBPL:A	60.00	10	4	0	30	39	24	33	4.8	16.93
2RN2:A	1BVC:A	27.08	48	24	1	51	98	53	89	4.8	16.93
2RN2:A	3BLS:B	17.65	51	42	0	21	71	24	74	6.3	16.55
2RN2:A	1HUE:B	29.41	34	21	1	21	54	46	76	6.3	16.55
2TRT:A	3BLS:B	31.43	35	20	2	92	122	200	234	2.4	18.48
2TRT:A	CCBY:A	26.32	38	28	0	80	117	68	105	4.2	17.71
2TRT:A	RPBPL:A	40.00	15	9	0	23	37	31	45	7.1	16.93
2TRT:A	1A23:A	66.67	9	3	0	105	113	5	13	9.2	16.55
2TRX:A	2TRX:A	100.00	108	0	0	1	108	1	108	8.1e-062	221.5
2TRX:A	1EL1:B	28.13	32	19	1	9	36	86	117	0.468	19.63
2TRX:A	TSEBAT:A	34.78	23	15	0	86	108	224	246	1.4	18.09
2TRX:A	4LYZ:A	31.58	19	13	0	33	51	4	22	5.2	16.16
2TRX:A	1BVC:A	41.18	17	10	0	80	96	61	77	5.2	16.16
2TRX:A	1BPI:A	53.85	13	4	1	26	36	3	15	6.8	15.78
2TRX:B	2TRX:A	100.00	108	0	0	1	108	1	108	8.1e-062	221.5
2TRX:B	1EL1:B	28.13	32	19	1	9	36	86	117	0.468	19.63
2TRX:B	TSEBAT:A	34.78	23	15	0	86	108	224	246	1.4	18.09
2TRX:B	4LYZ:A	31.58	19	13	0	33	51	4	22	5.2	16.16
2TRX:B	1BVC:A	41.18	17	10	0	80	96	61	77	5.2	16.16
2TRX:B	1BPI:A	53.85	13	4	1	26	36	3	15	6.8	15.78
2TS1:A	3MBP:A	25.00	20	15	0	137	156	273	292	3.8	18.86
2TS1:A	3MBP:A	53.33	15	7	0	81	95	24	38	6.4	18.09
2TS1:A	1BVC:A	47.06	17	9	0	192	208	124	140	3.8	18.86
2TS1:A	1B5M:A	33.33	18	12	0	291	308	8	25	4.9	18.48
2TS1:A	2RN2:A	32.26	31	21	0	292	322	29	59	8.4	17.71
2WSY:A	TSEBAT:A	92.16	268	0	0	1	268	1	268	7e-141	485.7
2WSY:A	1A23:A	19.15	47	38	0	170	216	69	115	5.3	17.71
2WSY:B	1AAR:B	62.50	16	6	0	209	224	24	39	0.325	22.33
2WSY:B	1OTR:B	50.00	16	8	0	209	224	24	39	1.6	20.02
2ABD:A	2ABD:A	100.00	86	0	0	1	86	1	86	3.4e-049	179.1
2ABD:A	2CI2:I	50.00	22	10	1	58	78	24	45	0.205	20.40
2ABD:A	4LYZ:A	37.04	27	16	1	39	64	92	118	0.268	20.02
2ABD:A	1SUP:A	50.00	16	8	0	61	76	126	141	1.3	17.71
2ABD:A	1EL1:B	33.33	21	14	0	38	58	92	112	2.3	16.93
2ABD:A	1ROP:A	31.82	22	15	0	59	80	27	48	3.0	16.55
2ABD:A	1C9O:B	50.00	14	5	1	50	63	3	14	3.0	16.55
2ABD:A	1CHK:B	35.29	17	11	0	23	39	57	73	3.9	16.16
2ABD:A	1CHK:B	23.08	26	20	0	30	55	9	34	3.9	16.16
2ABD:A	1CSP:A	50.00	14	5	1	50	63	3	14	3.9	16.16
2ABD:A	1BVC:A	55.56	9	4	0	10	18	44	52	5.1	15.78
2ABD:A	1AJ3:A	71.43	7	2	0	56	62	93	99	5.1	15.78
2ABD:A	1IGV:A	43.75	16	9	0	61	76	40	55	6.6	15.39
2ABD:A	1CYO:A	25.00	28	21	0	18	45	14	41	6.6	15.39
2ABD:A	1OTR:B	23.53	17	13	0	7	23	18	34	8.6	15.01
2ABD:A	1LZ1:A	45.45	11	6	0	48	58	102	112	8.6	15.01
2ABD:A	1N0J:B	30.77	13	9	0	72	84	34	46	8.6	15.01
3BLS:A	3BLS:B	100.00	358	0	0	1	358	1	358	0.0	737.6
3BLS:A	1VQB:A	42.31	26	14	1	136	160	53	78	0.045	25.02
3BLS:A	1BNI:C	21.82	55	43	0	70	124	51	105	1.1	20.40
3BLS:A	2LZM:A	26.67	45	32	1	30	73	17	61	1.4	20.02
3BLS:A	RPBPL:A	60.00	10	4	0	47	56	4	13	7.1	17.71
3BLS:B	3BLS:B	100.00	358	0	0	1	358	1	358	0.0	737.6
3BLS:B	1VQB:A	42.31	26	14	1	136	160	53	78	0.045	25.02
3BLS:B	1BNI:C	21.82	55	43	0	70	124	51	105	1.1	20.40
3BLS:B	2LZM:A	26.67	45	32	1	30	73	17	61	1.4	20.02
3BLS:B	RPBPL:A	60.00	10	4	0	47	56	4	13	7.1	17.71
3CHY:A	2RN2:A	39.13	23	13	1	32	54	5	26	8.5	15.78
3CMM:A	3MBP:A	40.00	30	17	1	918	947	9	37	0.370	23.48
3CMM:A	3MBP:A	36.00	25	16	0	676	700	209	233	5.3	19.63
3CMM:A	3BLS:B	26.09	46	34	0	391	436	115	160	4.1	20.02
3CMM:A	1VQB:A	63.64	11	4	0	155	165	34	44	5.3	19.63
3CMM:A	5CRO:C	70.00	10	3	0	392	401	56	65	9.1	18.86
3CMM:B	1OTR:B	100.00	76	0	0	1	76	1	76	1.1e-040	150.6
3CMM:B	1AAR:B	96.05	76	3	0	1	76	1	76	2.7e-039	146.0
3CMM:B	1PGA:A	32.26	31	20	1	6	36	10	39	0.645	18.48
3CMM:B	RPBPL:A	40.91	22	13	0	48	69	11	32	1.1	17.71
3CMM:B	2ABD:A	23.53	17	13	0	18	34	7	23	7.1	15.01
3CMM:C	3MBP:A	40.00	30	17	1	918	947	9	37	0.370	23.48
3CMM:C	3MBP:A	36.00	25	16	0	676	700	209	233	5.3	19.63
3CMM:C	3BLS:B	26.09	46	34	0	391	436	115	160	4.1	20.02
3CMM:C	1VQB:A	63.64	11	4	0	155	165	34	44	5.3	19.63
3CMM:C	5CRO:C	70.00	10	3	0	392	401	56	65	9.1	18.86
3CMM:D	1OTR:B	100.00	76	0	0	1	76	1	76	1.1e-040	150.6
3CMM:D	1AAR:B	96.05	76	3	0	1	76	1	76	2.7e-039	146.0
3CMM:D	1PGA:A	32.26	31	20	1	6	36	10	39	0.645	18.48
3CMM:D	RPBPL:A	40.91	22	13	0	48	69	11	32	1.1	17.71
3CMM:D	2ABD:A	23.53	17	13	0	18	34	7	23	7.1	15.01
3ECA:A	1CHK:B	27.85	79	43	3	234	298	142	220	0.449	21.56
3ECA:A	1B26:F	27.03	74	51	2	79	149	263	336	0.449	21.56
3ECA:A	1B26:F	37.93	29	18	0	218	246	138	166	8.5	17.32
3ECA:A	1N0J:B	41.67	24	14	0	295	318	125	148	3.8	18.48
3ECA:A	3MBP:A	45.45	11	6	0	233	243	14	24	8.5	17.32
3ECA:B	1CHK:B	27.85	79	43	3	234	298	142	220	0.449	21.56
3ECA:B	1B26:F	27.03	74	51	2	79	149	263	336	0.449	21.56
3ECA:B	1B26:F	37.93	29	18	0	218	246	138	166	8.5	17.32
3ECA:B	1N0J:B	41.67	24	14	0	295	318	125	148	3.8	18.48
3ECA:B	3MBP:A	45.45	11	6	0	233	243	14	24	8.5	17.32
3ECA:C	1CHK:B	27.85	79	43	3	234	298	142	220	0.449	21.56
3ECA:C	1B26:F	27.03	74	51	2	79	149	263	336	0.449	21.56
3ECA:C	1B26:F	37.93	29	18	0	218	246	138	166	8.5	17.32
3ECA:C	1N0J:B	41.67	24	14	0	295	318	125	148	3.8	18.48
3ECA:C	3MBP:A	45.45	11	6	0	233	243	14	24	8.5	17.32
3ECA:D	1CHK:B	27.85	79	43	3	234	298	142	220	0.449	21.56
3ECA:D	1B26:F	27.03	74	51	2	79	149	263	336	0.449	21.56
3ECA:D	1B26:F	37.93	29	18	0	218	246	138	166	8.5	17.32
3ECA:D	1N0J:B	41.67	24	14	0	295	318	125	148	3.8	18.48
3ECA:D	3MBP:A	45.45	11	6	0	233	243	14	24	8.5	17.32
3GLY:A	1CHK:B	23.08	65	36	2	67	125	51	107	0.077	24.64
3GLY:A	3MBP:A	43.75	16	9	0	155	170	158	173	1.9	20.02
3GLY:A	1RX4:A	22.41	58	45	0	296	353	79	136	5.5	18.48
3GLY:A	TSEBAT:A	28.57	35	25	0	69	103	157	191	7.2	18.09
3GLY:A	2ABD:A	45.45	11	6	0	174	184	55	65	7.2	18.09
3GLY:A	1TUP:A	53.33	15	7	0	454	468	23	37	7.2	18.09
3HHR:A	1AJ3:A	48.00	25	10	2	17	41	6	27	0.938	19.63
3HHR:A	1CYO:A	80.00	10	2	0	110	119	29	38	2.1	18.48
3HHR:A	5CRO:C	30.00	40	28	0	28	67	26	65	2.7	18.09
3HHR:A	2TRX:A	32.26	31	21	0	4	34	75	105	2.7	18.09
3HHR:B	3BLS:B	23.61	72	46	2	51	113	117	188	0.272	21.56
3HHR:B	2RN2:A	33.33	15	10	0	37	51	73	87	0.792	20.02
3HHR:B	1B26:F	33.33	18	12	0	82	99	243	260	3.0	18.09
3HHR:B	1CYO:A	21.05	19	15	0	127	145	11	29	8.8	16.55
3HHR:C	3BLS:B	23.61	72	46	2	51	113	117	188	0.272	21.56
3HHR:C	2RN2:A	33.33	15	10	0	37	51	73	87	0.792	20.02
3HHR:C	1B26:F	33.33	18	12	0	82	99	243	260	3.0	18.09
3HHR:C	1CYO:A	21.05	19	15	0	127	145	11	29	8.8	16.55
3MBP:A	3MBP:A	100.00	370	0	0	1	370	1	370	0.0	751.5
3MBP:A	1RN1:C	30.00	20	14	0	149	168	50	69	0.079	24.25
3MBP:A	1A23:A	25.71	35	26	0	166	200	149	183	0.669	21.17
3MBP:A	1C9O:B	50.00	22	9	2	2	23	1	20	0.874	20.79
3MBP:A	1B26:F	45.83	24	12	1	231	254	154	176	0.874	20.79
3MBP:A	1B26:F	50.00	16	8	0	338	353	87	102	1.1	20.40
3MBP:A	1IGV:A	28.21	39	28	0	18	56	21	59	1.1	20.40
3MBP:A	EYBPL:A	42.11	19	11	0	38	56	47	65	1.5	20.02
3MBP:A	1CSP:A	55.00	20	7	2	4	23	3	20	1.5	20.02
3MBP:A	1RX4:A	32.14	56	29	3	50	97	82	136	1.9	19.63
3MBP:A	2AKY:A	34.62	26	17	0	118	143	84	109	5.7	18.09
3MBP:A	1AZP:A	36.36	22	14	0	5	26	27	48	5.7	18.09
3MBP:A	1N0J:B	50.00	12	6	0	44	55	43	54	9.7	17.32
3PGK:A	RPBPL:A	50.00	14	7	0	236	249	186	199	1.7	20.02
3PGK:A	TSEBAT:A	31.25	32	20	2	205	235	21	51	2.9	19.25
3PGK:A	1OTR:B	57.14	14	6	0	299	312	30	43	2.9	19.25
3PGK:A	1AAR:B	57.14	14	6	0	299	312	30	43	2.9	19.25
3PGK:A	2HPR:A	30.77	39	27	0	179	217	21	59	8.3	17.71
3SIL:A	3MBP:A	25.00	80	57	2	258	334	127	206	0.236	22.71
3SIL:A	3MBP:A	43.75	16	9	0	127	142	84	99	4.5	18.48
3SIL:A	1BNI:C	45.00	20	9	1	135	154	92	109	0.309	22.33
3SIL:A	3BLS:B	33.33	21	14	0	249	269	174	194	1.2	20.40
3SIL:A	RPBPL:A	46.15	13	7	0	277	289	146	158	2.0	19.63
3SIL:A	2AKY:A	37.50	24	15	0	317	340	180	203	2.6	19.25
3SIL:A	1C9O:B	60.00	10	4	0	117	126	7	16	2.6	19.25
3SIL:A	4LYZ:A	35.29	17	11	0	120	136	103	119	7.6	17.71
3SIL:A	JG0184:A	25.81	31	23	0	184	214	50	80	9.9	17.32
3SSI:A	3SSI:A	100.00	113	0	0	1	113	1	113	8.4e-065	231.5
451C:A	451C:A	80.49	82	0	0	1	82	1	82	2.8e-037	139.4
451C:A	1BNI:C	42.86	21	11	1	61	81	20	39	0.246	20.02
451C:A	3BLS:B	29.03	31	22	0	48	78	280	310	2.7	16.55
451C:A	1ONC:A	71.43	7	2	0	9	15	84	90	3.6	16.16
451C:A	1B26:F	46.15	13	7	0	66	78	78	90	3.6	16.16
4LYZ:A	4LYZ:A	100.00	129	0	0	1	129	1	129	6.5e-080	282.0
4LYZ:A	1LZ1:A	60.94	128	49	1	1	127	1	128	3.8e-048	176.4
4LYZ:A	1EL1:B	53.08	130	59	2	1	129	2	130	1.8e-042	157.5
4LYZ:A	1SUP:A	33.33	21	14	0	89	109	87	107	0.205	21.17
4LYZ:A	2ABD:A	37.04	27	16	1	92	118	39	64	0.457	20.02
4LYZ:A	1N0J:B	30.30	33	22	1	82	113	49	81	0.457	20.02
4LYZ:A	3MBP:A	29.41	34	12	2	44	65	201	234	3.0	17.32
4LYZ:A	2TRX:A	31.58	19	13	0	4	22	33	51	6.6	16.16
4LYZ:A	1RN1:C	31.03	29	20	0	46	74	9	37	8.6	15.78
5CRO:A	5CRO:C	100.00	66	0	0	1	66	1	66	1.4e-035	133.3
5CRO:A	JG0184:A	29.73	37	22	1	25	57	96	132	0.021	23.10
5CRO:A	1BVC:A	53.85	13	6	0	27	39	128	140	1.1	17.32
5CRO:A	3BLS:B	50.00	10	5	0	55	64	235	244	5.6	15.01
5CRO:B	5CRO:C	100.00	66	0	0	1	66	1	66	1.4e-035	133.3
5CRO:B	JG0184:A	29.73	37	22	1	25	57	96	132	0.021	23.10
5CRO:B	1BVC:A	53.85	13	6	0	27	39	128	140	1.1	17.32
5CRO:B	3BLS:B	50.00	10	5	0	55	64	235	244	5.6	15.01
5CRO:C	5CRO:C	100.00	66	0	0	1	66	1	66	1.4e-035	133.3
5CRO:C	JG0184:A	29.73	37	22	1	25	57	96	132	0.021	23.10
5CRO:C	1BVC:A	53.85	13	6	0	27	39	128	140	1.1	17.32
5CRO:C	3BLS:B	50.00	10	5	0	55	64	235	244	5.6	15.01
5CRO:O	5CRO:C	100.00	66	0	0	1	66	1	66	1.4e-035	133.3
5CRO:O	JG0184:A	29.73	37	22	1	25	57	96	132	0.021	23.10
5CRO:O	1BVC:A	53.85	13	6	0	27	39	128	140	1.1	17.32
5CRO:O	3BLS:B	50.00	10	5	0	55	64	235	244	5.6	15.01
5DFR:A	1RX4:A	100.00	159	0	0	1	159	1	159	1.8e-095	334.0
5DFR:A	3MBP:A	32.14	56	29	3	82	136	50	97	0.768	19.63
5DFR:A	2LZM:A	43.75	16	9	0	106	121	62	77	1.7	18.48
5DFR:A	1TPK:C	38.89	36	20	1	77	112	18	51	1.7	18.48
5DFR:A	2CI2:I	31.58	19	13	0	48	66	26	44	2.9	17.71
5DFR:A	1STN:A	30.30	33	23	0	76	108	97	129	3.8	17.32
5DFR:A	1AJ3:A	50.00	8	4	0	69	76	17	24	8.5	16.16
5PTI:A	1BPI:A	100.00	58	0	0	1	58	1	58	1.4e-035	132.9
5PTI:A	2TRX:A	53.85	13	4	1	3	15	26	36	2.5	15.78
5PTI:A	1RN1:C	50.00	8	4	0	3	10	49	56	7.2	14.24
8TIM:A	1LZ1:A	29.03	31	22	0	176	206	70	100	0.434	21.17
8TIM:A	3BLS:B	38.46	26	13	1	149	171	118	143	0.967	20.02
8TIM:A	1N0J:B	27.50	40	29	0	80	119	14	53	3.7	18.09
8TIM:A	1A23:A	58.33	12	5	0	143	154	36	47	3.7	18.09
8TIM:B	1LZ1:A	29.03	31	22	0	176	206	70	100	0.434	21.17
8TIM:B	3BLS:B	38.46	26	13	1	149	171	118	143	0.967	20.02
8TIM:B	1N0J:B	27.50	40	29	0	80	119	14	53	3.7	18.09
8TIM:B	1A23:A	58.33	12	5	0	143	154	36	47	3.7	18.09
