# Supplementary material for: Grading amino acid properties increased accuracies of single point mutation on protein stability prediction
Source: BMC Bioinformatics. 2012 Mar 22;13:44. doi: 10.1186/1471-2105-13-44 (PMC3820156; doi:10.1186/1471-2105-13-44)
Supplement: Additional file 5 — Blast.DBSEQ_Sep05. The file containing the blast results of DBSEQ_Sep05 sequences to DBSEQ_Sep05 sequence database is available as supplementary material as ASCII files. [file 1471-2105-13-44-S5.zip › 1471-2105-13-44-S5.DBSEQ_Sep05]

# DBSEQ_Sep05.blast
# blast each protein with total protein sequences
# BLASTP 2.2.8 [Jan-05-2004]
# Database: DBSEQ_Sep05.seq58.fasta
# Fields: Query id, Subject id, % identity, alignment length, mismatches, gap openings, q. start, q. end, s. start, s. end, e-value, bit score
1A23:A	1A23:A	100.00	189	0	0	1	189	1	189	2e-110	383.6
1A23:A	3MBP:A	25.71	35	26	0	149	183	166	200	0.320	21.17
1A23:A	1B26:F	26.09	23	17	0	162	184	249	271	1.2	19.25
1A23:A	1B26:F	37.50	24	15	0	150	173	141	164	6.0	16.93
1A23:A	1G6N:B	36.84	19	12	0	16	34	2	20	1.6	18.86
1A23:A	TSEBAT:A	17.86	84	59	1	69	142	170	253	2.7	18.09
1A23:A	1BTA:A	31.25	32	18	1	100	127	8	39	6.0	16.93
1AAR:B	1AAR:B	100.00	76	0	0	1	76	1	76	6.4e-041	151.4
1AAR:B	1OTR:B	96.05	76	3	0	1	76	1	76	2.7e-039	146.0
1AAR:B	1PGA:A	35.48	31	19	1	6	36	10	39	0.645	18.48
1AAR:B	RPBPL:A	40.91	22	13	0	48	69	11	32	1.1	17.71
1AAR:B	1TUP:A	33.33	15	10	0	24	38	194	208	5.5	15.39
1AG2:A	1AG2:A	86.41	103	0	0	1	103	1	103	2.9e-053	193.0
1AG2:A	JG0184:A	29.17	24	17	0	4	27	71	94	3.8	16.55
1AG2:A	1POH:A	41.67	12	7	0	35	46	11	22	4.9	16.16
1AG2:A	1N0J:B	26.67	30	20	1	22	51	162	189	6.4	15.78
1AG2:A	1G6N:B	46.15	13	7	0	15	27	30	42	6.4	15.78
1AJ3:A	1AJ3:A	100.00	110	0	0	1	110	1	110	3.7e-062	222.6
1AJ3:A	1BVC:A	53.33	15	7	0	46	60	45	59	0.821	18.86
1AJ3:A	2AKY:A	31.11	45	24	1	33	70	151	195	1.8	17.71
1AJ3:A	2AKY:A	45.45	11	6	0	66	76	56	66	7.0	15.78
1AJ3:A	1IGV:A	42.86	14	8	0	72	85	16	29	3.1	16.93
1AJ3:A	1TUP:A	64.29	14	4	1	36	48	186	199	4.1	16.55
1AJ3:A	1RX4:A	50.00	8	4	0	17	24	69	76	5.3	16.16
1AJ3:A	2ABD:A	71.43	7	2	0	93	99	56	62	7.0	15.78
1AJ3:A	1B5M:A	29.41	17	12	0	7	23	5	21	9.1	15.39
1AJ3:A	1B26:F	36.84	19	12	0	69	87	173	191	9.1	15.39
1AJ3:A	1A23:A	71.43	7	2	0	34	40	67	73	9.1	15.39
1ARR:B	1ARR:B	100.00	53	0	0	1	53	1	53	2.3e-028	109.0
1ARR:B	1AZP:A	35.71	14	9	0	15	28	51	64	0.893	17.32
1ARR:B	2HPR:A	62.50	8	3	0	27	34	35	42	3.4	15.39
1ARR:B	4LYZ:A	66.67	6	2	0	9	14	57	62	7.6	14.24
1ARR:B	1AG2:A	19.05	21	17	0	28	48	29	49	7.6	14.24
1ARR:B	1B26:F	27.27	11	8	0	37	47	6	16	9.9	13.85
1BPI:A	1BPI:A	100.00	58	0	0	1	58	1	58	1.4e-035	132.9
1BPI:A	2TRX:A	53.85	13	4	1	3	15	26	36	2.5	15.78
1BPI:A	1RN1:C	50.00	8	4	0	3	10	49	56	7.2	14.24
1BNI:C	1BNI:C	100.00	110	0	0	1	110	1	110	1.4e-064	230.7
1BNI:C	1SAR:B	35.00	60	35	2	53	109	34	92	0.004	26.56
1BNI:C	3BLS:B	21.82	55	43	0	51	105	70	124	0.282	20.40
1BNI:C	451C:A	42.86	21	11	1	20	39	61	81	0.369	20.02
1BNI:C	1STN:A	35.00	20	13	0	13	32	113	132	2.4	17.32
1BNI:C	1SHG:A	26.67	30	17	1	53	82	28	52	3.1	16.93
1BNI:C	2LZM:A	60.00	10	4	0	96	105	17	26	4.1	16.55
1BNI:C	2LZM:A	66.67	9	3	0	25	33	58	66	9.1	15.39
1BNI:C	1BVC:A	50.00	10	5	0	16	25	95	104	4.1	16.55
1BNI:C	RPBPL:A	31.25	16	11	0	26	41	134	149	7.0	15.78
1B26:F	1B26:F	95.67	416	0	0	1	416	1	416	0.0	790.4
1B26:F	3MBP:A	45.83	24	12	1	154	176	231	254	0.985	20.79
1B26:F	3MBP:A	50.00	16	8	0	87	102	338	353	1.3	20.40
1B26:F	1A23:A	26.09	23	17	0	249	271	162	184	2.9	19.25
1B26:F	JG0184:A	46.15	13	7	0	72	84	23	35	4.9	18.48
1B26:F	1CHK:B	33.33	24	16	0	202	225	119	142	8.3	17.71
1B5M:A	1B5M:A	100.00	84	0	0	1	84	1	84	2.1e-048	176.4
1B5M:A	1CYO:A	64.20	81	29	0	1	81	3	83	8.2e-032	121.3
1B5M:A	3MBP:A	27.27	33	23	1	49	80	300	332	1.7	17.32
1B5M:A	1AJ3:A	29.41	17	12	0	5	21	7	23	6.3	15.39
1AZP:A	1AZP:A	100.00	66	0	0	1	66	1	66	6.4e-036	134.4
1AZP:A	1SSO:A	84.48	58	8	1	4	60	3	60	1.3e-025	100.1
1AZP:A	3MBP:A	36.36	22	14	0	27	48	5	26	0.665	18.09
1AZP:A	3MBP:A	66.67	6	2	0	15	20	235	240	7.3	14.62
1AZP:A	1HUE:B	54.55	11	5	0	10	20	66	76	0.868	17.71
1AZP:A	1ARR:B	35.71	14	9	0	51	64	15	28	1.1	17.32
1AZP:A	1STN:A	20.59	34	27	0	14	47	73	106	1.9	16.55
1AZP:A	1STN:A	26.67	30	21	1	2	31	72	100	5.6	15.01
1AZP:A	2RN2:A	57.14	7	3	0	7	13	27	33	5.6	15.01
1AZP:A	1CSP:A	27.59	29	21	0	22	50	39	67	7.3	14.62
1AZP:A	1B26:F	62.50	8	3	0	1	8	382	389	9.6	14.24
1AZP:A	1A23:A	35.29	17	11	0	4	20	155	171	9.6	14.24
1CSP:A	1CSP:A	100.00	67	0	0	1	67	1	67	4.5e-037	138.3
1CSP:A	1C9O:B	84.62	65	10	0	1	65	1	65	1.1e-030	117.1
1CSP:A	3MBP:A	55.00	20	7	2	3	20	4	23	0.180	20.02
1CSP:A	1STN:A	25.00	48	23	1	32	66	17	64	0.402	18.86
1CSP:A	2ABD:A	50.00	14	5	1	3	14	50	63	2.6	16.16
1CSP:A	1RTB:A	46.67	15	8	0	18	32	108	122	2.6	16.16
1CSP:A	1B26:F	62.50	8	3	0	51	58	312	319	3.4	15.78
1CSP:A	1B26:F	38.10	21	13	0	2	22	295	315	7.6	14.62
1CSP:A	1VQB:A	83.33	6	1	0	40	45	48	53	5.8	15.01
1CSP:A	1SSO:A	37.50	16	10	0	39	54	21	36	7.6	14.62
1CSP:A	1AZP:A	27.59	29	21	0	39	67	22	50	7.6	14.62
1CSP:A	1N0J:B	66.67	6	2	0	9	14	129	134	9.9	14.24
1CHK:B	1CHK:B	94.54	238	0	0	1	238	1	238	2e-132	457.2
1CHK:B	1B26:F	33.33	24	16	0	119	142	202	225	4.6	17.71
1CHK:B	1ROP:A	46.67	15	8	0	187	201	29	43	6.0	17.32
1C9O:B	1C9O:B	100.00	66	0	0	1	66	1	66	5.8e-037	137.9
1C9O:B	1CSP:A	84.62	65	10	0	1	65	1	65	1.1e-030	117.1
1C9O:B	3MBP:A	50.00	22	9	2	1	20	2	23	0.103	20.79
1C9O:B	2ABD:A	50.00	14	5	1	3	14	50	63	1.9	16.55
1C9O:B	1RTB:A	46.67	15	8	0	18	32	108	122	3.3	15.78
1C9O:B	RPBPL:A	62.50	8	3	0	17	24	143	150	5.6	15.01
1C9O:B	1VQB:A	83.33	6	1	0	40	45	48	53	5.6	15.01
1C9O:B	1N0J:B	57.14	7	3	0	9	15	129	135	5.6	15.01
1C9O:B	1B26:F	50.00	8	4	0	51	58	312	319	7.3	14.62
1BVC:A	1BVC:A	100.00	153	0	0	1	153	1	153	2.1e-088	310.5
1BVC:A	1AJ3:A	53.33	15	7	0	45	59	46	60	1.2	18.86
1BVC:A	1TUP:A	40.00	25	11	1	76	100	196	216	2.1	18.09
1BVC:A	5CRO:C	53.85	13	6	0	128	140	27	39	3.6	17.32
1BVC:A	1N0J:B	23.81	42	29	1	14	55	79	117	3.6	17.32
1BVC:A	2RN2:A	27.08	48	24	1	53	89	51	98	4.7	16.93
1BVC:A	1CHK:B	34.62	26	17	0	109	134	145	170	6.2	16.55
1BVC:A	1BNI:C	50.00	10	5	0	95	104	16	25	6.2	16.55
1BVC:A	451C:A	71.43	7	2	0	140	146	28	34	8.1	16.16
1BVC:A	2TRX:A	41.18	17	10	0	61	77	80	96	8.1	16.16
1BVC:A	1POH:A	40.00	15	9	0	115	129	14	28	8.1	16.16
1BTA:A	1BTA:A	100.00	89	0	0	1	89	1	89	1.9e-050	183.3
1BTA:A	1LZ1:A	43.33	30	15	2	15	44	7	34	0.095	21.56
1BTA:A	2HPR:A	28.89	45	28	1	49	89	21	65	2.3	16.93
1BTA:A	1A23:A	31.25	32	18	1	8	39	100	127	2.3	16.93
1BTA:A	1POH:A	32.35	34	20	2	56	86	2	35	5.2	15.78
1BTA:A	EYBPL:A	29.41	17	12	0	21	37	78	94	6.8	15.39
1CYO:A	1CYO:A	100.00	93	0	0	1	93	1	93	2.6e-053	193.0
1CYO:A	1B5M:A	64.20	81	29	0	3	83	1	81	9.5e-032	121.3
1CYO:A	1EL1:B	34.48	29	17	1	10	36	97	125	0.174	20.79
1CYO:A	JG0184:A	62.50	8	3	0	35	42	22	29	4.3	16.16
1CYO:A	JG0184:A	37.50	16	10	0	78	93	24	39	5.6	15.78
1CYO:A	2ABD:A	25.00	28	21	0	14	41	18	45	7.3	15.39
1IGV:A	1IGV:A	84.00	75	0	0	1	75	1	75	8.1e-033	124.4
1IGV:A	3MBP:A	41.18	17	10	0	43	59	40	56	0.369	19.25
1IGV:A	2LZM:A	30.56	36	22	1	34	69	34	66	1.1	17.71
1IGV:A	RPBPL:A	35.00	20	13	0	2	21	78	97	2.4	16.55
1IGV:A	1VQB:A	29.41	34	20	1	15	48	20	51	2.4	16.55
1IGV:A	2ABD:A	43.75	16	9	0	40	55	61	76	5.3	15.39
1IGV:A	2AKY:A	29.41	17	12	0	36	52	91	107	5.3	15.39
1HUE:B	1HUE:B	100.00	90	0	0	1	90	1	90	2.3e-048	176.4
1HUE:B	1TUP:A	48.00	25	12	1	44	68	171	194	0.281	20.02
1HUE:B	1AZP:A	54.55	11	5	0	66	76	10	20	1.4	17.71
1HUE:B	2RN2:A	29.41	34	21	1	46	76	21	54	3.1	16.55
1HUE:B	1B26:F	35.00	20	13	0	54	73	178	197	3.1	16.55
1HUE:B	1SSO:A	45.45	11	6	0	66	76	9	19	4.1	16.16
1HUE:B	1N0J:B	85.71	7	1	0	34	40	48	54	5.3	15.78
1G6N:B	1G6N:B	100.00	210	0	0	1	210	1	210	1e-120	417.9
1G6N:B	1ONC:A	40.00	20	12	0	11	30	60	79	0.803	20.02
1G6N:B	1A23:A	36.84	19	12	0	2	20	16	34	1.8	18.86
1G6N:B	1LZ1:A	32.14	28	19	0	51	78	31	58	5.2	17.32
1EL1:B	1EL1:B	100.00	130	0	0	1	130	1	130	4.9e-080	282.3
1EL1:B	1LZ1:A	52.31	130	61	1	2	130	1	130	4.8e-043	159.5
1EL1:B	4LYZ:A	53.08	130	59	2	2	130	1	129	1.8e-042	157.5
1EL1:B	EYBPL:A	50.00	14	7	0	52	65	61	74	0.265	20.79
1EL1:B	1CYO:A	34.48	29	17	1	97	125	10	36	0.265	20.79
1EL1:B	2TRX:A	28.13	32	19	1	86	117	9	36	0.591	19.63
1EL1:B	1MBG:A	40.00	15	9	0	105	119	22	36	2.2	17.71
1EL1:B	2ABD:A	33.33	21	14	0	92	112	38	58	3.8	16.93
1EL1:B	2LZM:A	30.00	20	14	0	6	25	96	115	5.0	16.55
1EL1:B	1RTB:A	46.15	13	7	0	68	80	17	29	5.0	16.55
1EL1:B	1POH:A	25.71	35	26	0	19	53	12	46	6.5	16.16
1N0J:B	1N0J:B	100.00	199	0	0	1	199	1	199	1e-122	424.5
1N0J:B	4LYZ:A	30.30	33	22	1	49	81	82	113	0.762	20.02
1N0J:B	3MBP:A	50.00	12	6	0	43	54	44	55	4.9	17.32
1N0J:B	EYBPL:A	46.15	13	7	0	59	71	53	65	6.5	16.93
1N0J:B	2AFG:D	19.23	26	21	0	12	37	74	99	6.5	16.93
1MBG:A	1MBG:A	100.00	52	0	0	1	52	1	52	6.3e-031	117.5
1MBG:A	1EL1:B	40.00	15	9	0	22	36	105	119	0.684	17.71
1MBG:A	1STN:A	71.43	7	2	0	18	24	51	57	1.2	16.93
1MBG:A	1A23:A	25.00	40	27	1	9	45	37	76	1.5	16.55
1MBG:A	1CHK:B	38.10	21	12	1	14	33	58	78	2.0	16.16
1MBG:A	2AFG:D	30.00	20	14	0	9	28	90	109	3.4	15.39
1MBG:A	3MBP:A	62.50	8	3	0	22	29	228	235	7.6	14.24
1MBG:A	1CYO:A	25.00	20	15	0	15	34	9	28	7.6	14.24
1LZ1:A	1LZ1:A	100.00	130	0	0	1	130	1	130	6.4e-080	282.0
1LZ1:A	4LYZ:A	60.94	128	49	1	1	128	1	127	3.8e-048	176.4
1LZ1:A	1EL1:B	52.31	130	61	1	1	130	2	130	4.8e-043	159.5
1LZ1:A	1BTA:A	43.33	30	15	2	7	34	15	44	0.155	21.56
1LZ1:A	EYBPL:A	31.03	29	20	0	36	64	46	74	0.346	20.40
1LZ1:A	1SUP:A	34.48	29	19	0	5	33	247	275	2.2	17.71
1LZ1:A	1G6N:B	32.14	28	19	0	31	58	51	78	2.9	17.32
1LZ1:A	1TUP:A	40.00	15	9	0	27	41	142	156	5.0	16.55
1LZ1:A	1B26:F	30.00	10	7	0	109	118	89	98	8.5	15.78
1PGA:A	1PGA:A	76.79	56	0	0	1	56	1	56	3.6e-023	91.66
1PGA:A	3BLS:B	42.86	14	8	0	43	56	40	53	1.9	16.16
1PGA:A	451C:A	57.14	7	3	0	37	43	50	56	7.3	14.24
1PGA:A	1CHK:B	62.50	8	3	0	29	36	109	116	7.3	14.24
1PGA:A	1AG2:A	66.67	6	2	0	32	37	45	50	7.3	14.24
1OTR:B	1OTR:B	100.00	76	0	0	1	76	1	76	1.1e-040	150.6
1OTR:B	1AAR:B	96.05	76	3	0	1	76	1	76	2.7e-039	146.0
1OTR:B	1PGA:A	32.26	31	20	1	6	36	10	39	0.645	18.48
1OTR:B	RPBPL:A	40.91	22	13	0	48	69	11	32	1.1	17.71
1OTR:B	2ABD:A	23.53	17	13	0	18	34	7	23	7.1	15.01
1ONC:A	1ONC:A	100.00	104	0	0	1	104	1	104	4.2e-063	225.7
1ONC:A	1RTB:A	29.20	113	60	7	6	98	8	120	5.5e-007	39.28
1ONC:A	1G6N:B	40.00	20	12	0	60	79	11	30	0.346	20.02
1ONC:A	CCBY:A	42.86	14	8	0	2	15	72	85	3.8	16.55
1ONC:A	1EL1:B	39.13	23	6	1	48	70	116	130	3.8	16.55
1ONC:A	451C:A	71.43	7	2	0	84	90	9	15	5.0	16.16
1ROP:A	1ROP:A	100.00	63	0	0	1	63	1	63	1.5e-034	129.4
1ROP:A	1CHK:B	46.67	15	8	0	29	43	187	201	0.808	17.32
1ROP:A	RPBPL:A	62.50	8	3	0	52	59	181	188	1.4	16.55
1ROP:A	2ABD:A	31.82	22	15	0	27	48	59	80	1.4	16.55
1RN1:C	1RN1:C	100.00	104	0	0	1	104	1	104	5.4e-063	225.3
1RN1:C	3MBP:A	30.00	20	14	0	50	69	149	168	0.018	24.25
1RN1:C	1TPK:C	30.00	20	14	0	65	84	36	55	2.9	16.93
1RN1:C	1TUP:A	22.22	36	28	0	3	38	142	177	2.9	16.93
1RN1:C	1TUP:A	40.00	20	12	0	73	92	185	204	5.0	16.16
1RN1:C	1RTB:A	27.27	33	16	1	8	40	70	94	2.9	16.93
1RN1:C	JG0184:A	66.67	9	3	0	26	34	151	159	6.5	15.78
1RN1:C	JG0184:A	33.33	18	12	0	25	42	24	41	6.5	15.78
1RN1:C	4LYZ:A	31.03	29	20	0	9	37	46	74	6.5	15.78
1POH:A	1POH:A	100.00	85	0	0	1	85	1	85	8.6e-045	164.5
1POH:A	2HPR:A	35.44	79	51	0	3	81	2	80	1.3e-013	60.85
1POH:A	1AG2:A	27.50	40	20	2	11	41	35	74	2.9	16.55
1POH:A	1EL1:B	25.71	35	26	0	12	46	19	53	3.8	16.16
1POH:A	1BVC:A	40.00	15	9	0	14	28	115	129	3.8	16.16
1POH:A	1BTA:A	32.35	34	20	2	2	35	56	86	4.9	15.78
1POH:A	1VQB:A	26.32	38	28	0	29	66	13	50	8.4	15.01
1RX4:A	1RX4:A	100.00	159	0	0	1	159	1	159	1.8e-095	334.0
1RX4:A	3MBP:A	32.14	56	29	3	82	136	50	97	0.768	19.63
1RX4:A	2LZM:A	43.75	16	9	0	106	121	62	77	1.7	18.48
1RX4:A	1TPK:C	38.89	36	20	1	77	112	18	51	1.7	18.48
1RX4:A	2CI2:I	31.58	19	13	0	48	66	26	44	2.9	17.71
1RX4:A	1STN:A	30.30	33	23	0	76	108	97	129	3.8	17.32
1RX4:A	1AJ3:A	50.00	8	4	0	69	76	17	24	8.5	16.16
1RTB:A	1RTB:A	92.74	124	0	0	1	124	1	124	3.7e-069	246.1
1RTB:A	1ONC:A	32.63	95	49	6	26	120	19	98	1.2e-006	38.51
1RTB:A	2AFG:D	32.26	31	20	1	44	73	95	125	1.6	18.09
1RTB:A	2AKY:A	85.71	7	1	0	62	68	79	85	2.1	17.71
1RTB:A	1CSP:A	46.67	15	8	0	108	122	18	32	6.2	16.16
1RTB:A	1A23:A	38.46	13	8	0	71	83	32	44	6.2	16.16
1RTB:A	1C9O:B	46.67	15	8	0	108	122	18	32	8.1	15.78
1SAR:B	1SAR:B	100.00	96	0	0	1	96	1	96	1.9e-056	203.4
1SAR:B	1BNI:C	35.00	60	35	2	34	92	53	109	0.003	26.56
1SAR:B	1SUP:A	35.00	20	13	0	41	60	206	225	0.397	19.63
1SAR:B	JG0184:A	28.13	32	15	1	50	81	71	94	3.4	16.55
1SAR:B	3MBP:A	37.50	16	10	0	18	33	157	172	4.4	16.16
1SUP:A	1SUP:A	92.36	275	0	0	1	275	1	275	1e-145	501.5
1SUP:A	4LYZ:A	33.33	21	14	0	87	107	89	109	0.487	21.17
1SUP:A	1SAR:B	35.00	20	13	0	206	225	41	60	1.4	19.63
1SUP:A	2RN2:A	27.27	33	23	1	154	186	15	46	4.1	18.09
1SUP:A	1LZ1:A	34.48	29	19	0	247	275	5	33	5.4	17.71
1SUP:A	EYBPL:A	42.86	14	8	0	204	217	122	135	7.0	17.32
1STN:A	1STN:A	100.00	149	0	0	1	149	1	149	7.1e-086	302.0
1STN:A	RPBPL:A	28.30	53	37	1	64	116	20	71	3.5	17.32
1STN:A	1SHG:A	58.33	12	5	0	105	116	49	60	3.5	17.32
1STN:A	1SSO:A	66.67	9	3	0	22	30	2	10	3.5	17.32
1STN:A	1RX4:A	30.30	33	23	0	97	129	76	108	3.5	17.32
1STN:A	1BNI:C	35.00	20	13	0	113	132	13	32	3.5	17.32
1STN:A	3MBP:A	58.33	12	5	0	20	31	243	254	4.6	16.93
1STN:A	1MBG:A	71.43	7	2	0	51	57	18	24	4.6	16.93
1STN:A	TSEBAT:A	26.67	45	33	0	67	111	32	76	5.9	16.55
1STN:A	1AZP:A	20.59	34	27	0	73	106	14	47	5.9	16.55
1SSO:A	1SSO:A	100.00	62	0	0	1	62	1	62	9.6e-034	126.7
1SSO:A	1AZP:A	84.48	58	8	1	3	60	4	60	9.6e-026	100.1
1SSO:A	1STN:A	66.67	9	3	0	2	10	22	30	0.816	17.32
1SSO:A	1STN:A	38.46	26	14	1	20	43	63	88	1.4	16.55
1SSO:A	1HUE:B	45.45	11	6	0	9	19	66	76	1.8	16.16
1SSO:A	3BLS:B	35.00	20	13	0	30	49	65	84	3.1	15.39
1SSO:A	2RN2:A	57.14	7	3	0	6	12	27	33	4.1	15.01
1SSO:A	1CSP:A	37.50	16	10	0	21	36	39	54	5.3	14.62
1SSO:A	1A23:A	29.73	37	25	1	7	42	34	70	9.0	13.85
1SHG:A	1SHG:A	100.00	62	0	0	1	62	1	62	8.6e-035	130.2
1SHG:A	RPBPL:A	35.29	34	17	1	19	47	116	149	0.366	18.48
1SHG:A	3MBP:A	33.33	42	21	3	10	44	302	343	0.479	18.09
1SHG:A	1STN:A	58.33	12	5	0	49	60	105	116	0.816	17.32
1SHG:A	1TUP:A	28.13	32	23	0	3	34	131	162	1.1	16.93
1SHG:A	1BNI:C	26.67	30	17	1	28	52	53	82	1.1	16.93
1SHG:A	JG0184:A	42.86	14	8	0	15	28	146	159	3.1	15.39
1SHG:A	3BLS:B	34.62	26	17	0	10	35	80	105	3.1	15.39
1SHG:A	2CI2:I	46.15	13	7	0	17	29	4	16	4.1	15.01
1SHG:A	1CHK:B	46.67	15	8	0	48	62	119	133	6.9	14.24
1TUP:A	1TUP:A	100.00	219	0	0	1	219	1	219	1e-134	464.5
1TUP:A	1TPK:C	34.48	29	19	0	86	114	54	82	1.4	19.25
1TUP:A	1BVC:A	40.00	25	11	1	196	216	76	100	3.2	18.09
1TUP:A	1VQB:A	46.15	13	7	0	154	166	39	51	7.2	16.93
1TUP:A	2AKY:A	30.00	20	14	0	185	204	13	32	7.2	16.93
1TUP:A	1SHG:A	28.13	32	23	0	131	162	3	34	7.2	16.93
1TUP:A	3BLS:B	38.89	18	11	0	54	71	295	312	9.4	16.55
1TUP:A	1LZ1:A	40.00	15	9	0	142	156	27	41	9.4	16.55
1TPK:C	1TPK:C	100.00	88	0	0	1	88	1	88	3.3e-055	199.1
1TPK:C	1TUP:A	34.48	29	19	0	54	82	86	114	0.461	19.25
1TPK:C	1RX4:A	38.89	36	20	1	18	51	77	112	0.787	18.48
1TPK:C	1RN1:C	30.00	20	14	0	36	55	65	84	2.3	16.93
1TPK:C	3BLS:B	57.14	7	3	0	77	83	39	45	3.9	16.16
1TPK:C	EYBPL:A	33.33	12	8	0	43	54	56	67	6.7	15.39
1TPK:C	3SSI:A	60.00	10	4	0	44	53	9	18	8.7	15.01
2HPR:A	2HPR:A	100.00	87	0	0	1	87	1	87	1.6e-046	170.2
2HPR:A	1POH:A	35.44	79	51	0	2	80	3	81	1.4e-013	60.85
2HPR:A	1BTA:A	28.89	45	28	1	21	65	49	89	2.2	16.93
2HPR:A	1ARR:B	62.50	8	3	0	35	42	27	34	6.5	15.39
2HPR:A	1BVC:A	61.54	13	4	1	66	77	124	136	8.5	15.01
2CI2:I	2CI2:I	100.00	83	0	0	1	83	1	83	2.2e-045	166.4
2CI2:I	2ABD:A	50.00	22	10	1	24	45	58	78	0.193	20.40
2CI2:I	1RX4:A	31.58	19	13	0	26	44	48	66	1.2	17.71
2CI2:I	1TUP:A	55.56	9	4	0	52	60	157	165	3.6	16.16
2CI2:I	1IGV:A	55.56	9	4	0	20	28	32	40	6.2	15.39
2CI2:I	1SHG:A	46.15	13	7	0	4	16	17	29	8.1	15.01
2AKY:A	2AKY:A	100.00	220	0	0	1	220	1	220	7e-128	442.2
2AKY:A	3MBP:A	34.62	26	17	0	84	109	118	143	3.2	18.09
2AKY:A	1RTB:A	85.71	7	1	0	79	85	62	68	4.2	17.71
2AKY:A	1AJ3:A	31.11	45	24	1	151	195	33	70	4.2	17.71
2AKY:A	1TUP:A	30.00	20	14	0	13	32	185	204	7.2	16.93
2AKY:A	3BLS:B	41.18	17	10	0	109	125	113	129	9.4	16.55
2AFG:D	2AFG:D	100.00	140	0	0	1	140	1	140	3.6e-084	296.2
2AFG:D	JG0184:A	33.60	125	79	1	17	137	17	141	3.1e-019	80.49
2AFG:D	1RTB:A	32.26	31	20	1	95	125	44	73	1.9	18.09
2AFG:D	1N0J:B	19.23	26	21	0	74	99	12	37	4.3	16.93
2AFG:D	CCBY:A	42.86	14	8	0	111	124	26	39	5.6	16.55
2AFG:D	2AKY:A	28.21	39	24	1	58	96	1	35	7.3	16.16
2AFG:D	1TUP:A	62.50	8	3	0	3	10	206	213	7.3	16.16
2ABD:A	2ABD:A	100.00	86	0	0	1	86	1	86	3.4e-049	179.1
2ABD:A	2CI2:I	50.00	22	10	1	58	78	24	45	0.205	20.40
2ABD:A	4LYZ:A	37.04	27	16	1	39	64	92	118	0.268	20.02
2ABD:A	1SUP:A	50.00	16	8	0	61	76	126	141	1.3	17.71
2ABD:A	1EL1:B	33.33	21	14	0	38	58	92	112	2.3	16.93
2ABD:A	1ROP:A	31.82	22	15	0	59	80	27	48	3.0	16.55
2ABD:A	1C9O:B	50.00	14	5	1	50	63	3	14	3.0	16.55
2ABD:A	1CHK:B	35.29	17	11	0	23	39	57	73	3.9	16.16
2ABD:A	1CHK:B	23.08	26	20	0	30	55	9	34	3.9	16.16
2ABD:A	1CSP:A	50.00	14	5	1	50	63	3	14	3.9	16.16
2ABD:A	1BVC:A	55.56	9	4	0	10	18	44	52	5.1	15.78
2ABD:A	1AJ3:A	71.43	7	2	0	56	62	93	99	5.1	15.78
2ABD:A	1IGV:A	43.75	16	9	0	61	76	40	55	6.6	15.39
2ABD:A	1CYO:A	25.00	28	21	0	18	45	14	41	6.6	15.39
2ABD:A	1OTR:B	23.53	17	13	0	7	23	18	34	8.6	15.01
2ABD:A	1LZ1:A	45.45	11	6	0	48	58	102	112	8.6	15.01
2ABD:A	1N0J:B	30.77	13	9	0	72	84	34	46	8.6	15.01
1VQB:A	1VQB:A	100.00	87	0	0	1	87	1	87	2.2e-048	176.4
1VQB:A	3BLS:B	42.31	26	14	1	53	78	136	160	0.008	25.02
1VQB:A	3BLS:B	32.26	31	19	1	22	52	32	60	0.591	18.86
1VQB:A	1IGV:A	35.29	34	20	1	20	51	15	48	0.091	21.56
1VQB:A	1TUP:A	46.15	13	7	0	39	51	154	166	2.2	16.93
1VQB:A	1POH:A	26.32	38	28	0	13	50	29	66	8.5	15.01
1VQB:A	1C9O:B	83.33	6	1	0	48	53	40	45	8.5	15.01
1VQB:A	1CSP:A	83.33	6	1	0	48	53	40	45	8.5	15.01
2RN2:A	2RN2:A	100.00	155	0	0	1	155	1	155	5.7e-094	328.9
2RN2:A	1SUP:A	27.27	33	23	1	15	46	154	186	2.2	18.09
2RN2:A	EYBPL:A	35.29	17	11	0	134	150	47	63	3.7	17.32
2RN2:A	EYBPL:A	60.00	10	4	0	30	39	24	33	4.8	16.93
2RN2:A	1BVC:A	27.08	48	24	1	51	98	53	89	4.8	16.93
2RN2:A	3BLS:B	17.65	51	42	0	21	71	24	74	6.3	16.55
2RN2:A	1HUE:B	29.41	34	21	1	21	54	46	76	6.3	16.55
2LZM:A	2LZM:A	100.00	164	0	0	1	164	1	164	9.3e-095	331.6
2LZM:A	RPBPL:A	21.98	91	71	0	3	93	22	112	0.158	21.94
2LZM:A	RPBPL:A	37.50	16	10	0	106	121	43	58	3.9	17.32
2LZM:A	3BLS:B	26.67	45	32	1	17	61	30	73	0.602	20.02
2LZM:A	1RX4:A	43.75	16	9	0	62	77	106	121	1.8	18.48
2LZM:A	1IGV:A	31.58	38	23	1	32	66	32	69	1.8	18.48
2LZM:A	1EL1:B	30.00	20	14	0	96	115	6	25	6.7	16.55
2LZM:A	1BNI:C	60.00	10	4	0	17	26	96	105	6.7	16.55
2LZM:A	EYBPL:A	80.00	5	1	0	158	162	74	78	8.7	16.16
3MBP:A	3MBP:A	100.00	370	0	0	1	370	1	370	0.0	751.5
3MBP:A	1RN1:C	30.00	20	14	0	149	168	50	69	0.079	24.25
3MBP:A	1A23:A	25.71	35	26	0	166	200	149	183	0.669	21.17
3MBP:A	1C9O:B	50.00	22	9	2	2	23	1	20	0.874	20.79
3MBP:A	1B26:F	45.83	24	12	1	231	254	154	176	0.874	20.79
3MBP:A	1B26:F	50.00	16	8	0	338	353	87	102	1.1	20.40
3MBP:A	1IGV:A	28.21	39	28	0	18	56	21	59	1.1	20.40
3MBP:A	EYBPL:A	42.11	19	11	0	38	56	47	65	1.5	20.02
3MBP:A	1CSP:A	55.00	20	7	2	4	23	3	20	1.5	20.02
3MBP:A	1RX4:A	32.14	56	29	3	50	97	82	136	1.9	19.63
3MBP:A	2AKY:A	34.62	26	17	0	118	143	84	109	5.7	18.09
3MBP:A	1AZP:A	36.36	22	14	0	5	26	27	48	5.7	18.09
3MBP:A	1N0J:B	50.00	12	6	0	44	55	43	54	9.7	17.32
3BLS:B	3BLS:B	100.00	358	0	0	1	358	1	358	0.0	737.6
3BLS:B	1VQB:A	42.31	26	14	1	136	160	53	78	0.045	25.02
3BLS:B	1BNI:C	21.82	55	43	0	70	124	51	105	1.1	20.40
3BLS:B	2LZM:A	26.67	45	32	1	30	73	17	61	1.4	20.02
3BLS:B	RPBPL:A	60.00	10	4	0	47	56	4	13	7.1	17.71
2TRX:A	2TRX:A	100.00	108	0	0	1	108	1	108	8.1e-062	221.5
2TRX:A	1EL1:B	28.13	32	19	1	9	36	86	117	0.468	19.63
2TRX:A	TSEBAT:A	34.78	23	15	0	86	108	224	246	1.4	18.09
2TRX:A	4LYZ:A	31.58	19	13	0	33	51	4	22	5.2	16.16
2TRX:A	1BVC:A	41.18	17	10	0	80	96	61	77	5.2	16.16
2TRX:A	1BPI:A	53.85	13	4	1	26	36	3	15	6.8	15.78
5CRO:C	5CRO:C	100.00	66	0	0	1	66	1	66	1.4e-035	133.3
5CRO:C	JG0184:A	29.73	37	22	1	25	57	96	132	0.021	23.10
5CRO:C	1BVC:A	53.85	13	6	0	27	39	128	140	1.1	17.32
5CRO:C	3BLS:B	50.00	10	5	0	55	64	235	244	5.6	15.01
4LYZ:A	4LYZ:A	100.00	129	0	0	1	129	1	129	6.5e-080	282.0
4LYZ:A	1LZ1:A	60.94	128	49	1	1	127	1	128	3.8e-048	176.4
4LYZ:A	1EL1:B	53.08	130	59	2	1	129	2	130	1.8e-042	157.5
4LYZ:A	1SUP:A	33.33	21	14	0	89	109	87	107	0.205	21.17
4LYZ:A	2ABD:A	37.04	27	16	1	92	118	39	64	0.457	20.02
4LYZ:A	1N0J:B	30.30	33	22	1	82	113	49	81	0.457	20.02
4LYZ:A	3MBP:A	29.41	34	12	2	44	65	201	234	3.0	17.32
4LYZ:A	2TRX:A	31.58	19	13	0	4	22	33	51	6.6	16.16
4LYZ:A	1RN1:C	31.03	29	20	0	46	74	9	37	8.6	15.78
3SSI:A	3SSI:A	100.00	113	0	0	1	113	1	113	8.4e-065	231.5
451C:A	451C:A	80.49	82	0	0	1	82	1	82	2.8e-037	139.4
451C:A	1BNI:C	42.86	21	11	1	61	81	20	39	0.246	20.02
451C:A	3BLS:B	29.03	31	22	0	48	78	280	310	2.7	16.55
451C:A	1ONC:A	71.43	7	2	0	9	15	84	90	3.6	16.16
451C:A	1B26:F	46.15	13	7	0	66	78	78	90	3.6	16.16
CCBY:A	CCBY:A	100.00	109	0	0	1	109	1	109	2.1e-065	233.4
CCBY:A	451C:A	33.33	36	20	2	15	49	6	38	0.033	23.48
CCBY:A	2AFG:D	42.86	14	8	0	26	39	111	124	4.0	16.55
CCBY:A	1ONC:A	42.86	14	8	0	72	85	2	15	4.0	16.55
CCBY:A	1STN:A	35.29	17	11	0	53	69	128	144	9.0	15.39
CCBY:A	1SUP:A	45.45	11	6	0	54	64	21	31	9.0	15.39
EYBPL:A	EYBPL:A	100.00	158	0	0	1	158	1	158	5.0e-093	325.9
EYBPL:A	1EL1:B	50.00	14	7	0	61	74	52	65	0.342	20.79
EYBPL:A	1LZ1:A	31.03	29	20	0	46	74	36	64	0.447	20.40
EYBPL:A	3MBP:A	42.11	19	11	0	47	65	38	56	0.583	20.02
EYBPL:A	2RN2:A	35.29	17	11	0	47	63	134	150	3.8	17.32
EYBPL:A	2RN2:A	60.00	10	4	0	24	33	30	39	4.9	16.93
EYBPL:A	1SUP:A	42.86	14	8	0	122	135	204	217	3.8	17.32
EYBPL:A	1N0J:B	46.15	13	7	0	53	65	59	71	4.9	16.93
EYBPL:A	2LZM:A	80.00	5	1	0	74	78	158	162	8.4	16.16
JG0184:A	JG0184:A	100.00	168	0	0	1	168	1	168	6e-100	349.0
JG0184:A	2AFG:D	33.60	125	79	1	17	141	17	137	3.9e-019	80.49
JG0184:A	5CRO:C	29.73	37	22	1	96	132	25	57	0.073	23.10
JG0184:A	1B26:F	46.15	13	7	0	23	35	72	84	1.8	18.48
JG0184:A	1AG2:A	29.17	24	17	0	71	94	4	27	6.9	16.55
JG0184:A	TSEBAT:A	60.00	10	4	0	65	74	166	175	9.0	16.16
JG0184:A	3MBP:A	29.03	31	22	0	127	157	293	323	9.0	16.16
JG0184:A	1CYO:A	62.50	8	3	0	22	29	35	42	9.0	16.16
RPBPL:A	RPBPL:A	94.94	237	0	0	1	237	1	237	2e-130	451.1
RPBPL:A	1SHG:A	35.29	34	17	1	116	149	19	47	2.7	18.48
RPBPL:A	1IGV:A	34.62	26	17	0	78	103	2	27	3.5	18.09
RPBPL:A	3BLS:B	60.00	10	4	0	4	13	47	56	4.6	17.71
RPBPL:A	1OTR:B	40.91	22	13	0	11	32	48	69	4.6	17.71
RPBPL:A	1AAR:B	40.91	22	13	0	11	32	48	69	4.6	17.71
RPBPL:A	1STN:A	32.00	25	17	0	20	44	64	88	7.8	16.93
TSEBAT:A	TSEBAT:A	92.16	268	0	0	1	268	1	268	7e-141	485.7
TSEBAT:A	1A23:A	19.15	47	38	0	170	216	69	115	5.3	17.71
