# Supplementary material for: Grading amino acid properties increased accuracies of single point mutation on protein stability prediction
Source: BMC Bioinformatics. 2012 Mar 22;13:44. doi: 10.1186/1471-2105-13-44 (PMC3820156; doi:10.1186/1471-2105-13-44)
Supplement: Additional file 6 — Blast.group.DBSEQ_Sep05. The file containing the cluster results with group similarity > 25% sequences in blast results is available as supplementary material as ASCII files. [file 1471-2105-13-44-S6.zip]

Archive with 1 entries (1 files):
- 1471-2105-13-44-S6.DBSEQ_Sep05
