# Supplementary material for: Grading amino acid properties increased accuracies of single point mutation on protein stability prediction
Source: BMC Bioinformatics. 2012 Mar 22;13:44. doi: 10.1186/1471-2105-13-44 (PMC3820156; doi:10.1186/1471-2105-13-44)
Supplement: Additional file 6 — Blast.group.DBSEQ_Sep05. The file containing the cluster results with group similarity > 25% sequences in blast results is available as supplementary material as ASCII files. [file 1471-2105-13-44-S6.zip › 1471-2105-13-44-S6.DBSEQ_Sep05]

# DBSEQ_Sep05.datset mutation groups
# 58 groups represent that mutation sample sequences share similarity > 25%
# Each group selected as one unit in test/training set making

#GROUP 1 proteins: 1A23 3MBP 1B26 1G6N 1BTA
#Grouped dataset (similarity > 25%):
	#Serial	Protein	Mutation T	pH	DDG
	1	1A23	H32L	30.00	7.00	4.60
	2	1A23	H32L	30.00	7.00	5.30
	3	1A23	H32S	30.00	7.00	3.60
	4	1A23	H32S	30.00	7.00	5.20
	5	1A23	H32Y	30.00	7.00	0.50
	6	1A23	H32Y	30.00	7.00	6.80
	1421	3MBP	P48A	63.00	7.40	0.50
	1422	3MBP	P48S	63.00	7.40	0.30
	1423	3MBP	P133A	63.00	7.40	-0.30
	1424	3MBP	P133S	63.00	7.40	-2.10
	1425	3MBP	P159A	63.00	7.40	-1.80
	1426	3MBP	P159S	63.00	7.40	-2.10
	22	1B26	E231A	69.50	7.00	-0.17
	23	1B26	K193A	69.50	7.00	0.23
	24	1B26	R190A	69.50	7.00	-0.34
	341	1G6N	S128A	20.00	7.90	-0.26
	342	1G6N	S128P	20.00	7.90	0.14
	218	1BTA	C82A	25.00	7.40	0.48
	# 18 mutation samples in GROUP 1

#GROUP 2 proteins: 1AAR 1OTR 1PGA RPBPL 1TUP
#Grouped dataset (similarity > 25%):
	#Serial	Protein	Mutation T	pH	DDG
	7	1AAR	F45W	25.00	5.00	0.32
	485	1OTR	V5A	50.00	3.75	-3.01
	486	1OTR	V5N	50.00	3.75	-5.38
	487	1OTR	V5T	50.00	3.75	-3.73
	488	1OTR	E34C	65.00	3.00	0.91
	489	1OTR	E34G	65.00	3.00	1.39
	490	1OTR	E34H	65.00	3.00	-3.92
	491	1OTR	E34I	65.00	3.00	1.65
	492	1OTR	E34K	65.00	3.00	-2.15
	493	1OTR	E34L	65.00	3.00	1.36
	494	1OTR	E34P	65.00	3.00	-2.13
	495	1OTR	E34Q	65.00	3.00	-1.46
	496	1OTR	E34S	65.00	3.00	0.12
	497	1OTR	E34T	65.00	3.00	1.51
	498	1OTR	E34W	65.00	3.00	1.32
	499	1OTR	I30L	50.00	3.00	-1.96
	500	1OTR	I36F	50.00	3.00	-0.86
	501	1OTR	I36L	50.00	3.00	-1.32
	502	1OTR	I36V	50.00	3.00	-0.79
	503	1OTR	L67A	50.00	3.75	-2.82
	504	1OTR	L67N	50.00	3.75	-3.40
	505	1OTR	L67S	50.00	3.75	-3.30
	506	1OTR	L67T	50.00	3.75	-2.92
	507	1OTR	Q41L	50.00	3.75	-0.26
	508	1OTR	Q41N	50.00	3.75	-2.56
	509	1OTR	Q41S	50.00	3.75	-1.27
	510	1OTR	Q41T	50.00	3.75	-0.43
	511	1OTR	Q41V	50.00	3.75	-0.05
	512	1OTR	V17A	50.00	3.75	-1.63
	513	1OTR	V17N	50.00	3.75	-4.90
	514	1OTR	V17T	50.00	3.75	-1.89
	515	1PGA	T53C	60.00	5.20	0.78
	516	1PGA	T53D	60.00	5.20	-0.85
	517	1PGA	T53E	60.00	5.20	0.23
	518	1PGA	T53F	60.00	5.20	1.08
	519	1PGA	T53G	60.00	5.20	-1.21
	520	1PGA	T53H	60.00	5.20	0.37
	521	1PGA	T53I	60.00	5.20	1.25
	522	1PGA	T53K	60.00	5.20	0.35
	523	1PGA	T53L	60.00	5.20	0.45
	524	1PGA	T53M	60.00	5.20	0.90
	525	1PGA	T53N	60.00	5.20	0.52
	526	1PGA	T53Q	60.00	5.20	0.38
	527	1PGA	T53R	60.00	5.20	0.40
	528	1PGA	T53S	60.00	5.20	0.87
	529	1PGA	T53T	60.00	5.20	1.36
	530	1PGA	T53V	60.00	5.20	0.94
	531	1PGA	T53W	60.00	5.20	1.04
	532	1PGA	T53Y	60.00	5.20	1.63
	1572	RPBPL	Y88C	60.00	8.00	2.40
	717	1TUP	C242S	10.00	7.20	-2.94
	718	1TUP	R175H	10.00	7.20	-3.01
	719	1TUP	R248Q	10.00	7.20	-1.94
	720	1TUP	R249S	10.00	7.20	-1.95
	721	1TUP	R273H	10.00	7.20	-0.35
	# 55 mutation samples in GROUP 2

#GROUP 3 proteins: 1AG2 JG0184 1POH 1N0J 1G6N
#Grouped dataset (similarity > 25%):
	#Serial	Protein	Mutation T	pH	DDG
	8	1AG2	E200K	25.00	7.00	-0.14
	9	1AG2	F198S	25.00	7.00	-2.46
	10	1AG2	M129V	25.00	7.00	-0.33
	11	1AG2	Q217R	25.00	7.00	-2.13
	12	1AG2	R208H	25.00	7.00	-1.44
	13	1AG2	T183A	25.00	7.00	-4.62
	14	1AG2	T190V	25.00	7.00	-0.17
	15	1AG2	V180I	25.00	7.00	-0.50
	16	1AG2	V210I	25.00	7.00	-0.26
	1573	JG0184	C83S	25.00	6.60	-1.91
	533	1POH	K49A	25.00	7.00	1.60
	534	1POH	K49D	25.00	7.00	1.80
	535	1POH	K49E	25.00	7.00	2.10
	536	1POH	K49G	25.00	7.00	1.20
	537	1POH	K49M	25.00	7.00	1.00
	538	1POH	K49N	25.00	7.00	0.40
	539	1POH	K49Q	25.00	7.00	1.50
	540	1POH	K49R	25.00	7.00	-0.20
	541	1POH	K49S	25.00	7.00	1.20
	475	1N0J	I58T	70.00	7.80	-2.70
	341	1G6N	S128A	20.00	7.90	-0.26
	342	1G6N	S128P	20.00	7.90	0.14
	# 22 mutation samples in GROUP 3

#GROUP 4 proteins: 1AJ3 1BVC 2AKY 1IGV 1TUP 1RX4 2ABD 1B5M 1B26 1A23
#Grouped dataset (similarity > 25%):
	#Serial	Protein	Mutation T	pH	DDG
	17	1AJ3	W22F	25.00	7.50	-1.11
	219	1BVC	E4A	25.00	4.00	-0.55
	220	1BVC	E4A	25.00	4.00	-0.70
	221	1BVC	L9A	82.20	9.60	-0.40
	222	1BVC	Q8A	4.00	4.20	0.89
	223	1BVC	Q8A	4.00	4.20	1.07
	224	1BVC	Q8G	4.00	4.20	-0.50
	225	1BVC	Q8G	4.00	4.20	-0.63
	226	1BVC	D44A	25.00	4.00	-0.15
	227	1BVC	D44A	25.00	4.00	-0.20
	228	1BVC	D60A	25.00	4.00	-0.10
	229	1BVC	D60A	25.00	4.00	-0.15
	230	1BVC	E18A	25.00	4.00	-0.50
	231	1BVC	E18A	25.00	4.00	-0.70
	232	1BVC	G23A	82.20	9.60	-1.10
	233	1BVC	I28A	76.50	11.00	-1.30
	234	1BVC	I28L	76.50	11.00	-0.60
	235	1BVC	I28M	76.50	11.00	-0.60
	236	1BVC	I28V	76.50	11.00	0.00
	237	1BVC	K56A	25.00	4.00	-0.20
	238	1BVC	K56A	25.00	4.00	-0.25
	239	1BVC	K77A	25.00	4.00	-0.02
	240	1BVC	K77A	25.00	4.00	-0.05
	241	1BVC	L11A	82.20	9.60	-0.40
	242	1BVC	L29A	76.50	11.00	-2.40
	243	1BVC	L29I	76.50	11.00	-1.10
	244	1BVC	L29M	76.50	11.00	0.10
	245	1BVC	L29V	76.50	11.00	-1.70
	246	1BVC	L49I	76.50	11.00	-0.80
	247	1BVC	L69A	76.50	11.00	-1.20
	248	1BVC	L69I	76.50	11.00	0.00
	249	1BVC	L69M	76.50	11.00	0.00
	250	1BVC	L69V	76.50	11.00	-0.10
	251	1BVC	P88A	82.20	9.60	0.60
	252	1BVC	T51A	82.20	9.60	-1.40
	253	1BVC	T67A	82.20	9.60	-0.30
	254	1BVC	V13A	82.20	9.60	-0.70
	255	1BVC	V66A	82.20	9.60	0.80
	256	1BVC	E109A	4.00	4.20	0.17
	257	1BVC	E109A	4.00	4.20	0.36
	258	1BVC	E109G	4.00	4.20	-0.89
	259	1BVC	E109G	4.00	4.20	-0.96
	260	1BVC	G129A	82.20	9.60	1.10
	261	1BVC	H116A	82.20	9.60	0.20
	262	1BVC	I111A	76.50	11.00	-1.80
	263	1BVC	I111L	76.50	11.00	-0.60
	264	1BVC	I111M	76.50	11.00	-1.10
	265	1BVC	I142A	76.50	11.00	-1.10
	266	1BVC	I142A	82.20	9.60	-1.90
	267	1BVC	I142L	76.50	11.00	0.60
	268	1BVC	I142M	76.50	11.00	0.90
	269	1BVC	I142V	76.50	11.00	-0.10
	270	1BVC	K140A	4.00	4.20	0.35
	271	1BVC	K140A	4.00	4.20	0.60
	272	1BVC	L135I	76.50	11.00	-1.50
	273	1BVC	L135M	76.50	11.00	-0.80
	274	1BVC	L135V	76.50	11.00	-2.20
	275	1BVC	L137A	82.20	9.60	-1.80
	276	1BVC	L149A	82.20	9.60	-1.60
	277	1BVC	S117A	82.20	9.60	-0.30
	278	1BVC	V114A	82.20	9.60	-1.40
	863	2AKY	V8I	25.00	7.50	-1.20
	864	2AKY	T77H	25.00	7.50	-2.15
	865	2AKY	I213F	25.00	7.50	-1.91
	866	2AKY	N169D	25.00	7.50	-2.15
	348	1IGV	D19N	25.00	7.00	0.74
	349	1IGV	E17Q	25.00	7.00	0.38
	350	1IGV	E26Q	25.00	7.00	0.09
	717	1TUP	C242S	10.00	7.20	-2.94
	718	1TUP	R175H	10.00	7.20	-3.01
	719	1TUP	R248Q	10.00	7.20	-1.94
	720	1TUP	R249S	10.00	7.20	-1.95
	721	1TUP	R273H	10.00	7.20	-0.35
	616	1RX4	L28R	15.00	7.80	0.50
	617	1RX4	V75A	15.00	7.80	-0.20
	618	1RX4	V75C	15.00	7.80	-0.20
	619	1RX4	V75H	15.00	6.50	-1.90
	620	1RX4	V75H	15.00	7.80	-1.70
	621	1RX4	V75I	15.00	7.80	-2.00
	622	1RX4	V75R	15.00	7.80	-2.80
	623	1RX4	V75S	15.00	7.80	-1.90
	624	1RX4	V75Y	15.00	7.80	-2.30
	625	1RX4	E139K	15.00	7.80	-2.36
	626	1RX4	E139Q	15.00	7.80	-1.36
	833	2ABD	A9G	5.00	5.30	-1.81
	834	2ABD	F5A	5.00	5.30	-2.52
	835	2ABD	A34G	5.00	5.30	-1.57
	836	2ABD	D21A	5.00	5.30	0.42
	837	2ABD	D21H	5.00	5.30	-0.56
	838	2ABD	E67A	5.00	5.30	-0.36
	839	2ABD	K32A	5.00	5.30	-1.02
	840	2ABD	K32E	5.00	5.30	-1.68
	841	2ABD	K32R	5.00	5.30	-1.83
	842	2ABD	K52M	5.00	5.30	0.18
	843	2ABD	K54A	5.00	5.30	-0.86
	844	2ABD	K54M	5.00	5.30	0.27
	845	2ABD	L15A	5.00	5.30	-3.10
	846	2ABD	L25A	5.00	5.30	-1.02
	847	2ABD	L80A	5.00	5.30	-3.70
	848	2ABD	P19A	5.00	5.30	-1.07
	849	2ABD	P44A	5.00	5.30	-1.40
	850	2ABD	Q33A	5.00	5.30	-3.66
	851	2ABD	T35A	5.00	5.30	-1.09
	852	2ABD	V12A	5.00	5.30	-1.69
	853	2ABD	V77A	5.00	5.30	-1.14
	854	2ABD	Y28A	5.00	5.30	-2.47
	855	2ABD	Y28F	5.00	5.30	-1.06
	856	2ABD	Y28N	5.00	5.30	-2.23
	857	2ABD	Y31N	5.00	5.30	-1.52
	858	2ABD	Y73A	5.00	5.30	-4.83
	859	2ABD	Y73F	5.00	5.30	0.27
	25	1B5M	D60R	25.00	7.20	0.14
	26	1B5M	D60R	25.00	7.20	0.33
	27	1B5M	P81A	25.00	7.20	-0.65
	28	1B5M	P81A	25.00	7.20	-1.51
	22	1B26	E231A	69.50	7.00	-0.17
	23	1B26	K193A	69.50	7.00	0.23
	24	1B26	R190A	69.50	7.00	-0.34
	1	1A23	H32L	30.00	7.00	4.60
	2	1A23	H32L	30.00	7.00	5.30
	3	1A23	H32S	30.00	7.00	3.60
	4	1A23	H32S	30.00	7.00	5.20
	5	1A23	H32Y	30.00	7.00	0.50
	6	1A23	H32Y	30.00	7.00	6.80
	# 124 mutation samples in GROUP 4

#GROUP 5 proteins: 1ARR 1AZP 2HPR 4LYZ 1B26
#Grouped dataset (similarity > 25%):
	#Serial	Protein	Mutation T	pH	DDG
	18	1ARR	P8L	20.00	7.50	2.40
	19	1ARR	P8L	25.00	7.50	2.49
	20	1ARR	P8L	53.40	7.50	2.55
	21	1AZP	V30I	50.00	7.00	0.70
	962	2HPR	G49A	25.00	7.00	0.80
	963	2HPR	G49E	25.00	7.00	1.40
	964	2HPR	G49K	25.00	7.00	-1.00
	1478	4LYZ	F3Y	74.00	6.40	-0.45
	1479	4LYZ	A31I	74.00	6.40	1.40
	1480	4LYZ	A31L	74.00	6.40	1.80
	1481	4LYZ	A31V	74.00	6.40	1.20
	1482	4LYZ	F34Y	74.00	6.40	0.19
	1483	4LYZ	G49A	65.60	2.70	-1.89
	1484	4LYZ	G67A	65.60	2.70	-0.98
	1485	4LYZ	G71A	65.60	2.70	-0.38
	1486	4LYZ	H15L	74.00	6.40	0.76
	1487	4LYZ	I55A	74.00	6.40	-4.40
	1488	4LYZ	I55F	74.00	6.40	-2.46
	1489	4LYZ	I55L	74.00	6.40	-0.45
	1490	4LYZ	I55M	74.00	6.40	-2.27
	1491	4LYZ	I55T	74.00	6.40	-4.96
	1492	4LYZ	I55V	74.00	6.40	-0.91
	1493	4LYZ	N19K	74.00	6.40	-1.06
	1494	4LYZ	N77H	74.00	6.40	-0.38
	1495	4LYZ	R21Q	74.00	6.40	-0.15
	1496	4LYZ	R68K	74.00	6.40	-0.04
	1497	4LYZ	R73K	74.00	6.40	0.23
	1498	4LYZ	S91A	74.00	6.40	-0.15
	1499	4LYZ	S91D	74.00	6.40	-2.31
	1500	4LYZ	S91T	74.00	6.40	0.99
	1501	4LYZ	S91V	74.00	6.40	-0.08
	1502	4LYZ	S91Y	74.00	6.40	-3.07
	1503	4LYZ	T40I	74.00	6.40	-2.20
	1504	4LYZ	T40S	74.00	6.40	-0.27
	1505	4LYZ	D101A	74.00	6.40	0.76
	1506	4LYZ	D101E	74.00	6.40	0.00
	1507	4LYZ	D101F	74.00	6.40	0.72
	1508	4LYZ	D101G	74.00	6.40	0.45
	1509	4LYZ	D101K	74.00	6.40	0.19
	1510	4LYZ	D101N	74.00	6.40	0.04
	1511	4LYZ	D101Q	74.00	6.40	-0.08
	1512	4LYZ	D101R	74.00	6.40	0.27
	1513	4LYZ	D101S	74.00	6.40	0.87
	1514	4LYZ	G102A	65.60	2.70	0.02
	1515	4LYZ	G102R	74.00	6.40	0.38
	1516	4LYZ	G102V	74.00	6.40	-0.04
	1517	4LYZ	G117A	65.60	2.70	-1.46
	1518	4LYZ	Q121H	74.00	6.40	-0.45
	1519	4LYZ	R114H	74.00	6.40	0.68
	22	1B26	E231A	69.50	7.00	-0.17
	23	1B26	K193A	69.50	7.00	0.23
	24	1B26	R190A	69.50	7.00	-0.34
	# 52 mutation samples in GROUP 5

#GROUP 6 proteins: 1BPI 2TRX 1RN1
#Grouped dataset (similarity > 25%):
	#Serial	Protein	Mutation T	pH	DDG
	217	1BPI	G36S	72.60	4.60	-0.70
	1418	2TRX	L78K	85.32	7.00	-3.90
	1419	2TRX	L78R	85.32	7.00	-4.00
	542	1RN1	N9A	25.00	7.00	-0.90
	543	1RN1	N9A	50.90	7.00	-0.71
	544	1RN1	A21C	0.00	2.50	-0.74
	545	1RN1	A21D	0.00	2.50	0.33
	546	1RN1	A21D	0.00	7.00	-0.71
	547	1RN1	A21E	0.00	2.50	0.05
	548	1RN1	A21E	0.00	7.00	-0.69
	549	1RN1	A21F	0.00	2.50	-0.57
	550	1RN1	A21G	0.00	2.50	-0.90
	551	1RN1	A21H	0.00	2.50	-0.56
	552	1RN1	A21H	0.00	7.00	-0.17
	553	1RN1	A21I	0.00	2.50	-0.44
	554	1RN1	A21K	0.00	2.50	-0.51
	555	1RN1	A21L	0.00	2.50	-0.13
	556	1RN1	A21M	0.00	2.50	-0.15
	557	1RN1	A21N	0.00	2.50	0.34
	558	1RN1	A21Q	0.00	2.50	-0.26
	559	1RN1	A21Q	0.00	7.00	-0.40
	560	1RN1	A21R	0.00	2.50	-0.41
	561	1RN1	A21S	0.00	2.50	-0.49
	562	1RN1	A21S	0.00	7.00	-0.40
	563	1RN1	A21T	0.00	2.50	-0.57
	564	1RN1	A21V	0.00	2.50	-0.66
	565	1RN1	A21W	0.00	2.50	-0.30
	566	1RN1	A21Y	0.00	2.50	-0.39
	567	1RN1	D76A	15.00	7.00	-3.70
	568	1RN1	D76A	15.00	7.00	-3.80
	569	1RN1	D76N	15.00	7.00	-3.10
	570	1RN1	D76S	15.00	7.00	-3.10
	571	1RN1	D76S	15.00	7.00	-3.30
	572	1RN1	H40T	25.00	6.00	-0.26
	573	1RN1	H92A	25.00	6.00	-0.62
	574	1RN1	N36A	25.00	7.00	0.03
	575	1RN1	N36A	50.90	7.00	0.00
	576	1RN1	N44A	25.00	7.00	-2.08
	577	1RN1	N44A	50.80	7.00	-1.60
	578	1RN1	N44A	50.90	7.00	-1.86
	579	1RN1	N44D	50.80	7.00	-1.60
	580	1RN1	N44S	50.80	7.00	-1.50
	581	1RN1	N81A	25.00	7.00	-2.87
	582	1RN1	N81A	50.90	7.00	-2.91
	583	1RN1	S12A	25.00	7.00	-1.23
	584	1RN1	S12A	50.90	7.00	-1.08
	585	1RN1	S17A	25.00	7.00	0.67
	586	1RN1	S17A	50.90	7.00	0.57
	587	1RN1	S64A	25.00	7.00	-1.44
	588	1RN1	S64A	50.90	7.00	-1.56
	589	1RN1	W59Y	25.00	6.00	-0.93
	590	1RN1	Y11F	25.00	7.00	-2.11
	591	1RN1	Y11F	50.90	7.00	-2.03
	592	1RN1	Y24W	25.00	6.00	1.24
	593	1RN1	Y42F	25.00	7.00	1.14
	594	1RN1	Y42F	50.90	7.00	1.15
	595	1RN1	Y42W	25.00	6.00	-0.14
	596	1RN1	Y45W	25.00	6.00	0.74
	597	1RN1	Y56F	25.00	7.00	-0.78
	598	1RN1	Y56F	50.90	7.00	-0.71
	599	1RN1	Y57F	25.00	7.00	-0.50
	600	1RN1	Y57F	50.90	7.00	-0.44
	601	1RN1	Y68F	25.00	7.00	-1.36
	602	1RN1	Y68F	50.90	7.00	-1.35
	# 64 mutation samples in GROUP 6

#GROUP 7 proteins: 1BNI 1SAR 451C 1STN 1SHG 2LZM 1BVC RPBPL
#Grouped dataset (similarity > 25%):
	#Serial	Protein	Mutation T	pH	DDG
	29	1BNI	D8A	25.00	4.40	-0.69
	30	1BNI	D8A	25.00	6.30	-0.90
	31	1BNI	D8G	25.00	6.30	-1.17
	32	1BNI	D8S	25.00	6.30	-0.97
	33	1BNI	F7L	25.00	6.15	-4.60
	34	1BNI	I4A	25.00	6.30	-1.40
	35	1BNI	I4V	25.00	6.30	-0.60
	36	1BNI	N5A	25.00	6.30	-1.90
	37	1BNI	T6A	25.00	6.30	-2.10
	38	1BNI	T6A	25.00	6.30	-2.23
	39	1BNI	T6A	25.00	6.30	-2.53
	40	1BNI	T6D	25.00	6.30	0.11
	41	1BNI	T6E	25.00	6.30	-0.27
	42	1BNI	T6G	25.00	6.30	-1.20
	43	1BNI	T6G	25.00	6.30	-1.34
	44	1BNI	T6N	25.00	6.30	-1.27
	45	1BNI	T6P	25.00	6.30	-3.08
	46	1BNI	T6Q	25.00	6.30	-1.87
	47	1BNI	T6S	25.00	6.30	-0.22
	48	1BNI	A32C	25.00	6.30	-1.00
	49	1BNI	A32D	25.00	6.30	-0.70
	50	1BNI	A32E	25.00	6.30	-0.60
	51	1BNI	A32F	25.00	6.30	-0.70
	52	1BNI	A32G	25.00	6.30	-0.90
	53	1BNI	A32H	25.00	6.30	-0.80
	54	1BNI	A32I	25.00	6.30	-0.80
	55	1BNI	A32K	25.00	6.30	-0.20
	56	1BNI	A32L	25.00	6.30	-0.30
	57	1BNI	A32M	25.00	6.30	-0.30
	58	1BNI	A32N	25.00	6.30	-0.70
	59	1BNI	A32P	25.00	6.30	-4.10
	60	1BNI	A32Q	25.00	6.30	-0.50
	61	1BNI	A32R	25.00	6.30	-0.10
	62	1BNI	A32S	25.00	6.30	-0.40
	63	1BNI	A32T	25.00	6.30	-0.80
	64	1BNI	A32V	25.00	6.30	-0.90
	65	1BNI	A32W	25.00	6.30	-1.00
	66	1BNI	A32Y	25.00	6.30	-0.80
	67	1BNI	D12A	25.00	6.30	0.43
	68	1BNI	D12A	25.00	6.30	-0.30
	69	1BNI	D12G	25.00	4.40	-0.78
	70	1BNI	D12G	25.00	6.30	-1.29
	71	1BNI	D12S	25.00	6.30	-0.65
	72	1BNI	D22M	25.00	4.40	-0.27
	73	1BNI	D44E	25.00	6.30	0.10
	74	1BNI	D54A	25.00	6.30	-3.00
	75	1BNI	D54N	25.00	4.40	-2.46
	76	1BNI	D54N	25.00	4.40	-2.66
	77	1BNI	D54N	25.00	6.30	-2.40
	78	1BNI	D75N	25.00	6.30	-4.80
	79	1BNI	D93N	25.00	6.30	-4.11
	80	1BNI	E29A	25.00	6.30	-1.25
	81	1BNI	E29G	25.00	6.30	-1.80
	82	1BNI	E29G	25.00	6.30	-1.81
	83	1BNI	E29Q	25.00	6.30	0.00
	84	1BNI	E29S	25.00	6.30	-1.23
	85	1BNI	G34A	25.00	6.30	-3.12
	86	1BNI	G34D	25.00	6.30	-3.39
	87	1BNI	G34H	25.00	6.30	-2.65
	88	1BNI	G34K	25.00	6.30	-3.12
	89	1BNI	G34N	25.00	6.30	-2.75
	90	1BNI	G34R	25.00	6.30	-2.42
	91	1BNI	G34S	25.00	6.30	-3.20
	92	1BNI	G34T	25.00	6.30	-3.37
	93	1BNI	G65S	25.00	6.30	0.50
	94	1BNI	H18A	25.00	6.30	-1.85
	95	1BNI	H18D	25.00	6.30	-2.56
	96	1BNI	H18G	25.00	6.30	-0.70
	97	1BNI	H18K	25.00	6.30	-1.19
	98	1BNI	H18K	25.00	6.30	-1.20
	99	1BNI	H18N	25.00	6.30	-1.68
	100	1BNI	H18Q	25.00	6.30	-1.60
	101	1BNI	H18R	25.00	6.30	-1.17
	102	1BNI	H18S	25.00	6.30	-2.28
	103	1BNI	I25A	25.00	6.30	-3.50
	104	1BNI	I25V	25.00	6.30	-1.10
	105	1BNI	I51A	25.00	6.30	-4.70
	106	1BNI	I51V	25.00	4.40	-1.86
	107	1BNI	I51V	25.00	6.30	-1.80
	108	1BNI	I55A	25.00	6.30	-1.10
	109	1BNI	I55T	25.00	6.30	-0.60
	110	1BNI	I55V	25.00	6.30	-0.30
	111	1BNI	I76A	25.00	6.30	-1.90
	112	1BNI	I76V	25.00	6.30	-0.80
	113	1BNI	I88A	25.00	6.30	-4.00
	114	1BNI	I88A	25.00	6.30	-4.46
	115	1BNI	I88A	48.00	6.30	-3.90
	116	1BNI	I88L	25.00	6.30	-0.30
	117	1BNI	I88V	25.00	4.40	-1.47
	118	1BNI	I88V	25.00	6.30	-1.30
	119	1BNI	I88V	25.00	6.30	-1.49
	120	1BNI	I88V	48.00	6.30	-1.10
	121	1BNI	I96A	25.00	6.30	-3.20
	122	1BNI	I96A	25.00	6.30	-3.33
	123	1BNI	I96A	25.00	6.30	-3.52
	124	1BNI	I96A	25.00	6.30	-4.00
	125	1BNI	I96A	48.00	6.30	-3.20
	126	1BNI	I96V	25.00	4.40	-1.17
	127	1BNI	I96V	25.00	4.40	-1.18
	128	1BNI	I96V	25.00	6.30	-0.90
	129	1BNI	I96V	25.00	6.30	-0.95
	130	1BNI	I96V	25.00	6.30	-0.98
	131	1BNI	I96V	25.00	6.30	-1.10
	132	1BNI	I96V	48.00	6.30	-0.90
	133	1BNI	K19R	25.00	6.30	0.20
	134	1BNI	K27G	25.00	6.30	-0.40
	135	1BNI	K27G	25.00	6.30	-0.55
	136	1BNI	K62R	25.00	6.30	-0.40
	137	1BNI	K62R	25.00	6.30	-0.50
	138	1BNI	K66A	25.00	6.30	0.20
	139	1BNI	L14A	25.00	6.30	-4.30
	140	1BNI	L14A	25.00	6.30	-4.80
	141	1BNI	L14A	48.00	6.30	-4.20
	142	1BNI	L33Q	25.00	6.30	-1.30
	143	1BNI	L89T	25.00	6.30	-2.50
	144	1BNI	L89V	25.00	6.30	-0.30
	145	1BNI	N23A	25.00	6.30	-2.20
	146	1BNI	N41D	25.00	6.30	-2.50
	147	1BNI	N58A	25.00	6.30	-2.70
	148	1BNI	N58D	25.00	6.30	0.50
	149	1BNI	N77A	25.00	6.30	-1.60
	150	1BNI	N84A	25.00	6.30	-2.00
	151	1BNI	Q15I	25.00	6.30	1.00
	152	1BNI	Q31A	25.00	6.30	0.10
	153	1BNI	Q31G	25.00	6.30	-0.98
	154	1BNI	Q31S	25.00	6.30	-0.20
	155	1BNI	Q31S	25.00	6.30	-0.25
	156	1BNI	R69K	25.00	6.30	-3.13
	157	1BNI	R69M	25.00	4.40	-2.86
	158	1BNI	R69M	25.00	6.30	-2.12
	159	1BNI	R69S	25.00	6.30	-2.72
	160	1BNI	R83K	25.00	6.30	-4.13
	161	1BNI	R83Q	25.00	4.40	-1.58
	162	1BNI	R83Q	25.00	6.30	-2.05
	163	1BNI	S28A	25.00	6.30	0.41
	164	1BNI	S28E	25.00	6.30	0.40
	165	1BNI	S28G	25.00	6.30	-0.45
	166	1BNI	S85A	25.00	6.30	-0.12
	167	1BNI	S91A	25.00	4.40	-1.16
	168	1BNI	S91A	25.00	4.40	-1.38
	169	1BNI	S91A	25.00	6.30	-1.90
	170	1BNI	S92A	25.00	4.40	-2.83
	171	1BNI	S92A	25.00	6.30	-2.80
	172	1BNI	T16A	25.00	6.30	-0.27
	173	1BNI	T16G	25.00	6.30	-1.66
	174	1BNI	T16R	25.00	4.40	0.20
	175	1BNI	T16R	25.00	6.30	0.50
	176	1BNI	T16R	25.00	6.30	-0.48
	177	1BNI	T16S	25.00	6.30	-1.70
	178	1BNI	T16S	25.00	6.30	-1.87
	179	1BNI	T26A	25.00	6.30	-1.90
	180	1BNI	T26A	25.00	6.30	-2.11
	181	1BNI	T26A	25.00	6.30	-2.14
	182	1BNI	T26D	25.00	6.30	-0.08
	183	1BNI	T26E	25.00	6.30	-0.05
	184	1BNI	T26G	25.00	4.40	-2.08
	185	1BNI	T26G	25.00	6.30	-1.50
	186	1BNI	T26G	25.00	6.30	-1.58
	187	1BNI	T26N	25.00	6.30	-1.29
	188	1BNI	T26Q	25.00	6.30	-1.72
	189	1BNI	T26S	25.00	6.30	-0.56
	190	1BNI	T26V	25.00	6.30	-2.31
	191	1BNI	T79V	25.00	6.30	0.30
	192	1BNI	T99V	25.00	6.30	-2.70
	193	1BNI	V10A	25.00	6.30	-3.40
	194	1BNI	V10T	25.00	6.30	-2.50
	195	1BNI	V36A	25.00	6.30	-1.30
	196	1BNI	V36T	25.00	6.30	-1.10
	197	1BNI	V45A	25.00	6.30	-1.80
	198	1BNI	V45T	25.00	6.30	-2.40
	199	1BNI	Y13A	25.00	6.30	-3.30
	200	1BNI	Y13A	25.00	6.30	-3.71
	201	1BNI	Y13F	25.00	6.30	-0.41
	202	1BNI	Y17A	25.00	6.30	-2.00
	203	1BNI	Y17A	25.00	6.30	-2.26
	204	1BNI	Y17F	25.00	6.30	-0.30
	205	1BNI	Y17G	25.00	6.30	-4.03
	206	1BNI	Y17S	25.00	6.30	-2.57
	207	1BNI	Y24F	25.00	6.30	0.00
	208	1BNI	Y78F	25.00	6.30	-1.40
	209	1BNI	Y78F	25.00	6.30	-1.50
	210	1BNI	I109A	25.00	6.30	-2.10
	211	1BNI	I109V	25.00	6.30	-0.80
	212	1BNI	K108R	25.00	6.30	0.90
	213	1BNI	Q104A	25.00	6.30	-0.20
	214	1BNI	R110A	25.00	6.30	-0.40
	215	1BNI	T105V	25.00	6.30	-2.20
	216	1BNI	Y103F	25.00	6.30	0.00
	627	1SAR	T5V	48.40	7.00	0.00
	628	1SAR	V2T	48.40	7.00	-0.90
	629	1SAR	E41K	49.00	7.00	-0.70
	630	1SAR	E41K	55.60	5.50	-1.50
	631	1SAR	E54Q	55.60	5.50	-2.30
	632	1SAR	E74K	49.00	7.00	0.90
	633	1SAR	E74K	55.60	5.50	0.10
	634	1SAR	H85Q	49.00	7.00	0.00
	635	1SAR	H85Q	55.60	5.50	0.00
	636	1SAR	N39A	48.40	7.00	-2.20
	637	1SAR	N39D	48.40	7.00	-1.50
	638	1SAR	N39S	48.40	7.00	-2.30
	639	1SAR	Q38A	49.00	7.00	1.00
	640	1SAR	Q38A	55.60	5.50	0.40
	641	1SAR	R65A	49.00	7.00	-1.00
	642	1SAR	R65A	55.60	5.50	-1.30
	643	1SAR	T16V	48.40	7.00	0.30
	644	1SAR	T18V	48.40	7.00	-1.40
	645	1SAR	T56V	48.40	7.00	-1.90
	646	1SAR	T59V	48.40	7.00	-1.70
	647	1SAR	T67V	48.40	7.00	0.00
	648	1SAR	T82V	48.40	7.00	-1.70
	649	1SAR	V36T	48.40	7.00	-1.30
	650	1SAR	V43T	48.40	7.00	-0.50
	651	1SAR	V57T	48.40	7.00	-4.40
	1477	451C	V78I	62.60	3.60	1.11
	657	1STN	A60G	20.00	7.00	-1.50
	658	1STN	A60V	20.00	7.00	-2.90
	659	1STN	A90S	20.00	7.00	-2.00
	660	1STN	A90S	47.00	5.00	-2.60
	661	1STN	A90S	51.40	7.00	-2.50
	662	1STN	D77A	20.00	7.00	-3.20
	663	1STN	D77G	20.00	7.00	-2.20
	664	1STN	D83A	20.00	7.00	-3.90
	665	1STN	D83G	20.00	7.00	-2.80
	666	1STN	D95A	20.00	7.00	-3.60
	667	1STN	D95G	20.00	7.00	-3.10
	668	1STN	E73A	20.00	7.00	-1.60
	669	1STN	F61A	20.00	7.00	-2.40
	670	1STN	F61G	20.00	7.00	-4.70
	671	1STN	F76A	20.00	7.00	-4.10
	672	1STN	F76G	20.00	7.00	-4.70
	673	1STN	G79S	20.00	7.00	-2.40
	674	1STN	G79S	40.00	5.28	-1.80
	675	1STN	G79S	47.00	5.00	-1.20
	676	1STN	G79S	51.40	7.00	-1.30
	677	1STN	G88V	47.00	5.00	0.60
	678	1STN	G88V	51.40	7.00	0.50
	679	1STN	H46Y	40.00	5.38	0.00
	680	1STN	I18G	20.00	7.00	-2.60
	681	1STN	I18M	40.00	5.42	-0.20
	682	1STN	L25A	47.00	5.00	-2.80
	683	1STN	L25A	51.40	7.00	-2.60
	684	1STN	L36A	20.00	7.00	-3.60
	685	1STN	L36G	20.00	7.00	-5.40
	686	1STN	L37A	20.00	7.00	-1.80
	687	1STN	L37G	20.00	7.00	-3.90
	688	1STN	L89F	40.00	5.38	-1.20
	689	1STN	T33S	20.00	7.00	-1.40
	690	1STN	T62A	20.00	7.00	-2.40
	691	1STN	T62G	20.00	7.00	-3.40
	692	1STN	V23F	40.00	5.35	-1.50
	693	1STN	V66L	47.00	5.00	0.60
	694	1STN	V66L	51.40	7.00	0.80
	695	1STN	Y91S	20.00	7.00	-5.30
	696	1STN	H124L	40.00	5.20	0.70
	697	1STN	H124L	47.00	5.00	1.90
	698	1STN	H124L	51.40	7.00	1.30
	699	1STN	L103A	20.00	7.00	-4.60
	700	1STN	N118D	20.00	7.00	-2.50
	701	1STN	W140F	20.00	7.00	-0.60
	702	1STN	W140H	20.00	7.00	-0.40
	703	1STN	W140L	20.00	7.00	-4.50
	704	1STN	W140Y	20.00	7.00	-1.10
	652	1SHG	D48G	24.85	2.00	0.98
	653	1SHG	D48G	24.85	2.50	0.69
	654	1SHG	D48G	24.85	3.00	0.57
	655	1SHG	D48G	24.85	3.50	1.05
	965	2LZM	I3A	41.90	2.00	-1.10
	966	2LZM	I3A	64.70	6.50	-0.70
	967	2LZM	I3C	41.90	2.00	1.00
	968	2LZM	I3C	41.90	2.00	-0.40
	969	2LZM	I3C	64.70	6.50	1.20
	970	2LZM	I3C	64.70	6.50	-1.20
	971	2LZM	I3D	41.90	2.00	-1.80
	972	2LZM	I3D	64.70	6.50	-3.20
	973	2LZM	I3E	38.75	2.00	-1.77
	974	2LZM	I3E	41.90	2.00	-1.10
	975	2LZM	I3E	46.16	2.50	-1.71
	976	2LZM	I3E	53.56	3.00	-1.53
	977	2LZM	I3E	64.70	6.50	-2.00
	978	2LZM	I3F	38.75	2.00	-1.49
	979	2LZM	I3F	41.90	2.00	-1.00
	980	2LZM	I3F	46.16	2.50	-1.09
	981	2LZM	I3F	53.56	3.00	-0.53
	982	2LZM	I3F	64.70	6.50	-1.10
	983	2LZM	I3G	41.90	2.00	-1.80
	984	2LZM	I3G	64.70	6.50	-2.10
	985	2LZM	I3L	38.75	2.00	0.85
	986	2LZM	I3L	41.90	2.00	0.90
	987	2LZM	I3L	46.16	2.50	1.01
	988	2LZM	I3L	53.56	3.00	1.16
	989	2LZM	I3L	64.70	6.50	0.40
	990	2LZM	I3M	41.90	2.00	-0.30
	991	2LZM	I3M	64.70	6.50	-0.90
	992	2LZM	I3P	38.75	2.00	-2.96
	993	2LZM	I3P	46.16	2.50	-2.97
	994	2LZM	I3P	53.56	3.00	-2.53
	995	2LZM	I3S	41.90	2.00	-1.90
	996	2LZM	I3S	64.70	6.50	-1.70
	997	2LZM	I3T	38.75	2.00	-2.45
	998	2LZM	I3T	41.90	2.00	-1.70
	999	2LZM	I3T	46.16	2.50	-2.28
	1000	2LZM	I3T	53.56	3.00	-1.81
	1001	2LZM	I3T	64.70	6.50	-2.30
	1002	2LZM	I3V	41.90	2.00	-0.60
	1003	2LZM	I3V	64.70	6.50	-0.40
	1004	2LZM	I3W	64.70	6.50	-2.80
	1005	2LZM	I3Y	41.90	2.00	-2.70
	1006	2LZM	I3Y	64.70	6.50	-2.30
	1007	2LZM	M6L	47.00	3.00	-2.80
	1008	2LZM	A41S	51.55	3.00	-0.60
	1009	2LZM	A42S	51.55	3.00	-2.30
	1010	2LZM	A49S	51.55	3.00	-0.50
	1011	2LZM	A73S	51.55	3.00	-0.40
	1012	2LZM	A74P	57.50	3.50	-5.70
	1013	2LZM	A74P	62.20	4.00	-5.00
	1014	2LZM	A74P	62.90	6.50	-4.60
	1015	2LZM	A74P	65.70	5.50	-4.50
	1016	2LZM	A82P	38.80	2.00	-0.07
	1017	2LZM	A82P	41.90	2.00	0.30
	1018	2LZM	A82P	46.20	2.50	0.51
	1019	2LZM	A82P	53.60	3.00	1.27
	1020	2LZM	A82P	64.70	6.50	0.80
	1021	2LZM	A82S	51.55	3.00	-0.30
	1022	2LZM	A93P	38.80	2.00	0.03
	1023	2LZM	A93P	41.90	2.00	0.10
	1024	2LZM	A93P	46.20	2.50	0.51
	1025	2LZM	A93P	53.60	3.00	1.10
	1026	2LZM	A93P	64.70	6.50	0.10
	1027	2LZM	A93S	51.55	3.00	-0.20
	1028	2LZM	A98S	51.55	3.00	-2.50
	1029	2LZM	A98V	40.00	3.00	-4.90
	1030	2LZM	C54T	70.00	6.50	0.30
	1031	2LZM	C54V	70.00	6.50	-0.70
	1032	2LZM	D20A	65.10	5.40	-0.30
	1033	2LZM	D20N	65.10	5.40	1.30
	1034	2LZM	D20S	65.10	5.40	0.70
	1035	2LZM	D20T	65.10	5.40	0.90
	1036	2LZM	D47A	51.65	3.00	-0.28
	1037	2LZM	D47A	62.20	6.70	-0.95
	1038	2LZM	D72P	38.50	2.00	-2.60
	1039	2LZM	D72P	63.40	6.50	-2.70
	1040	2LZM	D92N	39.50	2.00	-0.10
	1041	2LZM	D92N	62.40	6.70	-1.40
	1042	2LZM	E11A	66.48	5.40	1.10
	1043	2LZM	E11F	66.48	5.40	1.70
	1044	2LZM	E11H	65.10	5.40	0.10
	1045	2LZM	E11M	66.48	5.40	1.60
	1046	2LZM	E11N	65.10	5.40	-0.10
	1047	2LZM	E45A	51.65	3.00	0.55
	1048	2LZM	E45A	62.20	6.70	0.01
	1049	2LZM	G30A	66.48	5.40	0.10
	1050	2LZM	G30F	66.48	5.40	-1.50
	1051	2LZM	G77A	41.90	2.00	-0.40
	1052	2LZM	G77A	64.70	6.50	0.40
	1053	2LZM	H31N	66.00	5.50	-4.00
	1054	2LZM	K16E	50.90	2.80	-0.50
	1055	2LZM	K16E	66.70	5.30	0.50
	1056	2LZM	K43A	51.65	3.00	-0.96
	1057	2LZM	K43A	62.20	6.70	-1.03
	1058	2LZM	K48A	51.65	3.00	-0.32
	1059	2LZM	K48A	62.20	6.70	-0.56
	1060	2LZM	K60H	28.50	2.00	-0.80
	1061	2LZM	K60H	63.00	6.50	-0.10
	1062	2LZM	K60P	41.90	2.00	0.10
	1063	2LZM	K60P	64.70	6.50	0.00
	1064	2LZM	K83H	28.50	2.00	-0.50
	1065	2LZM	K83H	63.00	6.50	-0.40
	1066	2LZM	L46A	51.65	3.00	-2.62
	1067	2LZM	L46A	51.80	3.01	-2.70
	1068	2LZM	L46A	62.20	6.70	-1.86
	1069	2LZM	L99A	51.70	3.00	-4.60
	1070	2LZM	L99A	51.76	3.01	-5.00
	1071	2LZM	L99A	51.80	3.01	-5.00
	1072	2LZM	L99A	64.88	5.70	-4.50
	1073	2LZM	L99A	65.20	5.40	-4.00
	1074	2LZM	L99F	51.76	3.01	-0.40
	1075	2LZM	L99F	64.88	5.70	-0.30
	1076	2LZM	L99G	51.70	3.00	-7.40
	1077	2LZM	L99G	65.20	5.40	-6.30
	1078	2LZM	L99I	51.76	3.01	-1.40
	1079	2LZM	L99I	64.88	5.70	-1.50
	1080	2LZM	L99M	51.76	3.01	-0.70
	1081	2LZM	L99M	64.88	5.70	-0.60
	1082	2LZM	L99V	51.76	3.01	-2.30
	1083	2LZM	L99V	64.88	5.70	-2.00
	1084	2LZM	N40A	51.65	3.00	0.43
	1085	2LZM	N40A	62.20	6.70	0.32
	1086	2LZM	N55G	41.90	2.00	-0.50
	1087	2LZM	N55G	64.70	6.50	-0.60
	1088	2LZM	Q69P	38.50	2.00	-3.30
	1089	2LZM	Q69P	63.20	6.50	-2.90
	1090	2LZM	R96H	70.00	6.50	-2.80
	1091	2LZM	S38A	53.40	3.00	-0.77
	1092	2LZM	S38D	40.90	2.00	-0.10
	1093	2LZM	S38D	66.10	6.90	0.60
	1094	2LZM	S38N	39.50	2.00	-0.10
	1095	2LZM	S38N	62.40	6.70	0.00
	1096	2LZM	S44A	51.65	3.00	0.44
	1097	2LZM	S44A	51.68	3.01	0.43
	1098	2LZM	S44A	62.20	6.70	0.34
	1099	2LZM	S44C	51.68	3.01	-0.11
	1100	2LZM	S44D	51.68	3.01	-0.11
	1101	2LZM	S44E	51.68	3.01	0.00
	1102	2LZM	S44F	51.68	3.01	0.06
	1103	2LZM	S44G	51.68	3.01	-0.53
	1104	2LZM	S44H	51.68	3.01	0.04
	1105	2LZM	S44I	51.68	3.01	0.31
	1106	2LZM	S44K	51.68	3.01	0.20
	1107	2LZM	S44L	51.68	3.01	0.39
	1108	2LZM	S44M	51.68	3.01	0.33
	1109	2LZM	S44N	51.68	3.01	-0.14
	1110	2LZM	S44P	51.68	3.01	-3.03
	1111	2LZM	S44Q	51.68	3.01	0.27
	1112	2LZM	S44R	51.68	3.01	0.24
	1113	2LZM	S44T	51.68	3.01	0.01
	1114	2LZM	S44V	51.68	3.01	0.10
	1115	2LZM	S44W	51.68	3.01	0.05
	1116	2LZM	S44Y	51.68	3.01	0.19
	1117	2LZM	S90H	28.50	2.00	-1.00
	1118	2LZM	S90H	63.00	6.50	-1.10
	1119	2LZM	S90H	65.40	5.50	-1.10
	1120	2LZM	T59A	41.00	2.00	-2.80
	1121	2LZM	T59A	63.00	6.50	-1.50
	1122	2LZM	T59D	41.00	2.00	-0.90
	1123	2LZM	T59D	63.00	6.50	-1.20
	1124	2LZM	T59G	41.00	2.00	-2.20
	1125	2LZM	T59G	63.00	6.50	-1.60
	1126	2LZM	T59N	41.00	2.00	-0.60
	1127	2LZM	T59N	63.00	6.50	-1.10
	1128	2LZM	T59S	41.00	2.00	-0.70
	1129	2LZM	T59S	63.00	6.50	-0.20
	1130	2LZM	T59V	41.00	2.00	-2.80
	1131	2LZM	T59V	63.00	6.50	-1.50
	1132	2LZM	V75T	51.55	3.00	-1.30
	1133	2LZM	V87T	51.55	3.00	-1.60
	1134	2LZM	A129L	65.30	5.40	-1.30
	1135	2LZM	A129M	65.30	5.40	-1.90
	1136	2LZM	A129V	41.40	1.99	-0.80
	1137	2LZM	A129V	52.10	2.80	-0.70
	1138	2LZM	A130S	51.55	3.00	-1.00
	1139	2LZM	A134S	51.55	3.00	-0.10
	1140	2LZM	A146T	47.00	3.00	-2.29
	1141	2LZM	A146T	70.00	6.50	-1.50
	1142	2LZM	E108V	51.70	3.00	1.20
	1143	2LZM	E108V	65.20	5.40	0.70
	1144	2LZM	E128A	40.75	2.02	0.16
	1145	2LZM	E128A	40.80	2.00	0.16
	1146	2LZM	E128K	47.00	3.00	-1.16
	1147	2LZM	F153A	51.76	3.01	-3.50
	1148	2LZM	F153A	51.80	3.01	-3.50
	1149	2LZM	F153A	64.88	5.70	-3.80
	1150	2LZM	F153A	65.30	5.40	-3.40
	1151	2LZM	F153I	51.76	3.01	-0.50
	1152	2LZM	F153I	64.88	5.70	-0.20
	1153	2LZM	F153L	51.76	3.01	0.20
	1154	2LZM	F153L	64.88	5.70	0.30
	1155	2LZM	F153M	51.76	3.01	-0.80
	1156	2LZM	F153M	64.88	5.70	-0.60
	1157	2LZM	F153V	51.76	3.01	-1.80
	1158	2LZM	F153V	64.88	5.70	-1.80
	1159	2LZM	G113A	38.80	2.00	0.50
	1160	2LZM	G113A	41.90	2.00	0.10
	1161	2LZM	G113A	46.20	2.50	0.54
	1162	2LZM	G113A	53.60	3.00	0.54
	1163	2LZM	G113A	64.70	6.50	0.30
	1164	2LZM	G156D	41.90	2.00	-1.40
	1165	2LZM	G156D	64.70	6.50	-2.30
	1166	2LZM	K124G	41.90	2.00	0.00
	1167	2LZM	K124G	64.70	6.50	-0.10
	1168	2LZM	K135E	50.90	2.80	-0.20
	1169	2LZM	K135E	66.70	5.30	-1.00
	1170	2LZM	K147E	50.90	2.80	0.10
	1171	2LZM	K147E	66.70	5.30	-0.70
	1172	2LZM	L118A	51.65	3.01	-3.50
	1173	2LZM	L118A	51.80	3.01	-3.50
	1174	2LZM	L121A	51.65	3.01	-2.70
	1175	2LZM	L121A	51.80	3.01	-2.70
	1176	2LZM	L121A	65.30	5.40	-2.30
	1177	2LZM	L133A	40.75	2.02	-4.19
	1178	2LZM	L133A	51.80	3.01	-4.30
	1179	2LZM	L133D	51.60	3.00	-4.90
	1180	2LZM	L133D	61.90	6.50	-5.70
	1181	2LZM	L133D	64.60	4.40	-5.50
	1182	2LZM	L133F	41.40	1.99	-0.20
	1183	2LZM	L133F	52.10	2.86	-0.30
	1184	2LZM	M102K	47.90	10.40	-2.20
	1185	2LZM	M102K	51.60	3.00	-8.90
	1186	2LZM	M102K	65.30	5.30	-6.90
	1187	2LZM	M102L	51.76	3.01	-0.74
	1188	2LZM	M102L	64.89	5.70	-0.82
	1189	2LZM	M106K	47.00	3.00	-3.40
	1190	2LZM	M106L	47.00	3.00	0.50
	1191	2LZM	M120A	51.65	3.01	-0.20
	1192	2LZM	M120K	47.00	3.00	-1.60
	1193	2LZM	M120L	47.00	3.00	0.50
	1194	2LZM	N116A	51.65	3.01	0.17
	1195	2LZM	N116D	40.90	2.00	-0.10
	1196	2LZM	N116D	66.10	5.70	0.60
	1197	2LZM	N132F	66.48	5.40	1.30
	1198	2LZM	N132I	66.48	5.40	1.20
	1199	2LZM	N132M	66.48	5.40	1.50
	1200	2LZM	N144D	40.90	2.00	-0.10
	1201	2LZM	N144D	66.10	6.90	0.50
	1202	2LZM	N144E	40.40	2.00	0.20
	1203	2LZM	N144E	64.50	6.50	0.50
	1204	2LZM	N144E	66.70	5.50	0.50
	1205	2LZM	N144H	39.50	2.00	-0.60
	1206	2LZM	N144H	62.40	6.70	0.30
	1207	2LZM	Q105A	42.00	2.10	-0.90
	1208	2LZM	Q105A	66.30	5.80	-0.60
	1209	2LZM	Q105E	42.00	2.10	-0.50
	1210	2LZM	Q105E	66.30	5.80	-1.10
	1211	2LZM	Q105G	42.00	2.10	-1.70
	1212	2LZM	Q105G	66.30	5.80	-1.50
	1213	2LZM	Q122A	51.65	3.01	-0.24
	1214	2LZM	Q123A	51.65	3.01	-0.22
	1215	2LZM	Q123E	40.40	2.00	0.30
	1216	2LZM	Q123E	64.50	6.50	0.40
	1217	2LZM	Q123E	66.70	5.50	0.10
	1218	2LZM	R119A	51.65	3.01	-0.18
	1219	2LZM	R119E	50.90	2.80	-0.20
	1220	2LZM	R119E	66.70	5.30	-0.04
	1221	2LZM	R119M	40.90	2.00	-0.30
	1222	2LZM	R119M	66.10	5.70	0.10
	1223	2LZM	R154E	50.90	2.80	0.20
	1224	2LZM	R154E	66.70	5.30	-1.10
	1225	2LZM	S117A	51.65	3.01	1.27
	1226	2LZM	S117F	51.70	3.00	1.40
	1227	2LZM	S117F	65.09	5.40	1.10
	1228	2LZM	S117F	66.48	5.40	1.10
	1229	2LZM	S117I	66.48	5.40	1.70
	1230	2LZM	S117V	66.48	5.40	2.00
	1231	2LZM	T109D	39.50	2.00	-0.30
	1232	2LZM	T109D	62.40	6.70	0.60
	1233	2LZM	T109N	39.50	2.00	0.00
	1234	2LZM	T109N	62.40	6.70	0.10
	1235	2LZM	T115A	51.65	3.01	-0.14
	1236	2LZM	T115E	40.40	2.00	-0.50
	1237	2LZM	T115E	40.90	2.00	-0.50
	1238	2LZM	T115E	52.60	3.00	-0.20
	1239	2LZM	T115E	63.60	4.00	-0.10
	1240	2LZM	T115E	64.60	6.50	0.30
	1241	2LZM	T115E	66.10	6.50	0.30
	1242	2LZM	T115E	66.70	5.50	0.00
	1243	2LZM	T152S	40.00	3.00	-2.60
	1244	2LZM	T157A	38.80	2.00	-1.10
	1245	2LZM	T157A	42.00	2.00	-1.40
	1246	2LZM	T157A	46.20	2.50	-0.90
	1247	2LZM	T157A	53.60	3.00	-0.50
	1248	2LZM	T157C	42.00	2.00	-1.30
	1249	2LZM	T157D	42.00	2.00	-1.10
	1250	2LZM	T157E	38.80	2.00	-1.50
	1251	2LZM	T157E	42.00	2.00	-1.50
	1252	2LZM	T157E	46.20	2.50	-1.30
	1253	2LZM	T157E	53.60	3.00	-0.80
	1254	2LZM	T157F	42.00	2.00	-2.40
	1255	2LZM	T157G	42.00	2.00	-1.10
	1256	2LZM	T157H	42.00	2.00	-2.10
	1257	2LZM	T157I	38.80	2.00	-2.10
	1258	2LZM	T157I	42.00	2.00	-2.90
	1259	2LZM	T157I	46.20	2.50	-1.90
	1260	2LZM	T157I	53.60	3.00	-1.50
	1261	2LZM	T157I	62.80	4.00	-2.10
	1262	2LZM	T157I	64.50	6.00	-1.20
	1263	2LZM	T157L	38.80	2.00	-1.70
	1264	2LZM	T157L	42.00	2.00	-1.30
	1265	2LZM	T157L	46.20	2.50	-1.70
	1266	2LZM	T157L	53.60	3.00	-1.70
	1267	2LZM	T157N	38.80	2.00	-1.00
	1268	2LZM	T157N	42.00	2.00	-0.45
	1269	2LZM	T157N	46.20	2.50	-1.10
	1270	2LZM	T157N	53.60	3.00	-1.20
	1271	2LZM	T157R	38.80	2.00	-1.10
	1272	2LZM	T157R	42.00	2.00	-1.30
	1273	2LZM	T157R	46.20	2.50	-0.60
	1274	2LZM	T157R	53.60	3.00	0.30
	1275	2LZM	T157S	42.00	2.00	-0.66
	1276	2LZM	T157V	38.80	2.00	-1.70
	1277	2LZM	T157V	42.00	2.00	-1.60
	1278	2LZM	T157V	46.20	2.50	-1.60
	1279	2LZM	T157V	53.60	3.00	-1.20
	1280	2LZM	V111F	51.76	3.01	-1.43
	1281	2LZM	V111F	64.89	5.70	-1.69
	1282	2LZM	V111I	51.76	3.01	-0.69
	1283	2LZM	V111I	64.89	5.70	-0.85
	1284	2LZM	V131A	40.75	2.02	0.27
	1285	2LZM	V131A	40.80	2.00	0.26
	1286	2LZM	V131A	53.08	3.01	0.26
	1287	2LZM	V131D	53.08	3.01	0.08
	1288	2LZM	V131E	53.08	3.01	0.20
	1289	2LZM	V131G	53.08	3.01	-0.68
	1290	2LZM	V131I	53.08	3.01	0.16
	1291	2LZM	V131L	53.08	3.01	0.09
	1292	2LZM	V131M	53.08	3.01	0.12
	1293	2LZM	V131S	53.08	3.01	-0.05
	1294	2LZM	V131T	53.08	3.01	-0.12
	1295	2LZM	V149C	40.00	3.00	-2.20
	1296	2LZM	V149T	51.55	3.00	-2.80
	219	1BVC	E4A	25.00	4.00	-0.55
	220	1BVC	E4A	25.00	4.00	-0.70
	221	1BVC	L9A	82.20	9.60	-0.40
	222	1BVC	Q8A	4.00	4.20	0.89
	223	1BVC	Q8A	4.00	4.20	1.07
	224	1BVC	Q8G	4.00	4.20	-0.50
	225	1BVC	Q8G	4.00	4.20	-0.63
	226	1BVC	D44A	25.00	4.00	-0.15
	227	1BVC	D44A	25.00	4.00	-0.20
	228	1BVC	D60A	25.00	4.00	-0.10
	229	1BVC	D60A	25.00	4.00	-0.15
	230	1BVC	E18A	25.00	4.00	-0.50
	231	1BVC	E18A	25.00	4.00	-0.70
	232	1BVC	G23A	82.20	9.60	-1.10
	233	1BVC	I28A	76.50	11.00	-1.30
	234	1BVC	I28L	76.50	11.00	-0.60
	235	1BVC	I28M	76.50	11.00	-0.60
	236	1BVC	I28V	76.50	11.00	0.00
	237	1BVC	K56A	25.00	4.00	-0.20
	238	1BVC	K56A	25.00	4.00	-0.25
	239	1BVC	K77A	25.00	4.00	-0.02
	240	1BVC	K77A	25.00	4.00	-0.05
	241	1BVC	L11A	82.20	9.60	-0.40
	242	1BVC	L29A	76.50	11.00	-2.40
	243	1BVC	L29I	76.50	11.00	-1.10
	244	1BVC	L29M	76.50	11.00	0.10
	245	1BVC	L29V	76.50	11.00	-1.70
	246	1BVC	L49I	76.50	11.00	-0.80
	247	1BVC	L69A	76.50	11.00	-1.20
	248	1BVC	L69I	76.50	11.00	0.00
	249	1BVC	L69M	76.50	11.00	0.00
	250	1BVC	L69V	76.50	11.00	-0.10
	251	1BVC	P88A	82.20	9.60	0.60
	252	1BVC	T51A	82.20	9.60	-1.40
	253	1BVC	T67A	82.20	9.60	-0.30
	254	1BVC	V13A	82.20	9.60	-0.70
	255	1BVC	V66A	82.20	9.60	0.80
	256	1BVC	E109A	4.00	4.20	0.17
	257	1BVC	E109A	4.00	4.20	0.36
	258	1BVC	E109G	4.00	4.20	-0.89
	259	1BVC	E109G	4.00	4.20	-0.96
	260	1BVC	G129A	82.20	9.60	1.10
	261	1BVC	H116A	82.20	9.60	0.20
	262	1BVC	I111A	76.50	11.00	-1.80
	263	1BVC	I111L	76.50	11.00	-0.60
	264	1BVC	I111M	76.50	11.00	-1.10
	265	1BVC	I142A	76.50	11.00	-1.10
	266	1BVC	I142A	82.20	9.60	-1.90
	267	1BVC	I142L	76.50	11.00	0.60
	268	1BVC	I142M	76.50	11.00	0.90
	269	1BVC	I142V	76.50	11.00	-0.10
	270	1BVC	K140A	4.00	4.20	0.35
	271	1BVC	K140A	4.00	4.20	0.60
	272	1BVC	L135I	76.50	11.00	-1.50
	273	1BVC	L135M	76.50	11.00	-0.80
	274	1BVC	L135V	76.50	11.00	-2.20
	275	1BVC	L137A	82.20	9.60	-1.80
	276	1BVC	L149A	82.20	9.60	-1.60
	277	1BVC	S117A	82.20	9.60	-0.30
	278	1BVC	V114A	82.20	9.60	-1.40
	1572	RPBPL	Y88C	60.00	8.00	2.40
	# 659 mutation samples in GROUP 7

#GROUP 8 proteins: 1B26 3MBP 1A23 JG0184 1CHK
#Grouped dataset (similarity > 25%):
	#Serial	Protein	Mutation T	pH	DDG
	22	1B26	E231A	69.50	7.00	-0.17
	23	1B26	K193A	69.50	7.00	0.23
	24	1B26	R190A	69.50	7.00	-0.34
	1421	3MBP	P48A	63.00	7.40	0.50
	1422	3MBP	P48S	63.00	7.40	0.30
	1423	3MBP	P133A	63.00	7.40	-0.30
	1424	3MBP	P133S	63.00	7.40	-2.10
	1425	3MBP	P159A	63.00	7.40	-1.80
	1426	3MBP	P159S	63.00	7.40	-2.10
	1	1A23	H32L	30.00	7.00	4.60
	2	1A23	H32L	30.00	7.00	5.30
	3	1A23	H32S	30.00	7.00	3.60
	4	1A23	H32S	30.00	7.00	5.20
	5	1A23	H32Y	30.00	7.00	0.50
	6	1A23	H32Y	30.00	7.00	6.80
	1573	JG0184	C83S	25.00	6.60	-1.91
	307	1CHK	W28F	42.70	7.00	-3.56
	308	1CHK	W28F	43.20	7.00	-4.43
	309	1CHK	W28F	52.20	7.00	-1.76
	310	1CHK	W101F	42.70	7.00	-3.91
	311	1CHK	W101F	43.20	7.00	-4.27
	312	1CHK	W101F	52.20	7.00	-1.89
	313	1CHK	W227F	42.70	7.00	-2.97
	314	1CHK	W227F	43.20	7.00	-2.51
	315	1CHK	W227F	52.20	7.00	-1.31
	# 25 mutation samples in GROUP 8

#GROUP 9 proteins: 1B5M 1CYO 3MBP 1AJ3
#Grouped dataset (similarity > 25%):
	#Serial	Protein	Mutation T	pH	DDG
	25	1B5M	D60R	25.00	7.20	0.14
	26	1B5M	D60R	25.00	7.20	0.33
	27	1B5M	P81A	25.00	7.20	-0.65
	28	1B5M	P81A	25.00	7.20	-1.51
	334	1CYO	F35H	66.20	7.00	-2.82
	335	1CYO	F35L	66.20	7.00	-1.87
	336	1CYO	F35Y	66.20	7.00	0.79
	1421	3MBP	P48A	63.00	7.40	0.50
	1422	3MBP	P48S	63.00	7.40	0.30
	1423	3MBP	P133A	63.00	7.40	-0.30
	1424	3MBP	P133S	63.00	7.40	-2.10
	1425	3MBP	P159A	63.00	7.40	-1.80
	1426	3MBP	P159S	63.00	7.40	-2.10
	17	1AJ3	W22F	25.00	7.50	-1.11
	# 14 mutation samples in GROUP 9

#GROUP 10 proteins: 1AZP 1SSO 3MBP 1HUE 1ARR 1STN 2RN2 1CSP 1B26 1A23
#Grouped dataset (similarity > 25%):
	#Serial	Protein	Mutation T	pH	DDG
	21	1AZP	V30I	50.00	7.00	0.70
	656	1SSO	I29V	50.00	7.00	-0.40
	1421	3MBP	P48A	63.00	7.40	0.50
	1422	3MBP	P48S	63.00	7.40	0.30
	1423	3MBP	P133A	63.00	7.40	-0.30
	1424	3MBP	P133S	63.00	7.40	-2.10
	1425	3MBP	P159A	63.00	7.40	-1.80
	1426	3MBP	P159S	63.00	7.40	-2.10
	343	1HUE	A27S	63.90	7.00	-1.19
	344	1HUE	A56S	63.90	7.00	-0.13
	345	1HUE	M69I	63.90	7.00	0.00
	346	1HUE	S31T	63.90	7.00	0.41
	347	1HUE	V42I	63.90	7.00	-0.82
	18	1ARR	P8L	20.00	7.50	2.40
	19	1ARR	P8L	25.00	7.50	2.49
	20	1ARR	P8L	53.40	7.50	2.55
	657	1STN	A60G	20.00	7.00	-1.50
	658	1STN	A60V	20.00	7.00	-2.90
	659	1STN	A90S	20.00	7.00	-2.00
	660	1STN	A90S	47.00	5.00	-2.60
	661	1STN	A90S	51.40	7.00	-2.50
	662	1STN	D77A	20.00	7.00	-3.20
	663	1STN	D77G	20.00	7.00	-2.20
	664	1STN	D83A	20.00	7.00	-3.90
	665	1STN	D83G	20.00	7.00	-2.80
	666	1STN	D95A	20.00	7.00	-3.60
	667	1STN	D95G	20.00	7.00	-3.10
	668	1STN	E73A	20.00	7.00	-1.60
	669	1STN	F61A	20.00	7.00	-2.40
	670	1STN	F61G	20.00	7.00	-4.70
	671	1STN	F76A	20.00	7.00	-4.10
	672	1STN	F76G	20.00	7.00	-4.70
	673	1STN	G79S	20.00	7.00	-2.40
	674	1STN	G79S	40.00	5.28	-1.80
	675	1STN	G79S	47.00	5.00	-1.20
	676	1STN	G79S	51.40	7.00	-1.30
	677	1STN	G88V	47.00	5.00	0.60
	678	1STN	G88V	51.40	7.00	0.50
	679	1STN	H46Y	40.00	5.38	0.00
	680	1STN	I18G	20.00	7.00	-2.60
	681	1STN	I18M	40.00	5.42	-0.20
	682	1STN	L25A	47.00	5.00	-2.80
	683	1STN	L25A	51.40	7.00	-2.60
	684	1STN	L36A	20.00	7.00	-3.60
	685	1STN	L36G	20.00	7.00	-5.40
	686	1STN	L37A	20.00	7.00	-1.80
	687	1STN	L37G	20.00	7.00	-3.90
	688	1STN	L89F	40.00	5.38	-1.20
	689	1STN	T33S	20.00	7.00	-1.40
	690	1STN	T62A	20.00	7.00	-2.40
	691	1STN	T62G	20.00	7.00	-3.40
	692	1STN	V23F	40.00	5.35	-1.50
	693	1STN	V66L	47.00	5.00	0.60
	694	1STN	V66L	51.40	7.00	0.80
	695	1STN	Y91S	20.00	7.00	-5.30
	696	1STN	H124L	40.00	5.20	0.70
	697	1STN	H124L	47.00	5.00	1.90
	698	1STN	H124L	51.40	7.00	1.30
	699	1STN	L103A	20.00	7.00	-4.60
	700	1STN	N118D	20.00	7.00	-2.50
	701	1STN	W140F	20.00	7.00	-0.60
	702	1STN	W140H	20.00	7.00	-0.40
	703	1STN	W140L	20.00	7.00	-4.50
	704	1STN	W140Y	20.00	7.00	-1.10
	1297	2RN2	A24V	50.10	3.00	0.73
	1298	2RN2	A24V	52.70	5.50	0.88
	1299	2RN2	A52C	53.00	3.20	0.80
	1300	2RN2	A52D	53.00	3.20	-1.90
	1301	2RN2	A52E	53.00	3.20	-1.50
	1302	2RN2	A52F	53.00	3.20	0.50
	1303	2RN2	A52G	53.00	3.20	-2.70
	1304	2RN2	A52H	53.00	3.20	-3.60
	1305	2RN2	A52I	53.00	3.20	1.90
	1306	2RN2	A52K	53.00	3.20	-5.90
	1307	2RN2	A52L	53.00	3.20	1.30
	1308	2RN2	A52M	53.00	3.20	0.50
	1309	2RN2	A52N	53.00	3.20	-1.80
	1310	2RN2	A52P	53.00	3.20	-1.60
	1311	2RN2	A52Q	53.00	3.20	-1.20
	1312	2RN2	A52S	53.00	3.20	-1.80
	1313	2RN2	A52T	53.00	3.20	-0.80
	1314	2RN2	A52V	50.10	3.00	1.70
	1315	2RN2	A52V	53.00	3.20	1.70
	1316	2RN2	A52Y	53.00	3.20	-2.30
	1317	2RN2	D10A	47.00	9.00	4.00
	1318	2RN2	D10A	50.00	3.00	2.40
	1319	2RN2	D10E	47.00	9.00	1.00
	1320	2RN2	D10E	50.00	3.00	1.10
	1321	2RN2	D10H	47.00	9.00	2.40
	1322	2RN2	D10H	50.00	3.00	0.40
	1323	2RN2	D10N	47.00	9.00	2.00
	1324	2RN2	D10N	50.00	3.00	-0.70
	1325	2RN2	D10S	47.00	9.00	2.70
	1326	2RN2	D10S	50.00	3.00	0.70
	1327	2RN2	D70A	47.00	9.00	1.10
	1328	2RN2	D70A	50.00	3.00	-0.10
	1329	2RN2	D70E	47.00	9.00	0.10
	1330	2RN2	D70E	50.00	3.00	0.50
	1331	2RN2	D70N	47.00	9.00	1.60
	1332	2RN2	D70N	50.00	3.00	-0.30
	1333	2RN2	D94E	49.80	3.00	-0.40
	1334	2RN2	D94E	49.80	5.50	-0.40
	1335	2RN2	E48A	47.00	9.00	-0.30
	1336	2RN2	E48A	50.00	3.00	-0.10
	1337	2RN2	E48D	47.00	9.00	-0.20
	1338	2RN2	E48D	50.00	3.00	0.20
	1339	2RN2	E48Q	47.00	9.00	0.30
	1340	2RN2	E48Q	50.00	3.00	-0.10
	1341	2RN2	G23A	50.10	3.00	0.70
	1342	2RN2	G23A	50.90	3.00	0.70
	1343	2RN2	G23A	52.50	5.50	0.50
	1344	2RN2	G23A	52.70	5.50	0.50
	1345	2RN2	G77A	49.80	3.00	-0.90
	1346	2RN2	H62D	50.10	3.00	0.67
	1347	2RN2	H62D	52.70	5.50	-0.17
	1348	2RN2	H62P	49.80	3.00	1.00
	1349	2RN2	H62P	50.10	3.00	1.00
	1350	2RN2	H62P	50.90	3.00	1.00
	1351	2RN2	H62P	52.00	5.50	1.10
	1352	2RN2	H62P	52.50	5.50	1.10
	1353	2RN2	H62P	52.70	5.50	1.10
	1354	2RN2	H62R	50.10	3.00	-0.03
	1355	2RN2	H62R	52.70	5.50	0.36
	1356	2RN2	K91R	49.80	3.00	0.20
	1357	2RN2	K91R	49.80	5.50	0.00
	1358	2RN2	K95A	49.80	3.00	0.10
	1359	2RN2	K95A	49.80	5.50	0.10
	1360	2RN2	K95G	49.80	3.00	1.70
	1361	2RN2	K95G	49.80	5.50	1.90
	1362	2RN2	K95N	49.80	3.00	0.90
	1363	2RN2	K95N	49.80	5.50	0.90
	1364	2RN2	K95N	50.10	3.00	0.88
	1365	2RN2	K95N	52.70	5.50	0.88
	1366	2RN2	Q76L	50.10	3.00	0.24
	1367	2RN2	Q80L	50.10	3.00	0.30
	1368	2RN2	R41C	50.10	3.00	0.12
	1369	2RN2	R41C	52.70	5.50	0.44
	1370	2RN2	S68A	49.80	3.00	-0.50
	1371	2RN2	S68G	49.80	3.00	-2.40
	1372	2RN2	S68L	49.80	3.00	-0.50
	1373	2RN2	S68T	49.80	3.00	-0.20
	1374	2RN2	S68V	49.80	3.00	0.60
	1375	2RN2	V74A	49.80	3.00	-2.20
	1376	2RN2	V74A	52.00	5.50	-3.40
	1377	2RN2	V74I	49.80	3.00	0.70
	1378	2RN2	V74I	52.00	5.50	0.60
	1379	2RN2	V74L	49.80	3.00	1.10
	1380	2RN2	V74L	50.90	3.00	1.10
	1381	2RN2	V74L	52.00	5.50	0.90
	1382	2RN2	V74L	52.50	5.50	0.90
	1383	2RN2	A125T	49.80	3.00	0.10
	1384	2RN2	A125T	52.00	5.50	0.00
	1385	2RN2	D134A	47.00	9.00	2.00
	1386	2RN2	D134A	50.00	3.00	0.80
	1387	2RN2	D134A	50.00	3.00	0.89
	1388	2RN2	D134A	53.10	5.50	1.51
	1389	2RN2	D134E	50.00	3.00	0.72
	1390	2RN2	D134E	53.10	5.50	0.86
	1391	2RN2	D134H	50.00	3.00	0.53
	1392	2RN2	D134H	50.90	3.00	0.50
	1393	2RN2	D134H	52.50	5.50	1.90
	1394	2RN2	D134H	53.10	5.50	1.94
	1395	2RN2	D134I	50.00	3.00	0.69
	1396	2RN2	D134I	53.10	5.50	1.27
	1397	2RN2	D134L	50.00	3.00	1.15
	1398	2RN2	D134L	53.10	5.50	1.51
	1399	2RN2	D134N	47.00	9.00	1.80
	1400	2RN2	D134N	50.00	3.00	-0.10
	1401	2RN2	D134N	53.10	5.50	0.89
	1402	2RN2	D134Q	50.00	3.00	0.48
	1403	2RN2	D134Q	53.10	5.50	1.32
	1404	2RN2	D134S	50.00	3.00	0.26
	1405	2RN2	D134S	53.10	5.50	1.08
	1406	2RN2	D134T	50.00	3.00	0.12
	1407	2RN2	D134T	53.10	5.50	1.08
	1408	2RN2	D134V	50.00	3.00	0.31
	1409	2RN2	D134V	53.10	5.50	1.12
	1410	2RN2	E119V	50.10	3.00	0.09
	1411	2RN2	E119V	52.70	5.50	0.74
	1412	2RN2	E135K	50.10	3.00	-1.10
	1413	2RN2	E135K	52.70	5.50	-0.22
	1414	2RN2	K117R	50.10	3.00	-0.06
	1415	2RN2	K117R	52.70	5.50	0.03
	1416	2RN2	Q113P	49.80	3.00	-0.20
	1417	2RN2	Q113P	52.00	5.50	-0.60
	316	1CSP	E3L	70.00	7.00	0.41
	317	1CSP	E3L	70.00	7.00	1.60
	318	1CSP	E3R	70.00	7.00	0.77
	319	1CSP	E3R	70.00	7.00	2.66
	320	1CSP	E66L	70.00	7.00	1.44
	321	1CSP	E66L	70.00	7.00	2.11
	322	1CSP	F15A	45.00	7.00	1.12
	323	1CSP	F15A	45.00	7.00	-0.96
	324	1CSP	F15A	45.00	7.00	-2.05
	325	1CSP	F15A	60.00	7.00	-1.67
	326	1CSP	F17A	45.00	7.00	0.55
	327	1CSP	F17A	45.00	7.00	-0.81
	328	1CSP	F17A	45.00	7.00	-1.52
	329	1CSP	F17A	60.00	7.00	-1.34
	330	1CSP	F27A	45.00	7.00	-0.12
	331	1CSP	F27A	45.00	7.00	-0.89
	332	1CSP	F27A	60.00	7.00	-0.69
	333	1CSP	F38A	60.00	7.00	0.31
	22	1B26	E231A	69.50	7.00	-0.17
	23	1B26	K193A	69.50	7.00	0.23
	24	1B26	R190A	69.50	7.00	-0.34
	1	1A23	H32L	30.00	7.00	4.60
	2	1A23	H32L	30.00	7.00	5.30
	3	1A23	H32S	30.00	7.00	3.60
	4	1A23	H32S	30.00	7.00	5.20
	5	1A23	H32Y	30.00	7.00	0.50
	6	1A23	H32Y	30.00	7.00	6.80
	# 212 mutation samples in GROUP 10

#GROUP 11 proteins: 1CSP 1C9O 3MBP 2ABD 1RTB 1B26 1VQB 1SSO 1AZP 1N0J
#Grouped dataset (similarity > 25%):
	#Serial	Protein	Mutation T	pH	DDG
	316	1CSP	E3L	70.00	7.00	0.41
	317	1CSP	E3L	70.00	7.00	1.60
	318	1CSP	E3R	70.00	7.00	0.77
	319	1CSP	E3R	70.00	7.00	2.66
	320	1CSP	E66L	70.00	7.00	1.44
	321	1CSP	E66L	70.00	7.00	2.11
	322	1CSP	F15A	45.00	7.00	1.12
	323	1CSP	F15A	45.00	7.00	-0.96
	324	1CSP	F15A	45.00	7.00	-2.05
	325	1CSP	F15A	60.00	7.00	-1.67
	326	1CSP	F17A	45.00	7.00	0.55
	327	1CSP	F17A	45.00	7.00	-0.81
	328	1CSP	F17A	45.00	7.00	-1.52
	329	1CSP	F17A	60.00	7.00	-1.34
	330	1CSP	F27A	45.00	7.00	-0.12
	331	1CSP	F27A	45.00	7.00	-0.89
	332	1CSP	F27A	60.00	7.00	-0.69
	333	1CSP	F38A	60.00	7.00	0.31
	279	1C9O	Q2L	70.00	7.00	0.29
	280	1C9O	Q2L	70.00	7.00	0.55
	281	1C9O	R3A	70.00	7.00	-1.05
	282	1C9O	R3A	70.00	7.00	-1.89
	283	1C9O	R3E	70.00	7.00	-1.00
	284	1C9O	R3E	70.00	7.00	-2.75
	285	1C9O	R3K	70.00	7.00	-0.14
	286	1C9O	R3K	70.00	7.00	-0.19
	287	1C9O	R3L	70.00	7.00	-0.22
	288	1C9O	R3L	70.00	7.00	-0.93
	289	1C9O	E46A	70.00	7.00	-0.12
	290	1C9O	E46A	70.00	7.00	-0.22
	291	1C9O	G23Q	70.00	7.00	-0.29
	292	1C9O	G23Q	70.00	7.00	-0.31
	293	1C9O	L66E	70.00	7.00	-1.24
	294	1C9O	L66E	70.00	7.00	-1.27
	295	1C9O	N11S	70.00	7.00	0.22
	296	1C9O	N11S	70.00	7.00	0.33
	297	1C9O	Q53E	70.00	7.00	0.00
	298	1C9O	Q53E	70.00	7.00	-0.10
	299	1C9O	S24D	70.00	7.00	0.19
	300	1C9O	S24D	70.00	7.00	0.22
	301	1C9O	T31S	70.00	7.00	0.17
	302	1C9O	T31S	70.00	7.00	0.19
	303	1C9O	V64T	70.00	7.00	-0.19
	304	1C9O	V64T	70.00	7.00	-0.26
	305	1C9O	Y15F	70.00	7.00	0.07
	306	1C9O	Y15F	70.00	7.00	-0.05
	1421	3MBP	P48A	63.00	7.40	0.50
	1422	3MBP	P48S	63.00	7.40	0.30
	1423	3MBP	P133A	63.00	7.40	-0.30
	1424	3MBP	P133S	63.00	7.40	-2.10
	1425	3MBP	P159A	63.00	7.40	-1.80
	1426	3MBP	P159S	63.00	7.40	-2.10
	833	2ABD	A9G	5.00	5.30	-1.81
	834	2ABD	F5A	5.00	5.30	-2.52
	835	2ABD	A34G	5.00	5.30	-1.57
	836	2ABD	D21A	5.00	5.30	0.42
	837	2ABD	D21H	5.00	5.30	-0.56
	838	2ABD	E67A	5.00	5.30	-0.36
	839	2ABD	K32A	5.00	5.30	-1.02
	840	2ABD	K32E	5.00	5.30	-1.68
	841	2ABD	K32R	5.00	5.30	-1.83
	842	2ABD	K52M	5.00	5.30	0.18
	843	2ABD	K54A	5.00	5.30	-0.86
	844	2ABD	K54M	5.00	5.30	0.27
	845	2ABD	L15A	5.00	5.30	-3.10
	846	2ABD	L25A	5.00	5.30	-1.02
	847	2ABD	L80A	5.00	5.30	-3.70
	848	2ABD	P19A	5.00	5.30	-1.07
	849	2ABD	P44A	5.00	5.30	-1.40
	850	2ABD	Q33A	5.00	5.30	-3.66
	851	2ABD	T35A	5.00	5.30	-1.09
	852	2ABD	V12A	5.00	5.30	-1.69
	853	2ABD	V77A	5.00	5.30	-1.14
	854	2ABD	Y28A	5.00	5.30	-2.47
	855	2ABD	Y28F	5.00	5.30	-1.06
	856	2ABD	Y28N	5.00	5.30	-2.23
	857	2ABD	Y31N	5.00	5.30	-1.52
	858	2ABD	Y73A	5.00	5.30	-4.83
	859	2ABD	Y73F	5.00	5.30	0.27
	605	1RTB	P93A	56.05	4.20	-2.70
	606	1RTB	P93G	61.60	6.00	-2.20
	607	1RTB	P93G	61.80	6.00	-2.60
	608	1RTB	P93S	56.05	4.20	-2.10
	609	1RTB	Y97A	63.30	5.00	-12.00
	610	1RTB	Y97F	63.30	5.00	-3.54
	611	1RTB	Y97G	63.30	5.00	-11.70
	612	1RTB	P114A	56.05	4.20	-3.20
	613	1RTB	P114G	56.05	4.20	-2.80
	614	1RTB	P114G	61.60	6.00	-3.30
	615	1RTB	P114G	61.80	6.00	-3.60
	22	1B26	E231A	69.50	7.00	-0.17
	23	1B26	K193A	69.50	7.00	0.23
	24	1B26	R190A	69.50	7.00	-0.34
	722	1VQB	I6V	25.00	7.00	-0.70
	723	1VQB	A86T	25.00	7.00	-0.70
	724	1VQB	A86V	25.00	7.00	0.50
	725	1VQB	C33A	25.00	7.00	-0.50
	726	1VQB	C33I	25.00	7.00	-0.90
	727	1VQB	C33L	25.00	7.00	-2.60
	728	1VQB	C33M	25.00	7.00	-3.50
	729	1VQB	C33S	25.00	7.00	-4.20
	730	1VQB	C33S	25.00	7.00	-4.30
	731	1VQB	C33T	25.00	7.00	-4.60
	732	1VQB	C33V	25.00	7.00	-0.20
	733	1VQB	D36C	25.00	7.00	-2.00
	734	1VQB	D36C	25.00	7.00	-2.10
	735	1VQB	D36N	25.00	7.00	-1.00
	736	1VQB	D50H	25.00	7.00	-1.50
	737	1VQB	D50H	25.00	7.00	-1.60
	738	1VQB	E30F	25.00	7.00	2.00
	739	1VQB	E30F	25.00	7.00	2.10
	740	1VQB	E30M	25.00	7.00	0.60
	741	1VQB	E30M	25.00	7.00	0.70
	742	1VQB	E30N	25.00	7.00	-1.10
	743	1VQB	E40C	25.00	7.00	-1.60
	744	1VQB	E40T	25.00	7.00	-0.40
	745	1VQB	F13T	25.00	7.00	-0.70
	746	1VQB	F68L	25.00	7.00	-4.20
	747	1VQB	F68L	25.00	7.00	-4.30
	748	1VQB	F68V	25.00	7.00	-5.00
	749	1VQB	F73W	25.00	7.00	0.80
	750	1VQB	H64C	25.00	7.00	0.50
	751	1VQB	I47A	25.00	7.00	-7.00
	752	1VQB	I47A	25.00	7.00	-7.10
	753	1VQB	I47C	25.00	7.00	-5.20
	754	1VQB	I47C	25.00	7.00	-5.30
	755	1VQB	I47F	25.00	7.00	-1.90
	756	1VQB	I47F	25.00	7.00	-2.00
	757	1VQB	I47L	25.00	7.00	-0.60
	758	1VQB	I47L	25.00	7.00	-0.70
	759	1VQB	I47M	25.00	7.00	-2.10
	760	1VQB	I47M	25.00	7.00	-2.20
	761	1VQB	I47T	25.00	7.00	-7.40
	762	1VQB	I47V	25.00	7.00	-2.50
	763	1VQB	I47V	25.00	7.00	-2.60
	764	1VQB	I78C	25.00	7.00	-4.40
	765	1VQB	I78T	25.00	7.00	-6.60
	766	1VQB	I78V	25.00	7.00	-1.30
	767	1VQB	K24V	25.00	7.00	0.80
	768	1VQB	K69H	25.00	7.00	-1.20
	769	1VQB	K69H	25.00	7.00	-1.30
	770	1VQB	K69M	25.00	7.00	0.10
	771	1VQB	K69M	25.00	7.00	0.20
	772	1VQB	L28V	25.00	7.00	1.10
	773	1VQB	L32H	25.00	7.00	-0.90
	774	1VQB	L32R	25.00	7.00	-1.60
	775	1VQB	L32W	25.00	7.00	2.80
	776	1VQB	L32Y	25.00	7.00	1.00
	777	1VQB	L37A	25.00	7.00	-7.70
	778	1VQB	L37C	25.00	7.00	-4.60
	779	1VQB	L37I	25.00	7.00	-1.40
	780	1VQB	L37T	25.00	7.00	-5.20
	781	1VQB	L37V	25.00	7.00	-3.50
	782	1VQB	L49A	25.00	7.00	-6.10
	783	1VQB	L49C	25.00	7.00	-4.10
	784	1VQB	L49I	25.00	7.00	-1.90
	785	1VQB	L49T	25.00	7.00	-5.70
	786	1VQB	L49V	25.00	7.00	-2.90
	787	1VQB	L65P	25.00	7.00	-1.50
	788	1VQB	L81C	25.00	7.00	-3.70
	789	1VQB	L81T	25.00	7.00	-5.10
	790	1VQB	L81V	25.00	7.00	-0.20
	791	1VQB	M77A	25.00	7.00	-2.10
	792	1VQB	M77C	25.00	7.00	0.00
	793	1VQB	M77F	25.00	7.00	-0.20
	794	1VQB	M77I	25.00	7.00	1.60
	795	1VQB	M77L	25.00	7.00	-1.20
	796	1VQB	M77T	25.00	7.00	-0.80
	797	1VQB	M77V	25.00	7.00	1.20
	798	1VQB	R82C	25.00	7.00	-1.50
	799	1VQB	S67C	25.00	7.00	-3.70
	800	1VQB	S67T	25.00	7.00	-1.60
	801	1VQB	T48C	25.00	7.00	-0.80
	802	1VQB	T48V	25.00	7.00	0.00
	803	1VQB	T62C	25.00	7.00	-0.70
	804	1VQB	T62V	25.00	7.00	1.30
	805	1VQB	V19C	25.00	7.00	-0.30
	806	1VQB	V19T	25.00	7.00	-0.60
	807	1VQB	V35A	25.00	7.00	-2.20
	808	1VQB	V35C	25.00	7.00	-1.40
	809	1VQB	V35F	25.00	7.00	-3.10
	810	1VQB	V35F	25.00	7.00	-3.20
	811	1VQB	V35I	25.00	7.00	-0.60
	812	1VQB	V35I	25.00	7.00	-0.70
	813	1VQB	V35L	25.00	7.00	-2.70
	814	1VQB	V35M	25.00	7.00	-1.00
	815	1VQB	V35M	25.00	7.00	-1.10
	816	1VQB	V35T	25.00	7.00	-5.30
	817	1VQB	V43C	25.00	7.00	-2.10
	818	1VQB	V43T	25.00	7.00	-1.60
	819	1VQB	V45A	25.00	7.00	-2.10
	820	1VQB	V45C	25.00	7.00	-0.10
	821	1VQB	V45L	25.00	7.00	-3.00
	822	1VQB	V45T	25.00	7.00	-3.50
	823	1VQB	V63C	25.00	7.00	-4.10
	824	1VQB	V63T	25.00	7.00	-5.00
	825	1VQB	V70C	25.00	7.00	-3.10
	826	1VQB	V70C	25.00	7.00	-3.30
	827	1VQB	V70P	25.00	7.00	-5.00
	828	1VQB	V70P	25.00	7.00	-5.10
	829	1VQB	V70T	25.00	7.00	-3.50
	830	1VQB	Y26R	25.00	7.00	-0.40
	831	1VQB	Y41A	25.00	7.00	-0.40
	832	1VQB	Y41F	25.00	7.00	-0.60
	656	1SSO	I29V	50.00	7.00	-0.40
	21	1AZP	V30I	50.00	7.00	0.70
	475	1N0J	I58T	70.00	7.80	-2.70
	# 207 mutation samples in GROUP 11

#GROUP 12 proteins: 1CHK 1B26 1ROP
#Grouped dataset (similarity > 25%):
	#Serial	Protein	Mutation T	pH	DDG
	307	1CHK	W28F	42.70	7.00	-3.56
	308	1CHK	W28F	43.20	7.00	-4.43
	309	1CHK	W28F	52.20	7.00	-1.76
	310	1CHK	W101F	42.70	7.00	-3.91
	311	1CHK	W101F	43.20	7.00	-4.27
	312	1CHK	W101F	52.20	7.00	-1.89
	313	1CHK	W227F	42.70	7.00	-2.97
	314	1CHK	W227F	43.20	7.00	-2.51
	315	1CHK	W227F	52.20	7.00	-1.31
	22	1B26	E231A	69.50	7.00	-0.17
	23	1B26	K193A	69.50	7.00	0.23
	24	1B26	R190A	69.50	7.00	-0.34
	603	1ROP	L41A	25.00	6.00	-6.12
	604	1ROP	L41V	25.00	6.00	-2.53
	# 14 mutation samples in GROUP 12

#GROUP 13 proteins: 1C9O 1CSP 3MBP 2ABD 1RTB RPBPL 1VQB 1N0J 1B26
#Grouped dataset (similarity > 25%):
	#Serial	Protein	Mutation T	pH	DDG
	279	1C9O	Q2L	70.00	7.00	0.29
	280	1C9O	Q2L	70.00	7.00	0.55
	281	1C9O	R3A	70.00	7.00	-1.05
	282	1C9O	R3A	70.00	7.00	-1.89
	283	1C9O	R3E	70.00	7.00	-1.00
	284	1C9O	R3E	70.00	7.00	-2.75
	285	1C9O	R3K	70.00	7.00	-0.14
	286	1C9O	R3K	70.00	7.00	-0.19
	287	1C9O	R3L	70.00	7.00	-0.22
	288	1C9O	R3L	70.00	7.00	-0.93
	289	1C9O	E46A	70.00	7.00	-0.12
	290	1C9O	E46A	70.00	7.00	-0.22
	291	1C9O	G23Q	70.00	7.00	-0.29
	292	1C9O	G23Q	70.00	7.00	-0.31
	293	1C9O	L66E	70.00	7.00	-1.24
	294	1C9O	L66E	70.00	7.00	-1.27
	295	1C9O	N11S	70.00	7.00	0.22
	296	1C9O	N11S	70.00	7.00	0.33
	297	1C9O	Q53E	70.00	7.00	0.00
	298	1C9O	Q53E	70.00	7.00	-0.10
	299	1C9O	S24D	70.00	7.00	0.19
	300	1C9O	S24D	70.00	7.00	0.22
	301	1C9O	T31S	70.00	7.00	0.17
	302	1C9O	T31S	70.00	7.00	0.19
	303	1C9O	V64T	70.00	7.00	-0.19
	304	1C9O	V64T	70.00	7.00	-0.26
	305	1C9O	Y15F	70.00	7.00	0.07
	306	1C9O	Y15F	70.00	7.00	-0.05
	316	1CSP	E3L	70.00	7.00	0.41
	317	1CSP	E3L	70.00	7.00	1.60
	318	1CSP	E3R	70.00	7.00	0.77
	319	1CSP	E3R	70.00	7.00	2.66
	320	1CSP	E66L	70.00	7.00	1.44
	321	1CSP	E66L	70.00	7.00	2.11
	322	1CSP	F15A	45.00	7.00	1.12
	323	1CSP	F15A	45.00	7.00	-0.96
	324	1CSP	F15A	45.00	7.00	-2.05
	325	1CSP	F15A	60.00	7.00	-1.67
	326	1CSP	F17A	45.00	7.00	0.55
	327	1CSP	F17A	45.00	7.00	-0.81
	328	1CSP	F17A	45.00	7.00	-1.52
	329	1CSP	F17A	60.00	7.00	-1.34
	330	1CSP	F27A	45.00	7.00	-0.12
	331	1CSP	F27A	45.00	7.00	-0.89
	332	1CSP	F27A	60.00	7.00	-0.69
	333	1CSP	F38A	60.00	7.00	0.31
	1421	3MBP	P48A	63.00	7.40	0.50
	1422	3MBP	P48S	63.00	7.40	0.30
	1423	3MBP	P133A	63.00	7.40	-0.30
	1424	3MBP	P133S	63.00	7.40	-2.10
	1425	3MBP	P159A	63.00	7.40	-1.80
	1426	3MBP	P159S	63.00	7.40	-2.10
	833	2ABD	A9G	5.00	5.30	-1.81
	834	2ABD	F5A	5.00	5.30	-2.52
	835	2ABD	A34G	5.00	5.30	-1.57
	836	2ABD	D21A	5.00	5.30	0.42
	837	2ABD	D21H	5.00	5.30	-0.56
	838	2ABD	E67A	5.00	5.30	-0.36
	839	2ABD	K32A	5.00	5.30	-1.02
	840	2ABD	K32E	5.00	5.30	-1.68
	841	2ABD	K32R	5.00	5.30	-1.83
	842	2ABD	K52M	5.00	5.30	0.18
	843	2ABD	K54A	5.00	5.30	-0.86
	844	2ABD	K54M	5.00	5.30	0.27
	845	2ABD	L15A	5.00	5.30	-3.10
	846	2ABD	L25A	5.00	5.30	-1.02
	847	2ABD	L80A	5.00	5.30	-3.70
	848	2ABD	P19A	5.00	5.30	-1.07
	849	2ABD	P44A	5.00	5.30	-1.40
	850	2ABD	Q33A	5.00	5.30	-3.66
	851	2ABD	T35A	5.00	5.30	-1.09
	852	2ABD	V12A	5.00	5.30	-1.69
	853	2ABD	V77A	5.00	5.30	-1.14
	854	2ABD	Y28A	5.00	5.30	-2.47
	855	2ABD	Y28F	5.00	5.30	-1.06
	856	2ABD	Y28N	5.00	5.30	-2.23
	857	2ABD	Y31N	5.00	5.30	-1.52
	858	2ABD	Y73A	5.00	5.30	-4.83
	859	2ABD	Y73F	5.00	5.30	0.27
	605	1RTB	P93A	56.05	4.20	-2.70
	606	1RTB	P93G	61.60	6.00	-2.20
	607	1RTB	P93G	61.80	6.00	-2.60
	608	1RTB	P93S	56.05	4.20	-2.10
	609	1RTB	Y97A	63.30	5.00	-12.00
	610	1RTB	Y97F	63.30	5.00	-3.54
	611	1RTB	Y97G	63.30	5.00	-11.70
	612	1RTB	P114A	56.05	4.20	-3.20
	613	1RTB	P114G	56.05	4.20	-2.80
	614	1RTB	P114G	61.60	6.00	-3.30
	615	1RTB	P114G	61.80	6.00	-3.60
	1572	RPBPL	Y88C	60.00	8.00	2.40
	722	1VQB	I6V	25.00	7.00	-0.70
	723	1VQB	A86T	25.00	7.00	-0.70
	724	1VQB	A86V	25.00	7.00	0.50
	725	1VQB	C33A	25.00	7.00	-0.50
	726	1VQB	C33I	25.00	7.00	-0.90
	727	1VQB	C33L	25.00	7.00	-2.60
	728	1VQB	C33M	25.00	7.00	-3.50
	729	1VQB	C33S	25.00	7.00	-4.20
	730	1VQB	C33S	25.00	7.00	-4.30
	731	1VQB	C33T	25.00	7.00	-4.60
	732	1VQB	C33V	25.00	7.00	-0.20
	733	1VQB	D36C	25.00	7.00	-2.00
	734	1VQB	D36C	25.00	7.00	-2.10
	735	1VQB	D36N	25.00	7.00	-1.00
	736	1VQB	D50H	25.00	7.00	-1.50
	737	1VQB	D50H	25.00	7.00	-1.60
	738	1VQB	E30F	25.00	7.00	2.00
	739	1VQB	E30F	25.00	7.00	2.10
	740	1VQB	E30M	25.00	7.00	0.60
	741	1VQB	E30M	25.00	7.00	0.70
	742	1VQB	E30N	25.00	7.00	-1.10
	743	1VQB	E40C	25.00	7.00	-1.60
	744	1VQB	E40T	25.00	7.00	-0.40
	745	1VQB	F13T	25.00	7.00	-0.70
	746	1VQB	F68L	25.00	7.00	-4.20
	747	1VQB	F68L	25.00	7.00	-4.30
	748	1VQB	F68V	25.00	7.00	-5.00
	749	1VQB	F73W	25.00	7.00	0.80
	750	1VQB	H64C	25.00	7.00	0.50
	751	1VQB	I47A	25.00	7.00	-7.00
	752	1VQB	I47A	25.00	7.00	-7.10
	753	1VQB	I47C	25.00	7.00	-5.20
	754	1VQB	I47C	25.00	7.00	-5.30
	755	1VQB	I47F	25.00	7.00	-1.90
	756	1VQB	I47F	25.00	7.00	-2.00
	757	1VQB	I47L	25.00	7.00	-0.60
	758	1VQB	I47L	25.00	7.00	-0.70
	759	1VQB	I47M	25.00	7.00	-2.10
	760	1VQB	I47M	25.00	7.00	-2.20
	761	1VQB	I47T	25.00	7.00	-7.40
	762	1VQB	I47V	25.00	7.00	-2.50
	763	1VQB	I47V	25.00	7.00	-2.60
	764	1VQB	I78C	25.00	7.00	-4.40
	765	1VQB	I78T	25.00	7.00	-6.60
	766	1VQB	I78V	25.00	7.00	-1.30
	767	1VQB	K24V	25.00	7.00	0.80
	768	1VQB	K69H	25.00	7.00	-1.20
	769	1VQB	K69H	25.00	7.00	-1.30
	770	1VQB	K69M	25.00	7.00	0.10
	771	1VQB	K69M	25.00	7.00	0.20
	772	1VQB	L28V	25.00	7.00	1.10
	773	1VQB	L32H	25.00	7.00	-0.90
	774	1VQB	L32R	25.00	7.00	-1.60
	775	1VQB	L32W	25.00	7.00	2.80
	776	1VQB	L32Y	25.00	7.00	1.00
	777	1VQB	L37A	25.00	7.00	-7.70
	778	1VQB	L37C	25.00	7.00	-4.60
	779	1VQB	L37I	25.00	7.00	-1.40
	780	1VQB	L37T	25.00	7.00	-5.20
	781	1VQB	L37V	25.00	7.00	-3.50
	782	1VQB	L49A	25.00	7.00	-6.10
	783	1VQB	L49C	25.00	7.00	-4.10
	784	1VQB	L49I	25.00	7.00	-1.90
	785	1VQB	L49T	25.00	7.00	-5.70
	786	1VQB	L49V	25.00	7.00	-2.90
	787	1VQB	L65P	25.00	7.00	-1.50
	788	1VQB	L81C	25.00	7.00	-3.70
	789	1VQB	L81T	25.00	7.00	-5.10
	790	1VQB	L81V	25.00	7.00	-0.20
	791	1VQB	M77A	25.00	7.00	-2.10
	792	1VQB	M77C	25.00	7.00	0.00
	793	1VQB	M77F	25.00	7.00	-0.20
	794	1VQB	M77I	25.00	7.00	1.60
	795	1VQB	M77L	25.00	7.00	-1.20
	796	1VQB	M77T	25.00	7.00	-0.80
	797	1VQB	M77V	25.00	7.00	1.20
	798	1VQB	R82C	25.00	7.00	-1.50
	799	1VQB	S67C	25.00	7.00	-3.70
	800	1VQB	S67T	25.00	7.00	-1.60
	801	1VQB	T48C	25.00	7.00	-0.80
	802	1VQB	T48V	25.00	7.00	0.00
	803	1VQB	T62C	25.00	7.00	-0.70
	804	1VQB	T62V	25.00	7.00	1.30
	805	1VQB	V19C	25.00	7.00	-0.30
	806	1VQB	V19T	25.00	7.00	-0.60
	807	1VQB	V35A	25.00	7.00	-2.20
	808	1VQB	V35C	25.00	7.00	-1.40
	809	1VQB	V35F	25.00	7.00	-3.10
	810	1VQB	V35F	25.00	7.00	-3.20
	811	1VQB	V35I	25.00	7.00	-0.60
	812	1VQB	V35I	25.00	7.00	-0.70
	813	1VQB	V35L	25.00	7.00	-2.70
	814	1VQB	V35M	25.00	7.00	-1.00
	815	1VQB	V35M	25.00	7.00	-1.10
	816	1VQB	V35T	25.00	7.00	-5.30
	817	1VQB	V43C	25.00	7.00	-2.10
	818	1VQB	V43T	25.00	7.00	-1.60
	819	1VQB	V45A	25.00	7.00	-2.10
	820	1VQB	V45C	25.00	7.00	-0.10
	821	1VQB	V45L	25.00	7.00	-3.00
	822	1VQB	V45T	25.00	7.00	-3.50
	823	1VQB	V63C	25.00	7.00	-4.10
	824	1VQB	V63T	25.00	7.00	-5.00
	825	1VQB	V70C	25.00	7.00	-3.10
	826	1VQB	V70C	25.00	7.00	-3.30
	827	1VQB	V70P	25.00	7.00	-5.00
	828	1VQB	V70P	25.00	7.00	-5.10
	829	1VQB	V70T	25.00	7.00	-3.50
	830	1VQB	Y26R	25.00	7.00	-0.40
	831	1VQB	Y41A	25.00	7.00	-0.40
	832	1VQB	Y41F	25.00	7.00	-0.60
	475	1N0J	I58T	70.00	7.80	-2.70
	22	1B26	E231A	69.50	7.00	-0.17
	23	1B26	K193A	69.50	7.00	0.23
	24	1B26	R190A	69.50	7.00	-0.34
	# 206 mutation samples in GROUP 13

#GROUP 14 proteins: 1BVC 1AJ3 1TUP 5CRO 2RN2 1CHK 1BNI 451C 2TRX 1POH
#Grouped dataset (similarity > 25%):
	#Serial	Protein	Mutation T	pH	DDG
	219	1BVC	E4A	25.00	4.00	-0.55
	220	1BVC	E4A	25.00	4.00	-0.70
	221	1BVC	L9A	82.20	9.60	-0.40
	222	1BVC	Q8A	4.00	4.20	0.89
	223	1BVC	Q8A	4.00	4.20	1.07
	224	1BVC	Q8G	4.00	4.20	-0.50
	225	1BVC	Q8G	4.00	4.20	-0.63
	226	1BVC	D44A	25.00	4.00	-0.15
	227	1BVC	D44A	25.00	4.00	-0.20
	228	1BVC	D60A	25.00	4.00	-0.10
	229	1BVC	D60A	25.00	4.00	-0.15
	230	1BVC	E18A	25.00	4.00	-0.50
	231	1BVC	E18A	25.00	4.00	-0.70
	232	1BVC	G23A	82.20	9.60	-1.10
	233	1BVC	I28A	76.50	11.00	-1.30
	234	1BVC	I28L	76.50	11.00	-0.60
	235	1BVC	I28M	76.50	11.00	-0.60
	236	1BVC	I28V	76.50	11.00	0.00
	237	1BVC	K56A	25.00	4.00	-0.20
	238	1BVC	K56A	25.00	4.00	-0.25
	239	1BVC	K77A	25.00	4.00	-0.02
	240	1BVC	K77A	25.00	4.00	-0.05
	241	1BVC	L11A	82.20	9.60	-0.40
	242	1BVC	L29A	76.50	11.00	-2.40
	243	1BVC	L29I	76.50	11.00	-1.10
	244	1BVC	L29M	76.50	11.00	0.10
	245	1BVC	L29V	76.50	11.00	-1.70
	246	1BVC	L49I	76.50	11.00	-0.80
	247	1BVC	L69A	76.50	11.00	-1.20
	248	1BVC	L69I	76.50	11.00	0.00
	249	1BVC	L69M	76.50	11.00	0.00
	250	1BVC	L69V	76.50	11.00	-0.10
	251	1BVC	P88A	82.20	9.60	0.60
	252	1BVC	T51A	82.20	9.60	-1.40
	253	1BVC	T67A	82.20	9.60	-0.30
	254	1BVC	V13A	82.20	9.60	-0.70
	255	1BVC	V66A	82.20	9.60	0.80
	256	1BVC	E109A	4.00	4.20	0.17
	257	1BVC	E109A	4.00	4.20	0.36
	258	1BVC	E109G	4.00	4.20	-0.89
	259	1BVC	E109G	4.00	4.20	-0.96
	260	1BVC	G129A	82.20	9.60	1.10
	261	1BVC	H116A	82.20	9.60	0.20
	262	1BVC	I111A	76.50	11.00	-1.80
	263	1BVC	I111L	76.50	11.00	-0.60
	264	1BVC	I111M	76.50	11.00	-1.10
	265	1BVC	I142A	76.50	11.00	-1.10
	266	1BVC	I142A	82.20	9.60	-1.90
	267	1BVC	I142L	76.50	11.00	0.60
	268	1BVC	I142M	76.50	11.00	0.90
	269	1BVC	I142V	76.50	11.00	-0.10
	270	1BVC	K140A	4.00	4.20	0.35
	271	1BVC	K140A	4.00	4.20	0.60
	272	1BVC	L135I	76.50	11.00	-1.50
	273	1BVC	L135M	76.50	11.00	-0.80
	274	1BVC	L135V	76.50	11.00	-2.20
	275	1BVC	L137A	82.20	9.60	-1.80
	276	1BVC	L149A	82.20	9.60	-1.60
	277	1BVC	S117A	82.20	9.60	-0.30
	278	1BVC	V114A	82.20	9.60	-1.40
	17	1AJ3	W22F	25.00	7.50	-1.11
	717	1TUP	C242S	10.00	7.20	-2.94
	718	1TUP	R175H	10.00	7.20	-3.01
	719	1TUP	R248Q	10.00	7.20	-1.94
	720	1TUP	R249S	10.00	7.20	-1.95
	721	1TUP	R273H	10.00	7.20	-0.35
	1520	5CRO	A36S	45.00	3.00	0.40
	1521	5CRO	Q16L	45.00	3.00	2.80
	1522	5CRO	Y26C	45.00	3.00	2.20
	1523	5CRO	Y26C	45.00	7.00	2.20
	1524	5CRO	Y26D	45.00	7.00	2.70
	1525	5CRO	Y26F	45.00	7.00	0.40
	1526	5CRO	Y26H	45.00	7.00	1.90
	1527	5CRO	Y26L	45.00	7.00	1.10
	1528	5CRO	Y26Q	45.00	7.00	1.40
	1529	5CRO	Y26V	45.00	7.00	0.90
	1530	5CRO	Y26W	45.00	7.00	-0.10
	1297	2RN2	A24V	50.10	3.00	0.73
	1298	2RN2	A24V	52.70	5.50	0.88
	1299	2RN2	A52C	53.00	3.20	0.80
	1300	2RN2	A52D	53.00	3.20	-1.90
	1301	2RN2	A52E	53.00	3.20	-1.50
	1302	2RN2	A52F	53.00	3.20	0.50
	1303	2RN2	A52G	53.00	3.20	-2.70
	1304	2RN2	A52H	53.00	3.20	-3.60
	1305	2RN2	A52I	53.00	3.20	1.90
	1306	2RN2	A52K	53.00	3.20	-5.90
	1307	2RN2	A52L	53.00	3.20	1.30
	1308	2RN2	A52M	53.00	3.20	0.50
	1309	2RN2	A52N	53.00	3.20	-1.80
	1310	2RN2	A52P	53.00	3.20	-1.60
	1311	2RN2	A52Q	53.00	3.20	-1.20
	1312	2RN2	A52S	53.00	3.20	-1.80
	1313	2RN2	A52T	53.00	3.20	-0.80
	1314	2RN2	A52V	50.10	3.00	1.70
	1315	2RN2	A52V	53.00	3.20	1.70
	1316	2RN2	A52Y	53.00	3.20	-2.30
	1317	2RN2	D10A	47.00	9.00	4.00
	1318	2RN2	D10A	50.00	3.00	2.40
	1319	2RN2	D10E	47.00	9.00	1.00
	1320	2RN2	D10E	50.00	3.00	1.10
	1321	2RN2	D10H	47.00	9.00	2.40
	1322	2RN2	D10H	50.00	3.00	0.40
	1323	2RN2	D10N	47.00	9.00	2.00
	1324	2RN2	D10N	50.00	3.00	-0.70
	1325	2RN2	D10S	47.00	9.00	2.70
	1326	2RN2	D10S	50.00	3.00	0.70
	1327	2RN2	D70A	47.00	9.00	1.10
	1328	2RN2	D70A	50.00	3.00	-0.10
	1329	2RN2	D70E	47.00	9.00	0.10
	1330	2RN2	D70E	50.00	3.00	0.50
	1331	2RN2	D70N	47.00	9.00	1.60
	1332	2RN2	D70N	50.00	3.00	-0.30
	1333	2RN2	D94E	49.80	3.00	-0.40
	1334	2RN2	D94E	49.80	5.50	-0.40
	1335	2RN2	E48A	47.00	9.00	-0.30
	1336	2RN2	E48A	50.00	3.00	-0.10
	1337	2RN2	E48D	47.00	9.00	-0.20
	1338	2RN2	E48D	50.00	3.00	0.20
	1339	2RN2	E48Q	47.00	9.00	0.30
	1340	2RN2	E48Q	50.00	3.00	-0.10
	1341	2RN2	G23A	50.10	3.00	0.70
	1342	2RN2	G23A	50.90	3.00	0.70
	1343	2RN2	G23A	52.50	5.50	0.50
	1344	2RN2	G23A	52.70	5.50	0.50
	1345	2RN2	G77A	49.80	3.00	-0.90
	1346	2RN2	H62D	50.10	3.00	0.67
	1347	2RN2	H62D	52.70	5.50	-0.17
	1348	2RN2	H62P	49.80	3.00	1.00
	1349	2RN2	H62P	50.10	3.00	1.00
	1350	2RN2	H62P	50.90	3.00	1.00
	1351	2RN2	H62P	52.00	5.50	1.10
	1352	2RN2	H62P	52.50	5.50	1.10
	1353	2RN2	H62P	52.70	5.50	1.10
	1354	2RN2	H62R	50.10	3.00	-0.03
	1355	2RN2	H62R	52.70	5.50	0.36
	1356	2RN2	K91R	49.80	3.00	0.20
	1357	2RN2	K91R	49.80	5.50	0.00
	1358	2RN2	K95A	49.80	3.00	0.10
	1359	2RN2	K95A	49.80	5.50	0.10
	1360	2RN2	K95G	49.80	3.00	1.70
	1361	2RN2	K95G	49.80	5.50	1.90
	1362	2RN2	K95N	49.80	3.00	0.90
	1363	2RN2	K95N	49.80	5.50	0.90
	1364	2RN2	K95N	50.10	3.00	0.88
	1365	2RN2	K95N	52.70	5.50	0.88
	1366	2RN2	Q76L	50.10	3.00	0.24
	1367	2RN2	Q80L	50.10	3.00	0.30
	1368	2RN2	R41C	50.10	3.00	0.12
	1369	2RN2	R41C	52.70	5.50	0.44
	1370	2RN2	S68A	49.80	3.00	-0.50
	1371	2RN2	S68G	49.80	3.00	-2.40
	1372	2RN2	S68L	49.80	3.00	-0.50
	1373	2RN2	S68T	49.80	3.00	-0.20
	1374	2RN2	S68V	49.80	3.00	0.60
	1375	2RN2	V74A	49.80	3.00	-2.20
	1376	2RN2	V74A	52.00	5.50	-3.40
	1377	2RN2	V74I	49.80	3.00	0.70
	1378	2RN2	V74I	52.00	5.50	0.60
	1379	2RN2	V74L	49.80	3.00	1.10
	1380	2RN2	V74L	50.90	3.00	1.10
	1381	2RN2	V74L	52.00	5.50	0.90
	1382	2RN2	V74L	52.50	5.50	0.90
	1383	2RN2	A125T	49.80	3.00	0.10
	1384	2RN2	A125T	52.00	5.50	0.00
	1385	2RN2	D134A	47.00	9.00	2.00
	1386	2RN2	D134A	50.00	3.00	0.80
	1387	2RN2	D134A	50.00	3.00	0.89
	1388	2RN2	D134A	53.10	5.50	1.51
	1389	2RN2	D134E	50.00	3.00	0.72
	1390	2RN2	D134E	53.10	5.50	0.86
	1391	2RN2	D134H	50.00	3.00	0.53
	1392	2RN2	D134H	50.90	3.00	0.50
	1393	2RN2	D134H	52.50	5.50	1.90
	1394	2RN2	D134H	53.10	5.50	1.94
	1395	2RN2	D134I	50.00	3.00	0.69
	1396	2RN2	D134I	53.10	5.50	1.27
	1397	2RN2	D134L	50.00	3.00	1.15
	1398	2RN2	D134L	53.10	5.50	1.51
	1399	2RN2	D134N	47.00	9.00	1.80
	1400	2RN2	D134N	50.00	3.00	-0.10
	1401	2RN2	D134N	53.10	5.50	0.89
	1402	2RN2	D134Q	50.00	3.00	0.48
	1403	2RN2	D134Q	53.10	5.50	1.32
	1404	2RN2	D134S	50.00	3.00	0.26
	1405	2RN2	D134S	53.10	5.50	1.08
	1406	2RN2	D134T	50.00	3.00	0.12
	1407	2RN2	D134T	53.10	5.50	1.08
	1408	2RN2	D134V	50.00	3.00	0.31
	1409	2RN2	D134V	53.10	5.50	1.12
	1410	2RN2	E119V	50.10	3.00	0.09
	1411	2RN2	E119V	52.70	5.50	0.74
	1412	2RN2	E135K	50.10	3.00	-1.10
	1413	2RN2	E135K	52.70	5.50	-0.22
	1414	2RN2	K117R	50.10	3.00	-0.06
	1415	2RN2	K117R	52.70	5.50	0.03
	1416	2RN2	Q113P	49.80	3.00	-0.20
	1417	2RN2	Q113P	52.00	5.50	-0.60
	307	1CHK	W28F	42.70	7.00	-3.56
	308	1CHK	W28F	43.20	7.00	-4.43
	309	1CHK	W28F	52.20	7.00	-1.76
	310	1CHK	W101F	42.70	7.00	-3.91
	311	1CHK	W101F	43.20	7.00	-4.27
	312	1CHK	W101F	52.20	7.00	-1.89
	313	1CHK	W227F	42.70	7.00	-2.97
	314	1CHK	W227F	43.20	7.00	-2.51
	315	1CHK	W227F	52.20	7.00	-1.31
	29	1BNI	D8A	25.00	4.40	-0.69
	30	1BNI	D8A	25.00	6.30	-0.90
	31	1BNI	D8G	25.00	6.30	-1.17
	32	1BNI	D8S	25.00	6.30	-0.97
	33	1BNI	F7L	25.00	6.15	-4.60
	34	1BNI	I4A	25.00	6.30	-1.40
	35	1BNI	I4V	25.00	6.30	-0.60
	36	1BNI	N5A	25.00	6.30	-1.90
	37	1BNI	T6A	25.00	6.30	-2.10
	38	1BNI	T6A	25.00	6.30	-2.23
	39	1BNI	T6A	25.00	6.30	-2.53
	40	1BNI	T6D	25.00	6.30	0.11
	41	1BNI	T6E	25.00	6.30	-0.27
	42	1BNI	T6G	25.00	6.30	-1.20
	43	1BNI	T6G	25.00	6.30	-1.34
	44	1BNI	T6N	25.00	6.30	-1.27
	45	1BNI	T6P	25.00	6.30	-3.08
	46	1BNI	T6Q	25.00	6.30	-1.87
	47	1BNI	T6S	25.00	6.30	-0.22
	48	1BNI	A32C	25.00	6.30	-1.00
	49	1BNI	A32D	25.00	6.30	-0.70
	50	1BNI	A32E	25.00	6.30	-0.60
	51	1BNI	A32F	25.00	6.30	-0.70
	52	1BNI	A32G	25.00	6.30	-0.90
	53	1BNI	A32H	25.00	6.30	-0.80
	54	1BNI	A32I	25.00	6.30	-0.80
	55	1BNI	A32K	25.00	6.30	-0.20
	56	1BNI	A32L	25.00	6.30	-0.30
	57	1BNI	A32M	25.00	6.30	-0.30
	58	1BNI	A32N	25.00	6.30	-0.70
	59	1BNI	A32P	25.00	6.30	-4.10
	60	1BNI	A32Q	25.00	6.30	-0.50
	61	1BNI	A32R	25.00	6.30	-0.10
	62	1BNI	A32S	25.00	6.30	-0.40
	63	1BNI	A32T	25.00	6.30	-0.80
	64	1BNI	A32V	25.00	6.30	-0.90
	65	1BNI	A32W	25.00	6.30	-1.00
	66	1BNI	A32Y	25.00	6.30	-0.80
	67	1BNI	D12A	25.00	6.30	0.43
	68	1BNI	D12A	25.00	6.30	-0.30
	69	1BNI	D12G	25.00	4.40	-0.78
	70	1BNI	D12G	25.00	6.30	-1.29
	71	1BNI	D12S	25.00	6.30	-0.65
	72	1BNI	D22M	25.00	4.40	-0.27
	73	1BNI	D44E	25.00	6.30	0.10
	74	1BNI	D54A	25.00	6.30	-3.00
	75	1BNI	D54N	25.00	4.40	-2.46
	76	1BNI	D54N	25.00	4.40	-2.66
	77	1BNI	D54N	25.00	6.30	-2.40
	78	1BNI	D75N	25.00	6.30	-4.80
	79	1BNI	D93N	25.00	6.30	-4.11
	80	1BNI	E29A	25.00	6.30	-1.25
	81	1BNI	E29G	25.00	6.30	-1.80
	82	1BNI	E29G	25.00	6.30	-1.81
	83	1BNI	E29Q	25.00	6.30	0.00
	84	1BNI	E29S	25.00	6.30	-1.23
	85	1BNI	G34A	25.00	6.30	-3.12
	86	1BNI	G34D	25.00	6.30	-3.39
	87	1BNI	G34H	25.00	6.30	-2.65
	88	1BNI	G34K	25.00	6.30	-3.12
	89	1BNI	G34N	25.00	6.30	-2.75
	90	1BNI	G34R	25.00	6.30	-2.42
	91	1BNI	G34S	25.00	6.30	-3.20
	92	1BNI	G34T	25.00	6.30	-3.37
	93	1BNI	G65S	25.00	6.30	0.50
	94	1BNI	H18A	25.00	6.30	-1.85
	95	1BNI	H18D	25.00	6.30	-2.56
	96	1BNI	H18G	25.00	6.30	-0.70
	97	1BNI	H18K	25.00	6.30	-1.19
	98	1BNI	H18K	25.00	6.30	-1.20
	99	1BNI	H18N	25.00	6.30	-1.68
	100	1BNI	H18Q	25.00	6.30	-1.60
	101	1BNI	H18R	25.00	6.30	-1.17
	102	1BNI	H18S	25.00	6.30	-2.28
	103	1BNI	I25A	25.00	6.30	-3.50
	104	1BNI	I25V	25.00	6.30	-1.10
	105	1BNI	I51A	25.00	6.30	-4.70
	106	1BNI	I51V	25.00	4.40	-1.86
	107	1BNI	I51V	25.00	6.30	-1.80
	108	1BNI	I55A	25.00	6.30	-1.10
	109	1BNI	I55T	25.00	6.30	-0.60
	110	1BNI	I55V	25.00	6.30	-0.30
	111	1BNI	I76A	25.00	6.30	-1.90
	112	1BNI	I76V	25.00	6.30	-0.80
	113	1BNI	I88A	25.00	6.30	-4.00
	114	1BNI	I88A	25.00	6.30	-4.46
	115	1BNI	I88A	48.00	6.30	-3.90
	116	1BNI	I88L	25.00	6.30	-0.30
	117	1BNI	I88V	25.00	4.40	-1.47
	118	1BNI	I88V	25.00	6.30	-1.30
	119	1BNI	I88V	25.00	6.30	-1.49
	120	1BNI	I88V	48.00	6.30	-1.10
	121	1BNI	I96A	25.00	6.30	-3.20
	122	1BNI	I96A	25.00	6.30	-3.33
	123	1BNI	I96A	25.00	6.30	-3.52
	124	1BNI	I96A	25.00	6.30	-4.00
	125	1BNI	I96A	48.00	6.30	-3.20
	126	1BNI	I96V	25.00	4.40	-1.17
	127	1BNI	I96V	25.00	4.40	-1.18
	128	1BNI	I96V	25.00	6.30	-0.90
	129	1BNI	I96V	25.00	6.30	-0.95
	130	1BNI	I96V	25.00	6.30	-0.98
	131	1BNI	I96V	25.00	6.30	-1.10
	132	1BNI	I96V	48.00	6.30	-0.90
	133	1BNI	K19R	25.00	6.30	0.20
	134	1BNI	K27G	25.00	6.30	-0.40
	135	1BNI	K27G	25.00	6.30	-0.55
	136	1BNI	K62R	25.00	6.30	-0.40
	137	1BNI	K62R	25.00	6.30	-0.50
	138	1BNI	K66A	25.00	6.30	0.20
	139	1BNI	L14A	25.00	6.30	-4.30
	140	1BNI	L14A	25.00	6.30	-4.80
	141	1BNI	L14A	48.00	6.30	-4.20
	142	1BNI	L33Q	25.00	6.30	-1.30
	143	1BNI	L89T	25.00	6.30	-2.50
	144	1BNI	L89V	25.00	6.30	-0.30
	145	1BNI	N23A	25.00	6.30	-2.20
	146	1BNI	N41D	25.00	6.30	-2.50
	147	1BNI	N58A	25.00	6.30	-2.70
	148	1BNI	N58D	25.00	6.30	0.50
	149	1BNI	N77A	25.00	6.30	-1.60
	150	1BNI	N84A	25.00	6.30	-2.00
	151	1BNI	Q15I	25.00	6.30	1.00
	152	1BNI	Q31A	25.00	6.30	0.10
	153	1BNI	Q31G	25.00	6.30	-0.98
	154	1BNI	Q31S	25.00	6.30	-0.20
	155	1BNI	Q31S	25.00	6.30	-0.25
	156	1BNI	R69K	25.00	6.30	-3.13
	157	1BNI	R69M	25.00	4.40	-2.86
	158	1BNI	R69M	25.00	6.30	-2.12
	159	1BNI	R69S	25.00	6.30	-2.72
	160	1BNI	R83K	25.00	6.30	-4.13
	161	1BNI	R83Q	25.00	4.40	-1.58
	162	1BNI	R83Q	25.00	6.30	-2.05
	163	1BNI	S28A	25.00	6.30	0.41
	164	1BNI	S28E	25.00	6.30	0.40
	165	1BNI	S28G	25.00	6.30	-0.45
	166	1BNI	S85A	25.00	6.30	-0.12
	167	1BNI	S91A	25.00	4.40	-1.16
	168	1BNI	S91A	25.00	4.40	-1.38
	169	1BNI	S91A	25.00	6.30	-1.90
	170	1BNI	S92A	25.00	4.40	-2.83
	171	1BNI	S92A	25.00	6.30	-2.80
	172	1BNI	T16A	25.00	6.30	-0.27
	173	1BNI	T16G	25.00	6.30	-1.66
	174	1BNI	T16R	25.00	4.40	0.20
	175	1BNI	T16R	25.00	6.30	0.50
	176	1BNI	T16R	25.00	6.30	-0.48
	177	1BNI	T16S	25.00	6.30	-1.70
	178	1BNI	T16S	25.00	6.30	-1.87
	179	1BNI	T26A	25.00	6.30	-1.90
	180	1BNI	T26A	25.00	6.30	-2.11
	181	1BNI	T26A	25.00	6.30	-2.14
	182	1BNI	T26D	25.00	6.30	-0.08
	183	1BNI	T26E	25.00	6.30	-0.05
	184	1BNI	T26G	25.00	4.40	-2.08
	185	1BNI	T26G	25.00	6.30	-1.50
	186	1BNI	T26G	25.00	6.30	-1.58
	187	1BNI	T26N	25.00	6.30	-1.29
	188	1BNI	T26Q	25.00	6.30	-1.72
	189	1BNI	T26S	25.00	6.30	-0.56
	190	1BNI	T26V	25.00	6.30	-2.31
	191	1BNI	T79V	25.00	6.30	0.30
	192	1BNI	T99V	25.00	6.30	-2.70
	193	1BNI	V10A	25.00	6.30	-3.40
	194	1BNI	V10T	25.00	6.30	-2.50
	195	1BNI	V36A	25.00	6.30	-1.30
	196	1BNI	V36T	25.00	6.30	-1.10
	197	1BNI	V45A	25.00	6.30	-1.80
	198	1BNI	V45T	25.00	6.30	-2.40
	199	1BNI	Y13A	25.00	6.30	-3.30
	200	1BNI	Y13A	25.00	6.30	-3.71
	201	1BNI	Y13F	25.00	6.30	-0.41
	202	1BNI	Y17A	25.00	6.30	-2.00
	203	1BNI	Y17A	25.00	6.30	-2.26
	204	1BNI	Y17F	25.00	6.30	-0.30
	205	1BNI	Y17G	25.00	6.30	-4.03
	206	1BNI	Y17S	25.00	6.30	-2.57
	207	1BNI	Y24F	25.00	6.30	0.00
	208	1BNI	Y78F	25.00	6.30	-1.40
	209	1BNI	Y78F	25.00	6.30	-1.50
	210	1BNI	I109A	25.00	6.30	-2.10
	211	1BNI	I109V	25.00	6.30	-0.80
	212	1BNI	K108R	25.00	6.30	0.90
	213	1BNI	Q104A	25.00	6.30	-0.20
	214	1BNI	R110A	25.00	6.30	-0.40
	215	1BNI	T105V	25.00	6.30	-2.20
	216	1BNI	Y103F	25.00	6.30	0.00
	1477	451C	V78I	62.60	3.60	1.11
	1418	2TRX	L78K	85.32	7.00	-3.90
	1419	2TRX	L78R	85.32	7.00	-4.00
	533	1POH	K49A	25.00	7.00	1.60
	534	1POH	K49D	25.00	7.00	1.80
	535	1POH	K49E	25.00	7.00	2.10
	536	1POH	K49G	25.00	7.00	1.20
	537	1POH	K49M	25.00	7.00	1.00
	538	1POH	K49N	25.00	7.00	0.40
	539	1POH	K49Q	25.00	7.00	1.50
	540	1POH	K49R	25.00	7.00	-0.20
	541	1POH	K49S	25.00	7.00	1.20
	# 407 mutation samples in GROUP 14

#GROUP 15 proteins: 1BTA 1LZ1 2HPR 1A23 1POH EYBPL
#Grouped dataset (similarity > 25%):
	#Serial	Protein	Mutation T	pH	DDG
	218	1BTA	C82A	25.00	7.40	0.48
	351	1LZ1	A9S	64.90	2.70	-0.02
	352	1LZ1	E7Q	65.00	2.20	0.10
	353	1LZ1	E7Q	65.00	2.30	-0.43
	354	1LZ1	E7Q	65.00	4.00	-1.44
	355	1LZ1	E7Q	65.00	4.50	-1.29
	356	1LZ1	K1A	64.90	2.70	-0.60
	357	1LZ1	K1M	64.90	2.70	-0.12
	358	1LZ1	L8T	64.90	2.70	-3.73
	359	1LZ1	V2A	49.20	2.70	-1.51
	360	1LZ1	V2A	64.90	2.70	-1.51
	361	1LZ1	V2F	64.90	2.70	-0.86
	362	1LZ1	V2G	64.90	2.70	-2.30
	363	1LZ1	V2I	64.90	2.70	1.10
	364	1LZ1	V2L	64.90	2.70	-0.05
	365	1LZ1	V2M	64.90	2.70	-0.31
	366	1LZ1	A32L	64.90	2.70	-0.10
	367	1LZ1	A32S	64.90	2.70	-0.33
	368	1LZ1	A47P	68.80	2.80	0.10
	369	1LZ1	A92S	64.90	2.70	0.81
	370	1LZ1	A96M	64.90	2.70	0.02
	371	1LZ1	A96S	64.90	2.70	-1.00
	372	1LZ1	C77A	57.00	3.00	-4.60
	373	1LZ1	D18N	65.00	2.20	-0.53
	374	1LZ1	D18N	65.00	4.00	-1.70
	375	1LZ1	D49N	65.00	2.20	0.00
	376	1LZ1	D49N	65.00	4.00	-1.00
	377	1LZ1	D67N	65.00	2.20	-0.24
	378	1LZ1	D67N	65.00	2.30	-0.26
	379	1LZ1	D67N	65.00	4.00	-2.25
	380	1LZ1	D67N	65.00	4.50	-1.70
	381	1LZ1	D91P	68.80	2.80	-0.40
	382	1LZ1	E35L	64.90	2.70	-0.53
	383	1LZ1	G37A	64.90	2.70	-0.29
	384	1LZ1	G37Q	64.90	2.70	-0.26
	385	1LZ1	H78A	64.90	2.70	-0.14
	386	1LZ1	H78G	64.90	2.70	-0.12
	387	1LZ1	I23A	64.90	2.70	-2.54
	388	1LZ1	I23V	49.20	2.70	-0.41
	389	1LZ1	I23V	64.90	2.70	-0.36
	390	1LZ1	I56A	64.90	2.70	-3.71
	391	1LZ1	I56F	64.90	2.70	-4.09
	392	1LZ1	I56L	64.90	2.70	-0.10
	393	1LZ1	I56M	64.90	2.70	-1.77
	394	1LZ1	I56T	64.90	2.70	-3.64
	395	1LZ1	I56V	49.20	2.70	-1.34
	396	1LZ1	I56V	64.90	2.70	-1.20
	397	1LZ1	I59A	49.20	2.70	-1.32
	398	1LZ1	I59A	64.90	2.70	-1.72
	399	1LZ1	I59F	64.90	2.70	-0.81
	400	1LZ1	I59G	64.90	2.70	-3.83
	401	1LZ1	I59L	64.90	2.70	0.00
	402	1LZ1	I59M	64.90	2.70	-1.29
	403	1LZ1	I59S	64.90	2.70	-3.59
	404	1LZ1	I59T	64.90	2.70	-2.22
	405	1LZ1	I59V	49.20	2.70	-0.93
	406	1LZ1	I59V	64.90	2.70	-1.10
	407	1LZ1	I59Y	64.90	2.70	-3.78
	408	1LZ1	I89A	64.90	2.70	-2.70
	409	1LZ1	I89V	49.20	2.70	-0.35
	410	1LZ1	I89V	64.90	2.70	-0.48
	411	1LZ1	P71G	68.80	2.80	-1.60
	412	1LZ1	Q58A	64.90	2.70	0.91
	413	1LZ1	Q58G	64.90	2.70	1.87
	414	1LZ1	R21A	64.90	2.70	1.32
	415	1LZ1	R21G	64.90	2.70	1.15
	416	1LZ1	R50A	64.90	2.70	0.43
	417	1LZ1	R50G	64.90	2.70	0.26
	418	1LZ1	V74A	49.20	2.70	-0.43
	419	1LZ1	V74A	64.90	2.70	-0.36
	420	1LZ1	V74F	64.90	2.70	-0.29
	421	1LZ1	V74G	64.90	2.70	-0.22
	422	1LZ1	V74I	64.90	2.70	0.45
	423	1LZ1	V74L	64.90	2.70	0.19
	424	1LZ1	V74M	64.90	2.70	0.65
	425	1LZ1	V74S	64.90	2.70	-0.38
	426	1LZ1	V93A	49.20	2.70	-1.00
	427	1LZ1	V93A	64.90	2.70	-0.74
	428	1LZ1	V93T	64.90	2.70	-0.67
	429	1LZ1	V99A	49.20	2.70	-0.89
	430	1LZ1	V99A	64.90	2.70	-0.98
	431	1LZ1	V99T	64.90	2.70	-0.50
	432	1LZ1	Y20F	64.90	2.70	-0.50
	433	1LZ1	Y38A	64.90	2.70	-2.49
	434	1LZ1	Y38F	64.90	2.70	-0.19
	435	1LZ1	Y38G	64.90	2.70	-2.32
	436	1LZ1	Y45F	64.90	2.70	0.07
	437	1LZ1	Y54F	64.90	2.70	-0.96
	438	1LZ1	Y63F	64.90	2.70	-0.24
	439	1LZ1	D102N	65.00	2.20	0.17
	440	1LZ1	D102N	65.00	2.30	0.14
	441	1LZ1	D102N	65.00	4.00	-0.67
	442	1LZ1	D102N	65.00	4.50	0.07
	443	1LZ1	D120N	65.00	2.20	0.10
	444	1LZ1	D120N	65.00	2.30	0.19
	445	1LZ1	D120N	65.00	4.00	-0.67
	446	1LZ1	D120N	65.00	4.50	0.05
	447	1LZ1	I106A	64.90	2.70	-0.93
	448	1LZ1	I106V	49.20	2.70	-0.98
	449	1LZ1	I106V	64.90	2.70	-0.72
	450	1LZ1	N118A	64.90	2.70	0.19
	451	1LZ1	N118G	64.90	2.70	0.05
	452	1LZ1	P103G	68.80	2.80	-0.10
	453	1LZ1	V100A	49.20	2.70	-0.57
	454	1LZ1	V100A	64.90	2.70	-0.26
	455	1LZ1	V100F	64.90	2.70	-1.65
	456	1LZ1	V100T	64.90	2.70	-0.29
	457	1LZ1	V110A	49.20	2.70	0.07
	458	1LZ1	V110A	64.90	2.70	0.53
	459	1LZ1	V110F	64.90	2.70	-0.05
	460	1LZ1	V110G	64.90	2.70	0.48
	461	1LZ1	V110I	64.90	2.70	0.86
	462	1LZ1	V110L	64.90	2.70	0.07
	463	1LZ1	V110M	64.90	2.70	0.53
	464	1LZ1	V110P	68.80	2.80	0.50
	465	1LZ1	V121A	49.20	2.70	-1.75
	466	1LZ1	V121A	64.90	2.70	-1.44
	467	1LZ1	V125A	49.20	2.70	-1.60
	468	1LZ1	V125A	64.90	2.70	-1.32
	469	1LZ1	V130A	49.20	2.70	-1.12
	470	1LZ1	V130A	64.90	2.70	-0.84
	471	1LZ1	Y124F	64.90	2.70	-0.36
	962	2HPR	G49A	25.00	7.00	0.80
	963	2HPR	G49E	25.00	7.00	1.40
	964	2HPR	G49K	25.00	7.00	-1.00
	1	1A23	H32L	30.00	7.00	4.60
	2	1A23	H32L	30.00	7.00	5.30
	3	1A23	H32S	30.00	7.00	3.60
	4	1A23	H32S	30.00	7.00	5.20
	5	1A23	H32Y	30.00	7.00	0.50
	6	1A23	H32Y	30.00	7.00	6.80
	533	1POH	K49A	25.00	7.00	1.60
	534	1POH	K49D	25.00	7.00	1.80
	535	1POH	K49E	25.00	7.00	2.10
	536	1POH	K49G	25.00	7.00	1.20
	537	1POH	K49M	25.00	7.00	1.00
	538	1POH	K49N	25.00	7.00	0.40
	539	1POH	K49Q	25.00	7.00	1.50
	540	1POH	K49R	25.00	7.00	-0.20
	541	1POH	K49S	25.00	7.00	1.20
	1570	EYBPL	H31D	25.00	7.00	-1.60
	1571	EYBPL	H48N	25.00	7.00	-5.00
	# 142 mutation samples in GROUP 15

#GROUP 16 proteins: 1CYO 1B5M 1EL1 JG0184
#Grouped dataset (similarity > 25%):
	#Serial	Protein	Mutation T	pH	DDG
	334	1CYO	F35H	66.20	7.00	-2.82
	335	1CYO	F35L	66.20	7.00	-1.87
	336	1CYO	F35Y	66.20	7.00	0.79
	25	1B5M	D60R	25.00	7.20	0.14
	26	1B5M	D60R	25.00	7.20	0.33
	27	1B5M	P81A	25.00	7.20	-0.65
	28	1B5M	P81A	25.00	7.20	-1.51
	337	1EL1	A93S	66.40	4.50	-0.26
	338	1EL1	H21G	66.40	4.50	-0.48
	339	1EL1	I56L	66.40	4.50	-0.24
	340	1EL1	V109K	66.40	4.50	-0.43
	1573	JG0184	C83S	25.00	6.60	-1.91
	# 12 mutation samples in GROUP 16

#GROUP 17 proteins: 1IGV 3MBP 2LZM RPBPL 1VQB 2ABD 2AKY
#Grouped dataset (similarity > 25%):
	#Serial	Protein	Mutation T	pH	DDG
	348	1IGV	D19N	25.00	7.00	0.74
	349	1IGV	E17Q	25.00	7.00	0.38
	350	1IGV	E26Q	25.00	7.00	0.09
	1421	3MBP	P48A	63.00	7.40	0.50
	1422	3MBP	P48S	63.00	7.40	0.30
	1423	3MBP	P133A	63.00	7.40	-0.30
	1424	3MBP	P133S	63.00	7.40	-2.10
	1425	3MBP	P159A	63.00	7.40	-1.80
	1426	3MBP	P159S	63.00	7.40	-2.10
	965	2LZM	I3A	41.90	2.00	-1.10
	966	2LZM	I3A	64.70	6.50	-0.70
	967	2LZM	I3C	41.90	2.00	1.00
	968	2LZM	I3C	41.90	2.00	-0.40
	969	2LZM	I3C	64.70	6.50	1.20
	970	2LZM	I3C	64.70	6.50	-1.20
	971	2LZM	I3D	41.90	2.00	-1.80
	972	2LZM	I3D	64.70	6.50	-3.20
	973	2LZM	I3E	38.75	2.00	-1.77
	974	2LZM	I3E	41.90	2.00	-1.10
	975	2LZM	I3E	46.16	2.50	-1.71
	976	2LZM	I3E	53.56	3.00	-1.53
	977	2LZM	I3E	64.70	6.50	-2.00
	978	2LZM	I3F	38.75	2.00	-1.49
	979	2LZM	I3F	41.90	2.00	-1.00
	980	2LZM	I3F	46.16	2.50	-1.09
	981	2LZM	I3F	53.56	3.00	-0.53
	982	2LZM	I3F	64.70	6.50	-1.10
	983	2LZM	I3G	41.90	2.00	-1.80
	984	2LZM	I3G	64.70	6.50	-2.10
	985	2LZM	I3L	38.75	2.00	0.85
	986	2LZM	I3L	41.90	2.00	0.90
	987	2LZM	I3L	46.16	2.50	1.01
	988	2LZM	I3L	53.56	3.00	1.16
	989	2LZM	I3L	64.70	6.50	0.40
	990	2LZM	I3M	41.90	2.00	-0.30
	991	2LZM	I3M	64.70	6.50	-0.90
	992	2LZM	I3P	38.75	2.00	-2.96
	993	2LZM	I3P	46.16	2.50	-2.97
	994	2LZM	I3P	53.56	3.00	-2.53
	995	2LZM	I3S	41.90	2.00	-1.90
	996	2LZM	I3S	64.70	6.50	-1.70
	997	2LZM	I3T	38.75	2.00	-2.45
	998	2LZM	I3T	41.90	2.00	-1.70
	999	2LZM	I3T	46.16	2.50	-2.28
	1000	2LZM	I3T	53.56	3.00	-1.81
	1001	2LZM	I3T	64.70	6.50	-2.30
	1002	2LZM	I3V	41.90	2.00	-0.60
	1003	2LZM	I3V	64.70	6.50	-0.40
	1004	2LZM	I3W	64.70	6.50	-2.80
	1005	2LZM	I3Y	41.90	2.00	-2.70
	1006	2LZM	I3Y	64.70	6.50	-2.30
	1007	2LZM	M6L	47.00	3.00	-2.80
	1008	2LZM	A41S	51.55	3.00	-0.60
	1009	2LZM	A42S	51.55	3.00	-2.30
	1010	2LZM	A49S	51.55	3.00	-0.50
	1011	2LZM	A73S	51.55	3.00	-0.40
	1012	2LZM	A74P	57.50	3.50	-5.70
	1013	2LZM	A74P	62.20	4.00	-5.00
	1014	2LZM	A74P	62.90	6.50	-4.60
	1015	2LZM	A74P	65.70	5.50	-4.50
	1016	2LZM	A82P	38.80	2.00	-0.07
	1017	2LZM	A82P	41.90	2.00	0.30
	1018	2LZM	A82P	46.20	2.50	0.51
	1019	2LZM	A82P	53.60	3.00	1.27
	1020	2LZM	A82P	64.70	6.50	0.80
	1021	2LZM	A82S	51.55	3.00	-0.30
	1022	2LZM	A93P	38.80	2.00	0.03
	1023	2LZM	A93P	41.90	2.00	0.10
	1024	2LZM	A93P	46.20	2.50	0.51
	1025	2LZM	A93P	53.60	3.00	1.10
	1026	2LZM	A93P	64.70	6.50	0.10
	1027	2LZM	A93S	51.55	3.00	-0.20
	1028	2LZM	A98S	51.55	3.00	-2.50
	1029	2LZM	A98V	40.00	3.00	-4.90
	1030	2LZM	C54T	70.00	6.50	0.30
	1031	2LZM	C54V	70.00	6.50	-0.70
	1032	2LZM	D20A	65.10	5.40	-0.30
	1033	2LZM	D20N	65.10	5.40	1.30
	1034	2LZM	D20S	65.10	5.40	0.70
	1035	2LZM	D20T	65.10	5.40	0.90
	1036	2LZM	D47A	51.65	3.00	-0.28
	1037	2LZM	D47A	62.20	6.70	-0.95
	1038	2LZM	D72P	38.50	2.00	-2.60
	1039	2LZM	D72P	63.40	6.50	-2.70
	1040	2LZM	D92N	39.50	2.00	-0.10
	1041	2LZM	D92N	62.40	6.70	-1.40
	1042	2LZM	E11A	66.48	5.40	1.10
	1043	2LZM	E11F	66.48	5.40	1.70
	1044	2LZM	E11H	65.10	5.40	0.10
	1045	2LZM	E11M	66.48	5.40	1.60
	1046	2LZM	E11N	65.10	5.40	-0.10
	1047	2LZM	E45A	51.65	3.00	0.55
	1048	2LZM	E45A	62.20	6.70	0.01
	1049	2LZM	G30A	66.48	5.40	0.10
	1050	2LZM	G30F	66.48	5.40	-1.50
	1051	2LZM	G77A	41.90	2.00	-0.40
	1052	2LZM	G77A	64.70	6.50	0.40
	1053	2LZM	H31N	66.00	5.50	-4.00
	1054	2LZM	K16E	50.90	2.80	-0.50
	1055	2LZM	K16E	66.70	5.30	0.50
	1056	2LZM	K43A	51.65	3.00	-0.96
	1057	2LZM	K43A	62.20	6.70	-1.03
	1058	2LZM	K48A	51.65	3.00	-0.32
	1059	2LZM	K48A	62.20	6.70	-0.56
	1060	2LZM	K60H	28.50	2.00	-0.80
	1061	2LZM	K60H	63.00	6.50	-0.10
	1062	2LZM	K60P	41.90	2.00	0.10
	1063	2LZM	K60P	64.70	6.50	0.00
	1064	2LZM	K83H	28.50	2.00	-0.50
	1065	2LZM	K83H	63.00	6.50	-0.40
	1066	2LZM	L46A	51.65	3.00	-2.62
	1067	2LZM	L46A	51.80	3.01	-2.70
	1068	2LZM	L46A	62.20	6.70	-1.86
	1069	2LZM	L99A	51.70	3.00	-4.60
	1070	2LZM	L99A	51.76	3.01	-5.00
	1071	2LZM	L99A	51.80	3.01	-5.00
	1072	2LZM	L99A	64.88	5.70	-4.50
	1073	2LZM	L99A	65.20	5.40	-4.00
	1074	2LZM	L99F	51.76	3.01	-0.40
	1075	2LZM	L99F	64.88	5.70	-0.30
	1076	2LZM	L99G	51.70	3.00	-7.40
	1077	2LZM	L99G	65.20	5.40	-6.30
	1078	2LZM	L99I	51.76	3.01	-1.40
	1079	2LZM	L99I	64.88	5.70	-1.50
	1080	2LZM	L99M	51.76	3.01	-0.70
	1081	2LZM	L99M	64.88	5.70	-0.60
	1082	2LZM	L99V	51.76	3.01	-2.30
	1083	2LZM	L99V	64.88	5.70	-2.00
	1084	2LZM	N40A	51.65	3.00	0.43
	1085	2LZM	N40A	62.20	6.70	0.32
	1086	2LZM	N55G	41.90	2.00	-0.50
	1087	2LZM	N55G	64.70	6.50	-0.60
	1088	2LZM	Q69P	38.50	2.00	-3.30
	1089	2LZM	Q69P	63.20	6.50	-2.90
	1090	2LZM	R96H	70.00	6.50	-2.80
	1091	2LZM	S38A	53.40	3.00	-0.77
	1092	2LZM	S38D	40.90	2.00	-0.10
	1093	2LZM	S38D	66.10	6.90	0.60
	1094	2LZM	S38N	39.50	2.00	-0.10
	1095	2LZM	S38N	62.40	6.70	0.00
	1096	2LZM	S44A	51.65	3.00	0.44
	1097	2LZM	S44A	51.68	3.01	0.43
	1098	2LZM	S44A	62.20	6.70	0.34
	1099	2LZM	S44C	51.68	3.01	-0.11
	1100	2LZM	S44D	51.68	3.01	-0.11
	1101	2LZM	S44E	51.68	3.01	0.00
	1102	2LZM	S44F	51.68	3.01	0.06
	1103	2LZM	S44G	51.68	3.01	-0.53
	1104	2LZM	S44H	51.68	3.01	0.04
	1105	2LZM	S44I	51.68	3.01	0.31
	1106	2LZM	S44K	51.68	3.01	0.20
	1107	2LZM	S44L	51.68	3.01	0.39
	1108	2LZM	S44M	51.68	3.01	0.33
	1109	2LZM	S44N	51.68	3.01	-0.14
	1110	2LZM	S44P	51.68	3.01	-3.03
	1111	2LZM	S44Q	51.68	3.01	0.27
	1112	2LZM	S44R	51.68	3.01	0.24
	1113	2LZM	S44T	51.68	3.01	0.01
	1114	2LZM	S44V	51.68	3.01	0.10
	1115	2LZM	S44W	51.68	3.01	0.05
	1116	2LZM	S44Y	51.68	3.01	0.19
	1117	2LZM	S90H	28.50	2.00	-1.00
	1118	2LZM	S90H	63.00	6.50	-1.10
	1119	2LZM	S90H	65.40	5.50	-1.10
	1120	2LZM	T59A	41.00	2.00	-2.80
	1121	2LZM	T59A	63.00	6.50	-1.50
	1122	2LZM	T59D	41.00	2.00	-0.90
	1123	2LZM	T59D	63.00	6.50	-1.20
	1124	2LZM	T59G	41.00	2.00	-2.20
	1125	2LZM	T59G	63.00	6.50	-1.60
	1126	2LZM	T59N	41.00	2.00	-0.60
	1127	2LZM	T59N	63.00	6.50	-1.10
	1128	2LZM	T59S	41.00	2.00	-0.70
	1129	2LZM	T59S	63.00	6.50	-0.20
	1130	2LZM	T59V	41.00	2.00	-2.80
	1131	2LZM	T59V	63.00	6.50	-1.50
	1132	2LZM	V75T	51.55	3.00	-1.30
	1133	2LZM	V87T	51.55	3.00	-1.60
	1134	2LZM	A129L	65.30	5.40	-1.30
	1135	2LZM	A129M	65.30	5.40	-1.90
	1136	2LZM	A129V	41.40	1.99	-0.80
	1137	2LZM	A129V	52.10	2.80	-0.70
	1138	2LZM	A130S	51.55	3.00	-1.00
	1139	2LZM	A134S	51.55	3.00	-0.10
	1140	2LZM	A146T	47.00	3.00	-2.29
	1141	2LZM	A146T	70.00	6.50	-1.50
	1142	2LZM	E108V	51.70	3.00	1.20
	1143	2LZM	E108V	65.20	5.40	0.70
	1144	2LZM	E128A	40.75	2.02	0.16
	1145	2LZM	E128A	40.80	2.00	0.16
	1146	2LZM	E128K	47.00	3.00	-1.16
	1147	2LZM	F153A	51.76	3.01	-3.50
	1148	2LZM	F153A	51.80	3.01	-3.50
	1149	2LZM	F153A	64.88	5.70	-3.80
	1150	2LZM	F153A	65.30	5.40	-3.40
	1151	2LZM	F153I	51.76	3.01	-0.50
	1152	2LZM	F153I	64.88	5.70	-0.20
	1153	2LZM	F153L	51.76	3.01	0.20
	1154	2LZM	F153L	64.88	5.70	0.30
	1155	2LZM	F153M	51.76	3.01	-0.80
	1156	2LZM	F153M	64.88	5.70	-0.60
	1157	2LZM	F153V	51.76	3.01	-1.80
	1158	2LZM	F153V	64.88	5.70	-1.80
	1159	2LZM	G113A	38.80	2.00	0.50
	1160	2LZM	G113A	41.90	2.00	0.10
	1161	2LZM	G113A	46.20	2.50	0.54
	1162	2LZM	G113A	53.60	3.00	0.54
	1163	2LZM	G113A	64.70	6.50	0.30
	1164	2LZM	G156D	41.90	2.00	-1.40
	1165	2LZM	G156D	64.70	6.50	-2.30
	1166	2LZM	K124G	41.90	2.00	0.00
	1167	2LZM	K124G	64.70	6.50	-0.10
	1168	2LZM	K135E	50.90	2.80	-0.20
	1169	2LZM	K135E	66.70	5.30	-1.00
	1170	2LZM	K147E	50.90	2.80	0.10
	1171	2LZM	K147E	66.70	5.30	-0.70
	1172	2LZM	L118A	51.65	3.01	-3.50
	1173	2LZM	L118A	51.80	3.01	-3.50
	1174	2LZM	L121A	51.65	3.01	-2.70
	1175	2LZM	L121A	51.80	3.01	-2.70
	1176	2LZM	L121A	65.30	5.40	-2.30
	1177	2LZM	L133A	40.75	2.02	-4.19
	1178	2LZM	L133A	51.80	3.01	-4.30
	1179	2LZM	L133D	51.60	3.00	-4.90
	1180	2LZM	L133D	61.90	6.50	-5.70
	1181	2LZM	L133D	64.60	4.40	-5.50
	1182	2LZM	L133F	41.40	1.99	-0.20
	1183	2LZM	L133F	52.10	2.86	-0.30
	1184	2LZM	M102K	47.90	10.40	-2.20
	1185	2LZM	M102K	51.60	3.00	-8.90
	1186	2LZM	M102K	65.30	5.30	-6.90
	1187	2LZM	M102L	51.76	3.01	-0.74
	1188	2LZM	M102L	64.89	5.70	-0.82
	1189	2LZM	M106K	47.00	3.00	-3.40
	1190	2LZM	M106L	47.00	3.00	0.50
	1191	2LZM	M120A	51.65	3.01	-0.20
	1192	2LZM	M120K	47.00	3.00	-1.60
	1193	2LZM	M120L	47.00	3.00	0.50
	1194	2LZM	N116A	51.65	3.01	0.17
	1195	2LZM	N116D	40.90	2.00	-0.10
	1196	2LZM	N116D	66.10	5.70	0.60
	1197	2LZM	N132F	66.48	5.40	1.30
	1198	2LZM	N132I	66.48	5.40	1.20
	1199	2LZM	N132M	66.48	5.40	1.50
	1200	2LZM	N144D	40.90	2.00	-0.10
	1201	2LZM	N144D	66.10	6.90	0.50
	1202	2LZM	N144E	40.40	2.00	0.20
	1203	2LZM	N144E	64.50	6.50	0.50
	1204	2LZM	N144E	66.70	5.50	0.50
	1205	2LZM	N144H	39.50	2.00	-0.60
	1206	2LZM	N144H	62.40	6.70	0.30
	1207	2LZM	Q105A	42.00	2.10	-0.90
	1208	2LZM	Q105A	66.30	5.80	-0.60
	1209	2LZM	Q105E	42.00	2.10	-0.50
	1210	2LZM	Q105E	66.30	5.80	-1.10
	1211	2LZM	Q105G	42.00	2.10	-1.70
	1212	2LZM	Q105G	66.30	5.80	-1.50
	1213	2LZM	Q122A	51.65	3.01	-0.24
	1214	2LZM	Q123A	51.65	3.01	-0.22
	1215	2LZM	Q123E	40.40	2.00	0.30
	1216	2LZM	Q123E	64.50	6.50	0.40
	1217	2LZM	Q123E	66.70	5.50	0.10
	1218	2LZM	R119A	51.65	3.01	-0.18
	1219	2LZM	R119E	50.90	2.80	-0.20
	1220	2LZM	R119E	66.70	5.30	-0.04
	1221	2LZM	R119M	40.90	2.00	-0.30
	1222	2LZM	R119M	66.10	5.70	0.10
	1223	2LZM	R154E	50.90	2.80	0.20
	1224	2LZM	R154E	66.70	5.30	-1.10
	1225	2LZM	S117A	51.65	3.01	1.27
	1226	2LZM	S117F	51.70	3.00	1.40
	1227	2LZM	S117F	65.09	5.40	1.10
	1228	2LZM	S117F	66.48	5.40	1.10
	1229	2LZM	S117I	66.48	5.40	1.70
	1230	2LZM	S117V	66.48	5.40	2.00
	1231	2LZM	T109D	39.50	2.00	-0.30
	1232	2LZM	T109D	62.40	6.70	0.60
	1233	2LZM	T109N	39.50	2.00	0.00
	1234	2LZM	T109N	62.40	6.70	0.10
	1235	2LZM	T115A	51.65	3.01	-0.14
	1236	2LZM	T115E	40.40	2.00	-0.50
	1237	2LZM	T115E	40.90	2.00	-0.50
	1238	2LZM	T115E	52.60	3.00	-0.20
	1239	2LZM	T115E	63.60	4.00	-0.10
	1240	2LZM	T115E	64.60	6.50	0.30
	1241	2LZM	T115E	66.10	6.50	0.30
	1242	2LZM	T115E	66.70	5.50	0.00
	1243	2LZM	T152S	40.00	3.00	-2.60
	1244	2LZM	T157A	38.80	2.00	-1.10
	1245	2LZM	T157A	42.00	2.00	-1.40
	1246	2LZM	T157A	46.20	2.50	-0.90
	1247	2LZM	T157A	53.60	3.00	-0.50
	1248	2LZM	T157C	42.00	2.00	-1.30
	1249	2LZM	T157D	42.00	2.00	-1.10
	1250	2LZM	T157E	38.80	2.00	-1.50
	1251	2LZM	T157E	42.00	2.00	-1.50
	1252	2LZM	T157E	46.20	2.50	-1.30
	1253	2LZM	T157E	53.60	3.00	-0.80
	1254	2LZM	T157F	42.00	2.00	-2.40
	1255	2LZM	T157G	42.00	2.00	-1.10
	1256	2LZM	T157H	42.00	2.00	-2.10
	1257	2LZM	T157I	38.80	2.00	-2.10
	1258	2LZM	T157I	42.00	2.00	-2.90
	1259	2LZM	T157I	46.20	2.50	-1.90
	1260	2LZM	T157I	53.60	3.00	-1.50
	1261	2LZM	T157I	62.80	4.00	-2.10
	1262	2LZM	T157I	64.50	6.00	-1.20
	1263	2LZM	T157L	38.80	2.00	-1.70
	1264	2LZM	T157L	42.00	2.00	-1.30
	1265	2LZM	T157L	46.20	2.50	-1.70
	1266	2LZM	T157L	53.60	3.00	-1.70
	1267	2LZM	T157N	38.80	2.00	-1.00
	1268	2LZM	T157N	42.00	2.00	-0.45
	1269	2LZM	T157N	46.20	2.50	-1.10
	1270	2LZM	T157N	53.60	3.00	-1.20
	1271	2LZM	T157R	38.80	2.00	-1.10
	1272	2LZM	T157R	42.00	2.00	-1.30
	1273	2LZM	T157R	46.20	2.50	-0.60
	1274	2LZM	T157R	53.60	3.00	0.30
	1275	2LZM	T157S	42.00	2.00	-0.66
	1276	2LZM	T157V	38.80	2.00	-1.70
	1277	2LZM	T157V	42.00	2.00	-1.60
	1278	2LZM	T157V	46.20	2.50	-1.60
	1279	2LZM	T157V	53.60	3.00	-1.20
	1280	2LZM	V111F	51.76	3.01	-1.43
	1281	2LZM	V111F	64.89	5.70	-1.69
	1282	2LZM	V111I	51.76	3.01	-0.69
	1283	2LZM	V111I	64.89	5.70	-0.85
	1284	2LZM	V131A	40.75	2.02	0.27
	1285	2LZM	V131A	40.80	2.00	0.26
	1286	2LZM	V131A	53.08	3.01	0.26
	1287	2LZM	V131D	53.08	3.01	0.08
	1288	2LZM	V131E	53.08	3.01	0.20
	1289	2LZM	V131G	53.08	3.01	-0.68
	1290	2LZM	V131I	53.08	3.01	0.16
	1291	2LZM	V131L	53.08	3.01	0.09
	1292	2LZM	V131M	53.08	3.01	0.12
	1293	2LZM	V131S	53.08	3.01	-0.05
	1294	2LZM	V131T	53.08	3.01	-0.12
	1295	2LZM	V149C	40.00	3.00	-2.20
	1296	2LZM	V149T	51.55	3.00	-2.80
	1572	RPBPL	Y88C	60.00	8.00	2.40
	722	1VQB	I6V	25.00	7.00	-0.70
	723	1VQB	A86T	25.00	7.00	-0.70
	724	1VQB	A86V	25.00	7.00	0.50
	725	1VQB	C33A	25.00	7.00	-0.50
	726	1VQB	C33I	25.00	7.00	-0.90
	727	1VQB	C33L	25.00	7.00	-2.60
	728	1VQB	C33M	25.00	7.00	-3.50
	729	1VQB	C33S	25.00	7.00	-4.20
	730	1VQB	C33S	25.00	7.00	-4.30
	731	1VQB	C33T	25.00	7.00	-4.60
	732	1VQB	C33V	25.00	7.00	-0.20
	733	1VQB	D36C	25.00	7.00	-2.00
	734	1VQB	D36C	25.00	7.00	-2.10
	735	1VQB	D36N	25.00	7.00	-1.00
	736	1VQB	D50H	25.00	7.00	-1.50
	737	1VQB	D50H	25.00	7.00	-1.60
	738	1VQB	E30F	25.00	7.00	2.00
	739	1VQB	E30F	25.00	7.00	2.10
	740	1VQB	E30M	25.00	7.00	0.60
	741	1VQB	E30M	25.00	7.00	0.70
	742	1VQB	E30N	25.00	7.00	-1.10
	743	1VQB	E40C	25.00	7.00	-1.60
	744	1VQB	E40T	25.00	7.00	-0.40
	745	1VQB	F13T	25.00	7.00	-0.70
	746	1VQB	F68L	25.00	7.00	-4.20
	747	1VQB	F68L	25.00	7.00	-4.30
	748	1VQB	F68V	25.00	7.00	-5.00
	749	1VQB	F73W	25.00	7.00	0.80
	750	1VQB	H64C	25.00	7.00	0.50
	751	1VQB	I47A	25.00	7.00	-7.00
	752	1VQB	I47A	25.00	7.00	-7.10
	753	1VQB	I47C	25.00	7.00	-5.20
	754	1VQB	I47C	25.00	7.00	-5.30
	755	1VQB	I47F	25.00	7.00	-1.90
	756	1VQB	I47F	25.00	7.00	-2.00
	757	1VQB	I47L	25.00	7.00	-0.60
	758	1VQB	I47L	25.00	7.00	-0.70
	759	1VQB	I47M	25.00	7.00	-2.10
	760	1VQB	I47M	25.00	7.00	-2.20
	761	1VQB	I47T	25.00	7.00	-7.40
	762	1VQB	I47V	25.00	7.00	-2.50
	763	1VQB	I47V	25.00	7.00	-2.60
	764	1VQB	I78C	25.00	7.00	-4.40
	765	1VQB	I78T	25.00	7.00	-6.60
	766	1VQB	I78V	25.00	7.00	-1.30
	767	1VQB	K24V	25.00	7.00	0.80
	768	1VQB	K69H	25.00	7.00	-1.20
	769	1VQB	K69H	25.00	7.00	-1.30
	770	1VQB	K69M	25.00	7.00	0.10
	771	1VQB	K69M	25.00	7.00	0.20
	772	1VQB	L28V	25.00	7.00	1.10
	773	1VQB	L32H	25.00	7.00	-0.90
	774	1VQB	L32R	25.00	7.00	-1.60
	775	1VQB	L32W	25.00	7.00	2.80
	776	1VQB	L32Y	25.00	7.00	1.00
	777	1VQB	L37A	25.00	7.00	-7.70
	778	1VQB	L37C	25.00	7.00	-4.60
	779	1VQB	L37I	25.00	7.00	-1.40
	780	1VQB	L37T	25.00	7.00	-5.20
	781	1VQB	L37V	25.00	7.00	-3.50
	782	1VQB	L49A	25.00	7.00	-6.10
	783	1VQB	L49C	25.00	7.00	-4.10
	784	1VQB	L49I	25.00	7.00	-1.90
	785	1VQB	L49T	25.00	7.00	-5.70
	786	1VQB	L49V	25.00	7.00	-2.90
	787	1VQB	L65P	25.00	7.00	-1.50
	788	1VQB	L81C	25.00	7.00	-3.70
	789	1VQB	L81T	25.00	7.00	-5.10
	790	1VQB	L81V	25.00	7.00	-0.20
	791	1VQB	M77A	25.00	7.00	-2.10
	792	1VQB	M77C	25.00	7.00	0.00
	793	1VQB	M77F	25.00	7.00	-0.20
	794	1VQB	M77I	25.00	7.00	1.60
	795	1VQB	M77L	25.00	7.00	-1.20
	796	1VQB	M77T	25.00	7.00	-0.80
	797	1VQB	M77V	25.00	7.00	1.20
	798	1VQB	R82C	25.00	7.00	-1.50
	799	1VQB	S67C	25.00	7.00	-3.70
	800	1VQB	S67T	25.00	7.00	-1.60
	801	1VQB	T48C	25.00	7.00	-0.80
	802	1VQB	T48V	25.00	7.00	0.00
	803	1VQB	T62C	25.00	7.00	-0.70
	804	1VQB	T62V	25.00	7.00	1.30
	805	1VQB	V19C	25.00	7.00	-0.30
	806	1VQB	V19T	25.00	7.00	-0.60
	807	1VQB	V35A	25.00	7.00	-2.20
	808	1VQB	V35C	25.00	7.00	-1.40
	809	1VQB	V35F	25.00	7.00	-3.10
	810	1VQB	V35F	25.00	7.00	-3.20
	811	1VQB	V35I	25.00	7.00	-0.60
	812	1VQB	V35I	25.00	7.00	-0.70
	813	1VQB	V35L	25.00	7.00	-2.70
	814	1VQB	V35M	25.00	7.00	-1.00
	815	1VQB	V35M	25.00	7.00	-1.10
	816	1VQB	V35T	25.00	7.00	-5.30
	817	1VQB	V43C	25.00	7.00	-2.10
	818	1VQB	V43T	25.00	7.00	-1.60
	819	1VQB	V45A	25.00	7.00	-2.10
	820	1VQB	V45C	25.00	7.00	-0.10
	821	1VQB	V45L	25.00	7.00	-3.00
	822	1VQB	V45T	25.00	7.00	-3.50
	823	1VQB	V63C	25.00	7.00	-4.10
	824	1VQB	V63T	25.00	7.00	-5.00
	825	1VQB	V70C	25.00	7.00	-3.10
	826	1VQB	V70C	25.00	7.00	-3.30
	827	1VQB	V70P	25.00	7.00	-5.00
	828	1VQB	V70P	25.00	7.00	-5.10
	829	1VQB	V70T	25.00	7.00	-3.50
	830	1VQB	Y26R	25.00	7.00	-0.40
	831	1VQB	Y41A	25.00	7.00	-0.40
	832	1VQB	Y41F	25.00	7.00	-0.60
	833	2ABD	A9G	5.00	5.30	-1.81
	834	2ABD	F5A	5.00	5.30	-2.52
	835	2ABD	A34G	5.00	5.30	-1.57
	836	2ABD	D21A	5.00	5.30	0.42
	837	2ABD	D21H	5.00	5.30	-0.56
	838	2ABD	E67A	5.00	5.30	-0.36
	839	2ABD	K32A	5.00	5.30	-1.02
	840	2ABD	K32E	5.00	5.30	-1.68
	841	2ABD	K32R	5.00	5.30	-1.83
	842	2ABD	K52M	5.00	5.30	0.18
	843	2ABD	K54A	5.00	5.30	-0.86
	844	2ABD	K54M	5.00	5.30	0.27
	845	2ABD	L15A	5.00	5.30	-3.10
	846	2ABD	L25A	5.00	5.30	-1.02
	847	2ABD	L80A	5.00	5.30	-3.70
	848	2ABD	P19A	5.00	5.30	-1.07
	849	2ABD	P44A	5.00	5.30	-1.40
	850	2ABD	Q33A	5.00	5.30	-3.66
	851	2ABD	T35A	5.00	5.30	-1.09
	852	2ABD	V12A	5.00	5.30	-1.69
	853	2ABD	V77A	5.00	5.30	-1.14
	854	2ABD	Y28A	5.00	5.30	-2.47
	855	2ABD	Y28F	5.00	5.30	-1.06
	856	2ABD	Y28N	5.00	5.30	-2.23
	857	2ABD	Y31N	5.00	5.30	-1.52
	858	2ABD	Y73A	5.00	5.30	-4.83
	859	2ABD	Y73F	5.00	5.30	0.27
	863	2AKY	V8I	25.00	7.50	-1.20
	864	2AKY	T77H	25.00	7.50	-2.15
	865	2AKY	I213F	25.00	7.50	-1.91
	866	2AKY	N169D	25.00	7.50	-2.15
	# 484 mutation samples in GROUP 17

#GROUP 18 proteins: 1HUE 1TUP 1AZP 2RN2 1B26 1SSO 1N0J
#Grouped dataset (similarity > 25%):
	#Serial	Protein	Mutation T	pH	DDG
	343	1HUE	A27S	63.90	7.00	-1.19
	344	1HUE	A56S	63.90	7.00	-0.13
	345	1HUE	M69I	63.90	7.00	0.00
	346	1HUE	S31T	63.90	7.00	0.41
	347	1HUE	V42I	63.90	7.00	-0.82
	717	1TUP	C242S	10.00	7.20	-2.94
	718	1TUP	R175H	10.00	7.20	-3.01
	719	1TUP	R248Q	10.00	7.20	-1.94
	720	1TUP	R249S	10.00	7.20	-1.95
	721	1TUP	R273H	10.00	7.20	-0.35
	21	1AZP	V30I	50.00	7.00	0.70
	1297	2RN2	A24V	50.10	3.00	0.73
	1298	2RN2	A24V	52.70	5.50	0.88
	1299	2RN2	A52C	53.00	3.20	0.80
	1300	2RN2	A52D	53.00	3.20	-1.90
	1301	2RN2	A52E	53.00	3.20	-1.50
	1302	2RN2	A52F	53.00	3.20	0.50
	1303	2RN2	A52G	53.00	3.20	-2.70
	1304	2RN2	A52H	53.00	3.20	-3.60
	1305	2RN2	A52I	53.00	3.20	1.90
	1306	2RN2	A52K	53.00	3.20	-5.90
	1307	2RN2	A52L	53.00	3.20	1.30
	1308	2RN2	A52M	53.00	3.20	0.50
	1309	2RN2	A52N	53.00	3.20	-1.80
	1310	2RN2	A52P	53.00	3.20	-1.60
	1311	2RN2	A52Q	53.00	3.20	-1.20
	1312	2RN2	A52S	53.00	3.20	-1.80
	1313	2RN2	A52T	53.00	3.20	-0.80
	1314	2RN2	A52V	50.10	3.00	1.70
	1315	2RN2	A52V	53.00	3.20	1.70
	1316	2RN2	A52Y	53.00	3.20	-2.30
	1317	2RN2	D10A	47.00	9.00	4.00
	1318	2RN2	D10A	50.00	3.00	2.40
	1319	2RN2	D10E	47.00	9.00	1.00
	1320	2RN2	D10E	50.00	3.00	1.10
	1321	2RN2	D10H	47.00	9.00	2.40
	1322	2RN2	D10H	50.00	3.00	0.40
	1323	2RN2	D10N	47.00	9.00	2.00
	1324	2RN2	D10N	50.00	3.00	-0.70
	1325	2RN2	D10S	47.00	9.00	2.70
	1326	2RN2	D10S	50.00	3.00	0.70
	1327	2RN2	D70A	47.00	9.00	1.10
	1328	2RN2	D70A	50.00	3.00	-0.10
	1329	2RN2	D70E	47.00	9.00	0.10
	1330	2RN2	D70E	50.00	3.00	0.50
	1331	2RN2	D70N	47.00	9.00	1.60
	1332	2RN2	D70N	50.00	3.00	-0.30
	1333	2RN2	D94E	49.80	3.00	-0.40
	1334	2RN2	D94E	49.80	5.50	-0.40
	1335	2RN2	E48A	47.00	9.00	-0.30
	1336	2RN2	E48A	50.00	3.00	-0.10
	1337	2RN2	E48D	47.00	9.00	-0.20
	1338	2RN2	E48D	50.00	3.00	0.20
	1339	2RN2	E48Q	47.00	9.00	0.30
	1340	2RN2	E48Q	50.00	3.00	-0.10
	1341	2RN2	G23A	50.10	3.00	0.70
	1342	2RN2	G23A	50.90	3.00	0.70
	1343	2RN2	G23A	52.50	5.50	0.50
	1344	2RN2	G23A	52.70	5.50	0.50
	1345	2RN2	G77A	49.80	3.00	-0.90
	1346	2RN2	H62D	50.10	3.00	0.67
	1347	2RN2	H62D	52.70	5.50	-0.17
	1348	2RN2	H62P	49.80	3.00	1.00
	1349	2RN2	H62P	50.10	3.00	1.00
	1350	2RN2	H62P	50.90	3.00	1.00
	1351	2RN2	H62P	52.00	5.50	1.10
	1352	2RN2	H62P	52.50	5.50	1.10
	1353	2RN2	H62P	52.70	5.50	1.10
	1354	2RN2	H62R	50.10	3.00	-0.03
	1355	2RN2	H62R	52.70	5.50	0.36
	1356	2RN2	K91R	49.80	3.00	0.20
	1357	2RN2	K91R	49.80	5.50	0.00
	1358	2RN2	K95A	49.80	3.00	0.10
	1359	2RN2	K95A	49.80	5.50	0.10
	1360	2RN2	K95G	49.80	3.00	1.70
	1361	2RN2	K95G	49.80	5.50	1.90
	1362	2RN2	K95N	49.80	3.00	0.90
	1363	2RN2	K95N	49.80	5.50	0.90
	1364	2RN2	K95N	50.10	3.00	0.88
	1365	2RN2	K95N	52.70	5.50	0.88
	1366	2RN2	Q76L	50.10	3.00	0.24
	1367	2RN2	Q80L	50.10	3.00	0.30
	1368	2RN2	R41C	50.10	3.00	0.12
	1369	2RN2	R41C	52.70	5.50	0.44
	1370	2RN2	S68A	49.80	3.00	-0.50
	1371	2RN2	S68G	49.80	3.00	-2.40
	1372	2RN2	S68L	49.80	3.00	-0.50
	1373	2RN2	S68T	49.80	3.00	-0.20
	1374	2RN2	S68V	49.80	3.00	0.60
	1375	2RN2	V74A	49.80	3.00	-2.20
	1376	2RN2	V74A	52.00	5.50	-3.40
	1377	2RN2	V74I	49.80	3.00	0.70
	1378	2RN2	V74I	52.00	5.50	0.60
	1379	2RN2	V74L	49.80	3.00	1.10
	1380	2RN2	V74L	50.90	3.00	1.10
	1381	2RN2	V74L	52.00	5.50	0.90
	1382	2RN2	V74L	52.50	5.50	0.90
	1383	2RN2	A125T	49.80	3.00	0.10
	1384	2RN2	A125T	52.00	5.50	0.00
	1385	2RN2	D134A	47.00	9.00	2.00
	1386	2RN2	D134A	50.00	3.00	0.80
	1387	2RN2	D134A	50.00	3.00	0.89
	1388	2RN2	D134A	53.10	5.50	1.51
	1389	2RN2	D134E	50.00	3.00	0.72
	1390	2RN2	D134E	53.10	5.50	0.86
	1391	2RN2	D134H	50.00	3.00	0.53
	1392	2RN2	D134H	50.90	3.00	0.50
	1393	2RN2	D134H	52.50	5.50	1.90
	1394	2RN2	D134H	53.10	5.50	1.94
	1395	2RN2	D134I	50.00	3.00	0.69
	1396	2RN2	D134I	53.10	5.50	1.27
	1397	2RN2	D134L	50.00	3.00	1.15
	1398	2RN2	D134L	53.10	5.50	1.51
	1399	2RN2	D134N	47.00	9.00	1.80
	1400	2RN2	D134N	50.00	3.00	-0.10
	1401	2RN2	D134N	53.10	5.50	0.89
	1402	2RN2	D134Q	50.00	3.00	0.48
	1403	2RN2	D134Q	53.10	5.50	1.32
	1404	2RN2	D134S	50.00	3.00	0.26
	1405	2RN2	D134S	53.10	5.50	1.08
	1406	2RN2	D134T	50.00	3.00	0.12
	1407	2RN2	D134T	53.10	5.50	1.08
	1408	2RN2	D134V	50.00	3.00	0.31
	1409	2RN2	D134V	53.10	5.50	1.12
	1410	2RN2	E119V	50.10	3.00	0.09
	1411	2RN2	E119V	52.70	5.50	0.74
	1412	2RN2	E135K	50.10	3.00	-1.10
	1413	2RN2	E135K	52.70	5.50	-0.22
	1414	2RN2	K117R	50.10	3.00	-0.06
	1415	2RN2	K117R	52.70	5.50	0.03
	1416	2RN2	Q113P	49.80	3.00	-0.20
	1417	2RN2	Q113P	52.00	5.50	-0.60
	22	1B26	E231A	69.50	7.00	-0.17
	23	1B26	K193A	69.50	7.00	0.23
	24	1B26	R190A	69.50	7.00	-0.34
	656	1SSO	I29V	50.00	7.00	-0.40
	475	1N0J	I58T	70.00	7.80	-2.70
	# 137 mutation samples in GROUP 18

#GROUP 19 proteins: 1G6N 1ONC 1A23 1LZ1
#Grouped dataset (similarity > 25%):
	#Serial	Protein	Mutation T	pH	DDG
	341	1G6N	S128A	20.00	7.90	-0.26
	342	1G6N	S128P	20.00	7.90	0.14
	476	1ONC	M23L	25.00	2.00	-2.51
	477	1ONC	M23L	25.00	2.50	-2.30
	478	1ONC	M23L	25.00	3.00	-2.78
	479	1ONC	M23L	25.00	3.50	-2.89
	480	1ONC	M23L	25.00	4.00	-2.42
	481	1ONC	M23L	25.00	5.00	-2.66
	482	1ONC	M23L	25.00	6.00	-2.66
	483	1ONC	M23L	25.00	7.00	-2.22
	484	1ONC	M23L	25.00	8.00	-2.39
	1	1A23	H32L	30.00	7.00	4.60
	2	1A23	H32L	30.00	7.00	5.30
	3	1A23	H32S	30.00	7.00	3.60
	4	1A23	H32S	30.00	7.00	5.20
	5	1A23	H32Y	30.00	7.00	0.50
	6	1A23	H32Y	30.00	7.00	6.80
	351	1LZ1	A9S	64.90	2.70	-0.02
	352	1LZ1	E7Q	65.00	2.20	0.10
	353	1LZ1	E7Q	65.00	2.30	-0.43
	354	1LZ1	E7Q	65.00	4.00	-1.44
	355	1LZ1	E7Q	65.00	4.50	-1.29
	356	1LZ1	K1A	64.90	2.70	-0.60
	357	1LZ1	K1M	64.90	2.70	-0.12
	358	1LZ1	L8T	64.90	2.70	-3.73
	359	1LZ1	V2A	49.20	2.70	-1.51
	360	1LZ1	V2A	64.90	2.70	-1.51
	361	1LZ1	V2F	64.90	2.70	-0.86
	362	1LZ1	V2G	64.90	2.70	-2.30
	363	1LZ1	V2I	64.90	2.70	1.10
	364	1LZ1	V2L	64.90	2.70	-0.05
	365	1LZ1	V2M	64.90	2.70	-0.31
	366	1LZ1	A32L	64.90	2.70	-0.10
	367	1LZ1	A32S	64.90	2.70	-0.33
	368	1LZ1	A47P	68.80	2.80	0.10
	369	1LZ1	A92S	64.90	2.70	0.81
	370	1LZ1	A96M	64.90	2.70	0.02
	371	1LZ1	A96S	64.90	2.70	-1.00
	372	1LZ1	C77A	57.00	3.00	-4.60
	373	1LZ1	D18N	65.00	2.20	-0.53
	374	1LZ1	D18N	65.00	4.00	-1.70
	375	1LZ1	D49N	65.00	2.20	0.00
	376	1LZ1	D49N	65.00	4.00	-1.00
	377	1LZ1	D67N	65.00	2.20	-0.24
	378	1LZ1	D67N	65.00	2.30	-0.26
	379	1LZ1	D67N	65.00	4.00	-2.25
	380	1LZ1	D67N	65.00	4.50	-1.70
	381	1LZ1	D91P	68.80	2.80	-0.40
	382	1LZ1	E35L	64.90	2.70	-0.53
	383	1LZ1	G37A	64.90	2.70	-0.29
	384	1LZ1	G37Q	64.90	2.70	-0.26
	385	1LZ1	H78A	64.90	2.70	-0.14
	386	1LZ1	H78G	64.90	2.70	-0.12
	387	1LZ1	I23A	64.90	2.70	-2.54
	388	1LZ1	I23V	49.20	2.70	-0.41
	389	1LZ1	I23V	64.90	2.70	-0.36
	390	1LZ1	I56A	64.90	2.70	-3.71
	391	1LZ1	I56F	64.90	2.70	-4.09
	392	1LZ1	I56L	64.90	2.70	-0.10
	393	1LZ1	I56M	64.90	2.70	-1.77
	394	1LZ1	I56T	64.90	2.70	-3.64
	395	1LZ1	I56V	49.20	2.70	-1.34
	396	1LZ1	I56V	64.90	2.70	-1.20
	397	1LZ1	I59A	49.20	2.70	-1.32
	398	1LZ1	I59A	64.90	2.70	-1.72
	399	1LZ1	I59F	64.90	2.70	-0.81
	400	1LZ1	I59G	64.90	2.70	-3.83
	401	1LZ1	I59L	64.90	2.70	0.00
	402	1LZ1	I59M	64.90	2.70	-1.29
	403	1LZ1	I59S	64.90	2.70	-3.59
	404	1LZ1	I59T	64.90	2.70	-2.22
	405	1LZ1	I59V	49.20	2.70	-0.93
	406	1LZ1	I59V	64.90	2.70	-1.10
	407	1LZ1	I59Y	64.90	2.70	-3.78
	408	1LZ1	I89A	64.90	2.70	-2.70
	409	1LZ1	I89V	49.20	2.70	-0.35
	410	1LZ1	I89V	64.90	2.70	-0.48
	411	1LZ1	P71G	68.80	2.80	-1.60
	412	1LZ1	Q58A	64.90	2.70	0.91
	413	1LZ1	Q58G	64.90	2.70	1.87
	414	1LZ1	R21A	64.90	2.70	1.32
	415	1LZ1	R21G	64.90	2.70	1.15
	416	1LZ1	R50A	64.90	2.70	0.43
	417	1LZ1	R50G	64.90	2.70	0.26
	418	1LZ1	V74A	49.20	2.70	-0.43
	419	1LZ1	V74A	64.90	2.70	-0.36
	420	1LZ1	V74F	64.90	2.70	-0.29
	421	1LZ1	V74G	64.90	2.70	-0.22
	422	1LZ1	V74I	64.90	2.70	0.45
	423	1LZ1	V74L	64.90	2.70	0.19
	424	1LZ1	V74M	64.90	2.70	0.65
	425	1LZ1	V74S	64.90	2.70	-0.38
	426	1LZ1	V93A	49.20	2.70	-1.00
	427	1LZ1	V93A	64.90	2.70	-0.74
	428	1LZ1	V93T	64.90	2.70	-0.67
	429	1LZ1	V99A	49.20	2.70	-0.89
	430	1LZ1	V99A	64.90	2.70	-0.98
	431	1LZ1	V99T	64.90	2.70	-0.50
	432	1LZ1	Y20F	64.90	2.70	-0.50
	433	1LZ1	Y38A	64.90	2.70	-2.49
	434	1LZ1	Y38F	64.90	2.70	-0.19
	435	1LZ1	Y38G	64.90	2.70	-2.32
	436	1LZ1	Y45F	64.90	2.70	0.07
	437	1LZ1	Y54F	64.90	2.70	-0.96
	438	1LZ1	Y63F	64.90	2.70	-0.24
	439	1LZ1	D102N	65.00	2.20	0.17
	440	1LZ1	D102N	65.00	2.30	0.14
	441	1LZ1	D102N	65.00	4.00	-0.67
	442	1LZ1	D102N	65.00	4.50	0.07
	443	1LZ1	D120N	65.00	2.20	0.10
	444	1LZ1	D120N	65.00	2.30	0.19
	445	1LZ1	D120N	65.00	4.00	-0.67
	446	1LZ1	D120N	65.00	4.50	0.05
	447	1LZ1	I106A	64.90	2.70	-0.93
	448	1LZ1	I106V	49.20	2.70	-0.98
	449	1LZ1	I106V	64.90	2.70	-0.72
	450	1LZ1	N118A	64.90	2.70	0.19
	451	1LZ1	N118G	64.90	2.70	0.05
	452	1LZ1	P103G	68.80	2.80	-0.10
	453	1LZ1	V100A	49.20	2.70	-0.57
	454	1LZ1	V100A	64.90	2.70	-0.26
	455	1LZ1	V100F	64.90	2.70	-1.65
	456	1LZ1	V100T	64.90	2.70	-0.29
	457	1LZ1	V110A	49.20	2.70	0.07
	458	1LZ1	V110A	64.90	2.70	0.53
	459	1LZ1	V110F	64.90	2.70	-0.05
	460	1LZ1	V110G	64.90	2.70	0.48
	461	1LZ1	V110I	64.90	2.70	0.86
	462	1LZ1	V110L	64.90	2.70	0.07
	463	1LZ1	V110M	64.90	2.70	0.53
	464	1LZ1	V110P	68.80	2.80	0.50
	465	1LZ1	V121A	49.20	2.70	-1.75
	466	1LZ1	V121A	64.90	2.70	-1.44
	467	1LZ1	V125A	49.20	2.70	-1.60
	468	1LZ1	V125A	64.90	2.70	-1.32
	469	1LZ1	V130A	49.20	2.70	-1.12
	470	1LZ1	V130A	64.90	2.70	-0.84
	471	1LZ1	Y124F	64.90	2.70	-0.36
	# 138 mutation samples in GROUP 19

#GROUP 20 proteins: 1EL1 1LZ1 4LYZ EYBPL 1CYO 2TRX 1MBG 2ABD 2LZM 1RTB 1POH
#Grouped dataset (similarity > 25%):
	#Serial	Protein	Mutation T	pH	DDG
	337	1EL1	A93S	66.40	4.50	-0.26
	338	1EL1	H21G	66.40	4.50	-0.48
	339	1EL1	I56L	66.40	4.50	-0.24
	340	1EL1	V109K	66.40	4.50	-0.43
	351	1LZ1	A9S	64.90	2.70	-0.02
	352	1LZ1	E7Q	65.00	2.20	0.10
	353	1LZ1	E7Q	65.00	2.30	-0.43
	354	1LZ1	E7Q	65.00	4.00	-1.44
	355	1LZ1	E7Q	65.00	4.50	-1.29
	356	1LZ1	K1A	64.90	2.70	-0.60
	357	1LZ1	K1M	64.90	2.70	-0.12
	358	1LZ1	L8T	64.90	2.70	-3.73
	359	1LZ1	V2A	49.20	2.70	-1.51
	360	1LZ1	V2A	64.90	2.70	-1.51
	361	1LZ1	V2F	64.90	2.70	-0.86
	362	1LZ1	V2G	64.90	2.70	-2.30
	363	1LZ1	V2I	64.90	2.70	1.10
	364	1LZ1	V2L	64.90	2.70	-0.05
	365	1LZ1	V2M	64.90	2.70	-0.31
	366	1LZ1	A32L	64.90	2.70	-0.10
	367	1LZ1	A32S	64.90	2.70	-0.33
	368	1LZ1	A47P	68.80	2.80	0.10
	369	1LZ1	A92S	64.90	2.70	0.81
	370	1LZ1	A96M	64.90	2.70	0.02
	371	1LZ1	A96S	64.90	2.70	-1.00
	372	1LZ1	C77A	57.00	3.00	-4.60
	373	1LZ1	D18N	65.00	2.20	-0.53
	374	1LZ1	D18N	65.00	4.00	-1.70
	375	1LZ1	D49N	65.00	2.20	0.00
	376	1LZ1	D49N	65.00	4.00	-1.00
	377	1LZ1	D67N	65.00	2.20	-0.24
	378	1LZ1	D67N	65.00	2.30	-0.26
	379	1LZ1	D67N	65.00	4.00	-2.25
	380	1LZ1	D67N	65.00	4.50	-1.70
	381	1LZ1	D91P	68.80	2.80	-0.40
	382	1LZ1	E35L	64.90	2.70	-0.53
	383	1LZ1	G37A	64.90	2.70	-0.29
	384	1LZ1	G37Q	64.90	2.70	-0.26
	385	1LZ1	H78A	64.90	2.70	-0.14
	386	1LZ1	H78G	64.90	2.70	-0.12
	387	1LZ1	I23A	64.90	2.70	-2.54
	388	1LZ1	I23V	49.20	2.70	-0.41
	389	1LZ1	I23V	64.90	2.70	-0.36
	390	1LZ1	I56A	64.90	2.70	-3.71
	391	1LZ1	I56F	64.90	2.70	-4.09
	392	1LZ1	I56L	64.90	2.70	-0.10
	393	1LZ1	I56M	64.90	2.70	-1.77
	394	1LZ1	I56T	64.90	2.70	-3.64
	395	1LZ1	I56V	49.20	2.70	-1.34
	396	1LZ1	I56V	64.90	2.70	-1.20
	397	1LZ1	I59A	49.20	2.70	-1.32
	398	1LZ1	I59A	64.90	2.70	-1.72
	399	1LZ1	I59F	64.90	2.70	-0.81
	400	1LZ1	I59G	64.90	2.70	-3.83
	401	1LZ1	I59L	64.90	2.70	0.00
	402	1LZ1	I59M	64.90	2.70	-1.29
	403	1LZ1	I59S	64.90	2.70	-3.59
	404	1LZ1	I59T	64.90	2.70	-2.22
	405	1LZ1	I59V	49.20	2.70	-0.93
	406	1LZ1	I59V	64.90	2.70	-1.10
	407	1LZ1	I59Y	64.90	2.70	-3.78
	408	1LZ1	I89A	64.90	2.70	-2.70
	409	1LZ1	I89V	49.20	2.70	-0.35
	410	1LZ1	I89V	64.90	2.70	-0.48
	411	1LZ1	P71G	68.80	2.80	-1.60
	412	1LZ1	Q58A	64.90	2.70	0.91
	413	1LZ1	Q58G	64.90	2.70	1.87
	414	1LZ1	R21A	64.90	2.70	1.32
	415	1LZ1	R21G	64.90	2.70	1.15
	416	1LZ1	R50A	64.90	2.70	0.43
	417	1LZ1	R50G	64.90	2.70	0.26
	418	1LZ1	V74A	49.20	2.70	-0.43
	419	1LZ1	V74A	64.90	2.70	-0.36
	420	1LZ1	V74F	64.90	2.70	-0.29
	421	1LZ1	V74G	64.90	2.70	-0.22
	422	1LZ1	V74I	64.90	2.70	0.45
	423	1LZ1	V74L	64.90	2.70	0.19
	424	1LZ1	V74M	64.90	2.70	0.65
	425	1LZ1	V74S	64.90	2.70	-0.38
	426	1LZ1	V93A	49.20	2.70	-1.00
	427	1LZ1	V93A	64.90	2.70	-0.74
	428	1LZ1	V93T	64.90	2.70	-0.67
	429	1LZ1	V99A	49.20	2.70	-0.89
	430	1LZ1	V99A	64.90	2.70	-0.98
	431	1LZ1	V99T	64.90	2.70	-0.50
	432	1LZ1	Y20F	64.90	2.70	-0.50
	433	1LZ1	Y38A	64.90	2.70	-2.49
	434	1LZ1	Y38F	64.90	2.70	-0.19
	435	1LZ1	Y38G	64.90	2.70	-2.32
	436	1LZ1	Y45F	64.90	2.70	0.07
	437	1LZ1	Y54F	64.90	2.70	-0.96
	438	1LZ1	Y63F	64.90	2.70	-0.24
	439	1LZ1	D102N	65.00	2.20	0.17
	440	1LZ1	D102N	65.00	2.30	0.14
	441	1LZ1	D102N	65.00	4.00	-0.67
	442	1LZ1	D102N	65.00	4.50	0.07
	443	1LZ1	D120N	65.00	2.20	0.10
	444	1LZ1	D120N	65.00	2.30	0.19
	445	1LZ1	D120N	65.00	4.00	-0.67
	446	1LZ1	D120N	65.00	4.50	0.05
	447	1LZ1	I106A	64.90	2.70	-0.93
	448	1LZ1	I106V	49.20	2.70	-0.98
	449	1LZ1	I106V	64.90	2.70	-0.72
	450	1LZ1	N118A	64.90	2.70	0.19
	451	1LZ1	N118G	64.90	2.70	0.05
	452	1LZ1	P103G	68.80	2.80	-0.10
	453	1LZ1	V100A	49.20	2.70	-0.57
	454	1LZ1	V100A	64.90	2.70	-0.26
	455	1LZ1	V100F	64.90	2.70	-1.65
	456	1LZ1	V100T	64.90	2.70	-0.29
	457	1LZ1	V110A	49.20	2.70	0.07
	458	1LZ1	V110A	64.90	2.70	0.53
	459	1LZ1	V110F	64.90	2.70	-0.05
	460	1LZ1	V110G	64.90	2.70	0.48
	461	1LZ1	V110I	64.90	2.70	0.86
	462	1LZ1	V110L	64.90	2.70	0.07
	463	1LZ1	V110M	64.90	2.70	0.53
	464	1LZ1	V110P	68.80	2.80	0.50
	465	1LZ1	V121A	49.20	2.70	-1.75
	466	1LZ1	V121A	64.90	2.70	-1.44
	467	1LZ1	V125A	49.20	2.70	-1.60
	468	1LZ1	V125A	64.90	2.70	-1.32
	469	1LZ1	V130A	49.20	2.70	-1.12
	470	1LZ1	V130A	64.90	2.70	-0.84
	471	1LZ1	Y124F	64.90	2.70	-0.36
	1478	4LYZ	F3Y	74.00	6.40	-0.45
	1479	4LYZ	A31I	74.00	6.40	1.40
	1480	4LYZ	A31L	74.00	6.40	1.80
	1481	4LYZ	A31V	74.00	6.40	1.20
	1482	4LYZ	F34Y	74.00	6.40	0.19
	1483	4LYZ	G49A	65.60	2.70	-1.89
	1484	4LYZ	G67A	65.60	2.70	-0.98
	1485	4LYZ	G71A	65.60	2.70	-0.38
	1486	4LYZ	H15L	74.00	6.40	0.76
	1487	4LYZ	I55A	74.00	6.40	-4.40
	1488	4LYZ	I55F	74.00	6.40	-2.46
	1489	4LYZ	I55L	74.00	6.40	-0.45
	1490	4LYZ	I55M	74.00	6.40	-2.27
	1491	4LYZ	I55T	74.00	6.40	-4.96
	1492	4LYZ	I55V	74.00	6.40	-0.91
	1493	4LYZ	N19K	74.00	6.40	-1.06
	1494	4LYZ	N77H	74.00	6.40	-0.38
	1495	4LYZ	R21Q	74.00	6.40	-0.15
	1496	4LYZ	R68K	74.00	6.40	-0.04
	1497	4LYZ	R73K	74.00	6.40	0.23
	1498	4LYZ	S91A	74.00	6.40	-0.15
	1499	4LYZ	S91D	74.00	6.40	-2.31
	1500	4LYZ	S91T	74.00	6.40	0.99
	1501	4LYZ	S91V	74.00	6.40	-0.08
	1502	4LYZ	S91Y	74.00	6.40	-3.07
	1503	4LYZ	T40I	74.00	6.40	-2.20
	1504	4LYZ	T40S	74.00	6.40	-0.27
	1505	4LYZ	D101A	74.00	6.40	0.76
	1506	4LYZ	D101E	74.00	6.40	0.00
	1507	4LYZ	D101F	74.00	6.40	0.72
	1508	4LYZ	D101G	74.00	6.40	0.45
	1509	4LYZ	D101K	74.00	6.40	0.19
	1510	4LYZ	D101N	74.00	6.40	0.04
	1511	4LYZ	D101Q	74.00	6.40	-0.08
	1512	4LYZ	D101R	74.00	6.40	0.27
	1513	4LYZ	D101S	74.00	6.40	0.87
	1514	4LYZ	G102A	65.60	2.70	0.02
	1515	4LYZ	G102R	74.00	6.40	0.38
	1516	4LYZ	G102V	74.00	6.40	-0.04
	1517	4LYZ	G117A	65.60	2.70	-1.46
	1518	4LYZ	Q121H	74.00	6.40	-0.45
	1519	4LYZ	R114H	74.00	6.40	0.68
	1570	EYBPL	H31D	25.00	7.00	-1.60
	1571	EYBPL	H48N	25.00	7.00	-5.00
	334	1CYO	F35H	66.20	7.00	-2.82
	335	1CYO	F35L	66.20	7.00	-1.87
	336	1CYO	F35Y	66.20	7.00	0.79
	1418	2TRX	L78K	85.32	7.00	-3.90
	1419	2TRX	L78R	85.32	7.00	-4.00
	472	1MBG	V103A	25.00	7.50	-2.32
	473	1MBG	V103I	25.00	7.50	0.69
	474	1MBG	V103L	25.00	7.50	2.44
	833	2ABD	A9G	5.00	5.30	-1.81
	834	2ABD	F5A	5.00	5.30	-2.52
	835	2ABD	A34G	5.00	5.30	-1.57
	836	2ABD	D21A	5.00	5.30	0.42
	837	2ABD	D21H	5.00	5.30	-0.56
	838	2ABD	E67A	5.00	5.30	-0.36
	839	2ABD	K32A	5.00	5.30	-1.02
	840	2ABD	K32E	5.00	5.30	-1.68
	841	2ABD	K32R	5.00	5.30	-1.83
	842	2ABD	K52M	5.00	5.30	0.18
	843	2ABD	K54A	5.00	5.30	-0.86
	844	2ABD	K54M	5.00	5.30	0.27
	845	2ABD	L15A	5.00	5.30	-3.10
	846	2ABD	L25A	5.00	5.30	-1.02
	847	2ABD	L80A	5.00	5.30	-3.70
	848	2ABD	P19A	5.00	5.30	-1.07
	849	2ABD	P44A	5.00	5.30	-1.40
	850	2ABD	Q33A	5.00	5.30	-3.66
	851	2ABD	T35A	5.00	5.30	-1.09
	852	2ABD	V12A	5.00	5.30	-1.69
	853	2ABD	V77A	5.00	5.30	-1.14
	854	2ABD	Y28A	5.00	5.30	-2.47
	855	2ABD	Y28F	5.00	5.30	-1.06
	856	2ABD	Y28N	5.00	5.30	-2.23
	857	2ABD	Y31N	5.00	5.30	-1.52
	858	2ABD	Y73A	5.00	5.30	-4.83
	859	2ABD	Y73F	5.00	5.30	0.27
	965	2LZM	I3A	41.90	2.00	-1.10
	966	2LZM	I3A	64.70	6.50	-0.70
	967	2LZM	I3C	41.90	2.00	1.00
	968	2LZM	I3C	41.90	2.00	-0.40
	969	2LZM	I3C	64.70	6.50	1.20
	970	2LZM	I3C	64.70	6.50	-1.20
	971	2LZM	I3D	41.90	2.00	-1.80
	972	2LZM	I3D	64.70	6.50	-3.20
	973	2LZM	I3E	38.75	2.00	-1.77
	974	2LZM	I3E	41.90	2.00	-1.10
	975	2LZM	I3E	46.16	2.50	-1.71
	976	2LZM	I3E	53.56	3.00	-1.53
	977	2LZM	I3E	64.70	6.50	-2.00
	978	2LZM	I3F	38.75	2.00	-1.49
	979	2LZM	I3F	41.90	2.00	-1.00
	980	2LZM	I3F	46.16	2.50	-1.09
	981	2LZM	I3F	53.56	3.00	-0.53
	982	2LZM	I3F	64.70	6.50	-1.10
	983	2LZM	I3G	41.90	2.00	-1.80
	984	2LZM	I3G	64.70	6.50	-2.10
	985	2LZM	I3L	38.75	2.00	0.85
	986	2LZM	I3L	41.90	2.00	0.90
	987	2LZM	I3L	46.16	2.50	1.01
	988	2LZM	I3L	53.56	3.00	1.16
	989	2LZM	I3L	64.70	6.50	0.40
	990	2LZM	I3M	41.90	2.00	-0.30
	991	2LZM	I3M	64.70	6.50	-0.90
	992	2LZM	I3P	38.75	2.00	-2.96
	993	2LZM	I3P	46.16	2.50	-2.97
	994	2LZM	I3P	53.56	3.00	-2.53
	995	2LZM	I3S	41.90	2.00	-1.90
	996	2LZM	I3S	64.70	6.50	-1.70
	997	2LZM	I3T	38.75	2.00	-2.45
	998	2LZM	I3T	41.90	2.00	-1.70
	999	2LZM	I3T	46.16	2.50	-2.28
	1000	2LZM	I3T	53.56	3.00	-1.81
	1001	2LZM	I3T	64.70	6.50	-2.30
	1002	2LZM	I3V	41.90	2.00	-0.60
	1003	2LZM	I3V	64.70	6.50	-0.40
	1004	2LZM	I3W	64.70	6.50	-2.80
	1005	2LZM	I3Y	41.90	2.00	-2.70
	1006	2LZM	I3Y	64.70	6.50	-2.30
	1007	2LZM	M6L	47.00	3.00	-2.80
	1008	2LZM	A41S	51.55	3.00	-0.60
	1009	2LZM	A42S	51.55	3.00	-2.30
	1010	2LZM	A49S	51.55	3.00	-0.50
	1011	2LZM	A73S	51.55	3.00	-0.40
	1012	2LZM	A74P	57.50	3.50	-5.70
	1013	2LZM	A74P	62.20	4.00	-5.00
	1014	2LZM	A74P	62.90	6.50	-4.60
	1015	2LZM	A74P	65.70	5.50	-4.50
	1016	2LZM	A82P	38.80	2.00	-0.07
	1017	2LZM	A82P	41.90	2.00	0.30
	1018	2LZM	A82P	46.20	2.50	0.51
	1019	2LZM	A82P	53.60	3.00	1.27
	1020	2LZM	A82P	64.70	6.50	0.80
	1021	2LZM	A82S	51.55	3.00	-0.30
	1022	2LZM	A93P	38.80	2.00	0.03
	1023	2LZM	A93P	41.90	2.00	0.10
	1024	2LZM	A93P	46.20	2.50	0.51
	1025	2LZM	A93P	53.60	3.00	1.10
	1026	2LZM	A93P	64.70	6.50	0.10
	1027	2LZM	A93S	51.55	3.00	-0.20
	1028	2LZM	A98S	51.55	3.00	-2.50
	1029	2LZM	A98V	40.00	3.00	-4.90
	1030	2LZM	C54T	70.00	6.50	0.30
	1031	2LZM	C54V	70.00	6.50	-0.70
	1032	2LZM	D20A	65.10	5.40	-0.30
	1033	2LZM	D20N	65.10	5.40	1.30
	1034	2LZM	D20S	65.10	5.40	0.70
	1035	2LZM	D20T	65.10	5.40	0.90
	1036	2LZM	D47A	51.65	3.00	-0.28
	1037	2LZM	D47A	62.20	6.70	-0.95
	1038	2LZM	D72P	38.50	2.00	-2.60
	1039	2LZM	D72P	63.40	6.50	-2.70
	1040	2LZM	D92N	39.50	2.00	-0.10
	1041	2LZM	D92N	62.40	6.70	-1.40
	1042	2LZM	E11A	66.48	5.40	1.10
	1043	2LZM	E11F	66.48	5.40	1.70
	1044	2LZM	E11H	65.10	5.40	0.10
	1045	2LZM	E11M	66.48	5.40	1.60
	1046	2LZM	E11N	65.10	5.40	-0.10
	1047	2LZM	E45A	51.65	3.00	0.55
	1048	2LZM	E45A	62.20	6.70	0.01
	1049	2LZM	G30A	66.48	5.40	0.10
	1050	2LZM	G30F	66.48	5.40	-1.50
	1051	2LZM	G77A	41.90	2.00	-0.40
	1052	2LZM	G77A	64.70	6.50	0.40
	1053	2LZM	H31N	66.00	5.50	-4.00
	1054	2LZM	K16E	50.90	2.80	-0.50
	1055	2LZM	K16E	66.70	5.30	0.50
	1056	2LZM	K43A	51.65	3.00	-0.96
	1057	2LZM	K43A	62.20	6.70	-1.03
	1058	2LZM	K48A	51.65	3.00	-0.32
	1059	2LZM	K48A	62.20	6.70	-0.56
	1060	2LZM	K60H	28.50	2.00	-0.80
	1061	2LZM	K60H	63.00	6.50	-0.10
	1062	2LZM	K60P	41.90	2.00	0.10
	1063	2LZM	K60P	64.70	6.50	0.00
	1064	2LZM	K83H	28.50	2.00	-0.50
	1065	2LZM	K83H	63.00	6.50	-0.40
	1066	2LZM	L46A	51.65	3.00	-2.62
	1067	2LZM	L46A	51.80	3.01	-2.70
	1068	2LZM	L46A	62.20	6.70	-1.86
	1069	2LZM	L99A	51.70	3.00	-4.60
	1070	2LZM	L99A	51.76	3.01	-5.00
	1071	2LZM	L99A	51.80	3.01	-5.00
	1072	2LZM	L99A	64.88	5.70	-4.50
	1073	2LZM	L99A	65.20	5.40	-4.00
	1074	2LZM	L99F	51.76	3.01	-0.40
	1075	2LZM	L99F	64.88	5.70	-0.30
	1076	2LZM	L99G	51.70	3.00	-7.40
	1077	2LZM	L99G	65.20	5.40	-6.30
	1078	2LZM	L99I	51.76	3.01	-1.40
	1079	2LZM	L99I	64.88	5.70	-1.50
	1080	2LZM	L99M	51.76	3.01	-0.70
	1081	2LZM	L99M	64.88	5.70	-0.60
	1082	2LZM	L99V	51.76	3.01	-2.30
	1083	2LZM	L99V	64.88	5.70	-2.00
	1084	2LZM	N40A	51.65	3.00	0.43
	1085	2LZM	N40A	62.20	6.70	0.32
	1086	2LZM	N55G	41.90	2.00	-0.50
	1087	2LZM	N55G	64.70	6.50	-0.60
	1088	2LZM	Q69P	38.50	2.00	-3.30
	1089	2LZM	Q69P	63.20	6.50	-2.90
	1090	2LZM	R96H	70.00	6.50	-2.80
	1091	2LZM	S38A	53.40	3.00	-0.77
	1092	2LZM	S38D	40.90	2.00	-0.10
	1093	2LZM	S38D	66.10	6.90	0.60
	1094	2LZM	S38N	39.50	2.00	-0.10
	1095	2LZM	S38N	62.40	6.70	0.00
	1096	2LZM	S44A	51.65	3.00	0.44
	1097	2LZM	S44A	51.68	3.01	0.43
	1098	2LZM	S44A	62.20	6.70	0.34
	1099	2LZM	S44C	51.68	3.01	-0.11
	1100	2LZM	S44D	51.68	3.01	-0.11
	1101	2LZM	S44E	51.68	3.01	0.00
	1102	2LZM	S44F	51.68	3.01	0.06
	1103	2LZM	S44G	51.68	3.01	-0.53
	1104	2LZM	S44H	51.68	3.01	0.04
	1105	2LZM	S44I	51.68	3.01	0.31
	1106	2LZM	S44K	51.68	3.01	0.20
	1107	2LZM	S44L	51.68	3.01	0.39
	1108	2LZM	S44M	51.68	3.01	0.33
	1109	2LZM	S44N	51.68	3.01	-0.14
	1110	2LZM	S44P	51.68	3.01	-3.03
	1111	2LZM	S44Q	51.68	3.01	0.27
	1112	2LZM	S44R	51.68	3.01	0.24
	1113	2LZM	S44T	51.68	3.01	0.01
	1114	2LZM	S44V	51.68	3.01	0.10
	1115	2LZM	S44W	51.68	3.01	0.05
	1116	2LZM	S44Y	51.68	3.01	0.19
	1117	2LZM	S90H	28.50	2.00	-1.00
	1118	2LZM	S90H	63.00	6.50	-1.10
	1119	2LZM	S90H	65.40	5.50	-1.10
	1120	2LZM	T59A	41.00	2.00	-2.80
	1121	2LZM	T59A	63.00	6.50	-1.50
	1122	2LZM	T59D	41.00	2.00	-0.90
	1123	2LZM	T59D	63.00	6.50	-1.20
	1124	2LZM	T59G	41.00	2.00	-2.20
	1125	2LZM	T59G	63.00	6.50	-1.60
	1126	2LZM	T59N	41.00	2.00	-0.60
	1127	2LZM	T59N	63.00	6.50	-1.10
	1128	2LZM	T59S	41.00	2.00	-0.70
	1129	2LZM	T59S	63.00	6.50	-0.20
	1130	2LZM	T59V	41.00	2.00	-2.80
	1131	2LZM	T59V	63.00	6.50	-1.50
	1132	2LZM	V75T	51.55	3.00	-1.30
	1133	2LZM	V87T	51.55	3.00	-1.60
	1134	2LZM	A129L	65.30	5.40	-1.30
	1135	2LZM	A129M	65.30	5.40	-1.90
	1136	2LZM	A129V	41.40	1.99	-0.80
	1137	2LZM	A129V	52.10	2.80	-0.70
	1138	2LZM	A130S	51.55	3.00	-1.00
	1139	2LZM	A134S	51.55	3.00	-0.10
	1140	2LZM	A146T	47.00	3.00	-2.29
	1141	2LZM	A146T	70.00	6.50	-1.50
	1142	2LZM	E108V	51.70	3.00	1.20
	1143	2LZM	E108V	65.20	5.40	0.70
	1144	2LZM	E128A	40.75	2.02	0.16
	1145	2LZM	E128A	40.80	2.00	0.16
	1146	2LZM	E128K	47.00	3.00	-1.16
	1147	2LZM	F153A	51.76	3.01	-3.50
	1148	2LZM	F153A	51.80	3.01	-3.50
	1149	2LZM	F153A	64.88	5.70	-3.80
	1150	2LZM	F153A	65.30	5.40	-3.40
	1151	2LZM	F153I	51.76	3.01	-0.50
	1152	2LZM	F153I	64.88	5.70	-0.20
	1153	2LZM	F153L	51.76	3.01	0.20
	1154	2LZM	F153L	64.88	5.70	0.30
	1155	2LZM	F153M	51.76	3.01	-0.80
	1156	2LZM	F153M	64.88	5.70	-0.60
	1157	2LZM	F153V	51.76	3.01	-1.80
	1158	2LZM	F153V	64.88	5.70	-1.80
	1159	2LZM	G113A	38.80	2.00	0.50
	1160	2LZM	G113A	41.90	2.00	0.10
	1161	2LZM	G113A	46.20	2.50	0.54
	1162	2LZM	G113A	53.60	3.00	0.54
	1163	2LZM	G113A	64.70	6.50	0.30
	1164	2LZM	G156D	41.90	2.00	-1.40
	1165	2LZM	G156D	64.70	6.50	-2.30
	1166	2LZM	K124G	41.90	2.00	0.00
	1167	2LZM	K124G	64.70	6.50	-0.10
	1168	2LZM	K135E	50.90	2.80	-0.20
	1169	2LZM	K135E	66.70	5.30	-1.00
	1170	2LZM	K147E	50.90	2.80	0.10
	1171	2LZM	K147E	66.70	5.30	-0.70
	1172	2LZM	L118A	51.65	3.01	-3.50
	1173	2LZM	L118A	51.80	3.01	-3.50
	1174	2LZM	L121A	51.65	3.01	-2.70
	1175	2LZM	L121A	51.80	3.01	-2.70
	1176	2LZM	L121A	65.30	5.40	-2.30
	1177	2LZM	L133A	40.75	2.02	-4.19
	1178	2LZM	L133A	51.80	3.01	-4.30
	1179	2LZM	L133D	51.60	3.00	-4.90
	1180	2LZM	L133D	61.90	6.50	-5.70
	1181	2LZM	L133D	64.60	4.40	-5.50
	1182	2LZM	L133F	41.40	1.99	-0.20
	1183	2LZM	L133F	52.10	2.86	-0.30
	1184	2LZM	M102K	47.90	10.40	-2.20
	1185	2LZM	M102K	51.60	3.00	-8.90
	1186	2LZM	M102K	65.30	5.30	-6.90
	1187	2LZM	M102L	51.76	3.01	-0.74
	1188	2LZM	M102L	64.89	5.70	-0.82
	1189	2LZM	M106K	47.00	3.00	-3.40
	1190	2LZM	M106L	47.00	3.00	0.50
	1191	2LZM	M120A	51.65	3.01	-0.20
	1192	2LZM	M120K	47.00	3.00	-1.60
	1193	2LZM	M120L	47.00	3.00	0.50
	1194	2LZM	N116A	51.65	3.01	0.17
	1195	2LZM	N116D	40.90	2.00	-0.10
	1196	2LZM	N116D	66.10	5.70	0.60
	1197	2LZM	N132F	66.48	5.40	1.30
	1198	2LZM	N132I	66.48	5.40	1.20
	1199	2LZM	N132M	66.48	5.40	1.50
	1200	2LZM	N144D	40.90	2.00	-0.10
	1201	2LZM	N144D	66.10	6.90	0.50
	1202	2LZM	N144E	40.40	2.00	0.20
	1203	2LZM	N144E	64.50	6.50	0.50
	1204	2LZM	N144E	66.70	5.50	0.50
	1205	2LZM	N144H	39.50	2.00	-0.60
	1206	2LZM	N144H	62.40	6.70	0.30
	1207	2LZM	Q105A	42.00	2.10	-0.90
	1208	2LZM	Q105A	66.30	5.80	-0.60
	1209	2LZM	Q105E	42.00	2.10	-0.50
	1210	2LZM	Q105E	66.30	5.80	-1.10
	1211	2LZM	Q105G	42.00	2.10	-1.70
	1212	2LZM	Q105G	66.30	5.80	-1.50
	1213	2LZM	Q122A	51.65	3.01	-0.24
	1214	2LZM	Q123A	51.65	3.01	-0.22
	1215	2LZM	Q123E	40.40	2.00	0.30
	1216	2LZM	Q123E	64.50	6.50	0.40
	1217	2LZM	Q123E	66.70	5.50	0.10
	1218	2LZM	R119A	51.65	3.01	-0.18
	1219	2LZM	R119E	50.90	2.80	-0.20
	1220	2LZM	R119E	66.70	5.30	-0.04
	1221	2LZM	R119M	40.90	2.00	-0.30
	1222	2LZM	R119M	66.10	5.70	0.10
	1223	2LZM	R154E	50.90	2.80	0.20
	1224	2LZM	R154E	66.70	5.30	-1.10
	1225	2LZM	S117A	51.65	3.01	1.27
	1226	2LZM	S117F	51.70	3.00	1.40
	1227	2LZM	S117F	65.09	5.40	1.10
	1228	2LZM	S117F	66.48	5.40	1.10
	1229	2LZM	S117I	66.48	5.40	1.70
	1230	2LZM	S117V	66.48	5.40	2.00
	1231	2LZM	T109D	39.50	2.00	-0.30
	1232	2LZM	T109D	62.40	6.70	0.60
	1233	2LZM	T109N	39.50	2.00	0.00
	1234	2LZM	T109N	62.40	6.70	0.10
	1235	2LZM	T115A	51.65	3.01	-0.14
	1236	2LZM	T115E	40.40	2.00	-0.50
	1237	2LZM	T115E	40.90	2.00	-0.50
	1238	2LZM	T115E	52.60	3.00	-0.20
	1239	2LZM	T115E	63.60	4.00	-0.10
	1240	2LZM	T115E	64.60	6.50	0.30
	1241	2LZM	T115E	66.10	6.50	0.30
	1242	2LZM	T115E	66.70	5.50	0.00
	1243	2LZM	T152S	40.00	3.00	-2.60
	1244	2LZM	T157A	38.80	2.00	-1.10
	1245	2LZM	T157A	42.00	2.00	-1.40
	1246	2LZM	T157A	46.20	2.50	-0.90
	1247	2LZM	T157A	53.60	3.00	-0.50
	1248	2LZM	T157C	42.00	2.00	-1.30
	1249	2LZM	T157D	42.00	2.00	-1.10
	1250	2LZM	T157E	38.80	2.00	-1.50
	1251	2LZM	T157E	42.00	2.00	-1.50
	1252	2LZM	T157E	46.20	2.50	-1.30
	1253	2LZM	T157E	53.60	3.00	-0.80
	1254	2LZM	T157F	42.00	2.00	-2.40
	1255	2LZM	T157G	42.00	2.00	-1.10
	1256	2LZM	T157H	42.00	2.00	-2.10
	1257	2LZM	T157I	38.80	2.00	-2.10
	1258	2LZM	T157I	42.00	2.00	-2.90
	1259	2LZM	T157I	46.20	2.50	-1.90
	1260	2LZM	T157I	53.60	3.00	-1.50
	1261	2LZM	T157I	62.80	4.00	-2.10
	1262	2LZM	T157I	64.50	6.00	-1.20
	1263	2LZM	T157L	38.80	2.00	-1.70
	1264	2LZM	T157L	42.00	2.00	-1.30
	1265	2LZM	T157L	46.20	2.50	-1.70
	1266	2LZM	T157L	53.60	3.00	-1.70
	1267	2LZM	T157N	38.80	2.00	-1.00
	1268	2LZM	T157N	42.00	2.00	-0.45
	1269	2LZM	T157N	46.20	2.50	-1.10
	1270	2LZM	T157N	53.60	3.00	-1.20
	1271	2LZM	T157R	38.80	2.00	-1.10
	1272	2LZM	T157R	42.00	2.00	-1.30
	1273	2LZM	T157R	46.20	2.50	-0.60
	1274	2LZM	T157R	53.60	3.00	0.30
	1275	2LZM	T157S	42.00	2.00	-0.66
	1276	2LZM	T157V	38.80	2.00	-1.70
	1277	2LZM	T157V	42.00	2.00	-1.60
	1278	2LZM	T157V	46.20	2.50	-1.60
	1279	2LZM	T157V	53.60	3.00	-1.20
	1280	2LZM	V111F	51.76	3.01	-1.43
	1281	2LZM	V111F	64.89	5.70	-1.69
	1282	2LZM	V111I	51.76	3.01	-0.69
	1283	2LZM	V111I	64.89	5.70	-0.85
	1284	2LZM	V131A	40.75	2.02	0.27
	1285	2LZM	V131A	40.80	2.00	0.26
	1286	2LZM	V131A	53.08	3.01	0.26
	1287	2LZM	V131D	53.08	3.01	0.08
	1288	2LZM	V131E	53.08	3.01	0.20
	1289	2LZM	V131G	53.08	3.01	-0.68
	1290	2LZM	V131I	53.08	3.01	0.16
	1291	2LZM	V131L	53.08	3.01	0.09
	1292	2LZM	V131M	53.08	3.01	0.12
	1293	2LZM	V131S	53.08	3.01	-0.05
	1294	2LZM	V131T	53.08	3.01	-0.12
	1295	2LZM	V149C	40.00	3.00	-2.20
	1296	2LZM	V149T	51.55	3.00	-2.80
	605	1RTB	P93A	56.05	4.20	-2.70
	606	1RTB	P93G	61.60	6.00	-2.20
	607	1RTB	P93G	61.80	6.00	-2.60
	608	1RTB	P93S	56.05	4.20	-2.10
	609	1RTB	Y97A	63.30	5.00	-12.00
	610	1RTB	Y97F	63.30	5.00	-3.54
	611	1RTB	Y97G	63.30	5.00	-11.70
	612	1RTB	P114A	56.05	4.20	-3.20
	613	1RTB	P114G	56.05	4.20	-2.80
	614	1RTB	P114G	61.60	6.00	-3.30
	615	1RTB	P114G	61.80	6.00	-3.60
	533	1POH	K49A	25.00	7.00	1.60
	534	1POH	K49D	25.00	7.00	1.80
	535	1POH	K49E	25.00	7.00	2.10
	536	1POH	K49G	25.00	7.00	1.20
	537	1POH	K49M	25.00	7.00	1.00
	538	1POH	K49N	25.00	7.00	0.40
	539	1POH	K49Q	25.00	7.00	1.50
	540	1POH	K49R	25.00	7.00	-0.20
	541	1POH	K49S	25.00	7.00	1.20
	# 556 mutation samples in GROUP 20

#GROUP 21 proteins: 1N0J 4LYZ 3MBP EYBPL
#Grouped dataset (similarity > 25%):
	#Serial	Protein	Mutation T	pH	DDG
	475	1N0J	I58T	70.00	7.80	-2.70
	1478	4LYZ	F3Y	74.00	6.40	-0.45
	1479	4LYZ	A31I	74.00	6.40	1.40
	1480	4LYZ	A31L	74.00	6.40	1.80
	1481	4LYZ	A31V	74.00	6.40	1.20
	1482	4LYZ	F34Y	74.00	6.40	0.19
	1483	4LYZ	G49A	65.60	2.70	-1.89
	1484	4LYZ	G67A	65.60	2.70	-0.98
	1485	4LYZ	G71A	65.60	2.70	-0.38
	1486	4LYZ	H15L	74.00	6.40	0.76
	1487	4LYZ	I55A	74.00	6.40	-4.40
	1488	4LYZ	I55F	74.00	6.40	-2.46
	1489	4LYZ	I55L	74.00	6.40	-0.45
	1490	4LYZ	I55M	74.00	6.40	-2.27
	1491	4LYZ	I55T	74.00	6.40	-4.96
	1492	4LYZ	I55V	74.00	6.40	-0.91
	1493	4LYZ	N19K	74.00	6.40	-1.06
	1494	4LYZ	N77H	74.00	6.40	-0.38
	1495	4LYZ	R21Q	74.00	6.40	-0.15
	1496	4LYZ	R68K	74.00	6.40	-0.04
	1497	4LYZ	R73K	74.00	6.40	0.23
	1498	4LYZ	S91A	74.00	6.40	-0.15
	1499	4LYZ	S91D	74.00	6.40	-2.31
	1500	4LYZ	S91T	74.00	6.40	0.99
	1501	4LYZ	S91V	74.00	6.40	-0.08
	1502	4LYZ	S91Y	74.00	6.40	-3.07
	1503	4LYZ	T40I	74.00	6.40	-2.20
	1504	4LYZ	T40S	74.00	6.40	-0.27
	1505	4LYZ	D101A	74.00	6.40	0.76
	1506	4LYZ	D101E	74.00	6.40	0.00
	1507	4LYZ	D101F	74.00	6.40	0.72
	1508	4LYZ	D101G	74.00	6.40	0.45
	1509	4LYZ	D101K	74.00	6.40	0.19
	1510	4LYZ	D101N	74.00	6.40	0.04
	1511	4LYZ	D101Q	74.00	6.40	-0.08
	1512	4LYZ	D101R	74.00	6.40	0.27
	1513	4LYZ	D101S	74.00	6.40	0.87
	1514	4LYZ	G102A	65.60	2.70	0.02
	1515	4LYZ	G102R	74.00	6.40	0.38
	1516	4LYZ	G102V	74.00	6.40	-0.04
	1517	4LYZ	G117A	65.60	2.70	-1.46
	1518	4LYZ	Q121H	74.00	6.40	-0.45
	1519	4LYZ	R114H	74.00	6.40	0.68
	1421	3MBP	P48A	63.00	7.40	0.50
	1422	3MBP	P48S	63.00	7.40	0.30
	1423	3MBP	P133A	63.00	7.40	-0.30
	1424	3MBP	P133S	63.00	7.40	-2.10
	1425	3MBP	P159A	63.00	7.40	-1.80
	1426	3MBP	P159S	63.00	7.40	-2.10
	1570	EYBPL	H31D	25.00	7.00	-1.60
	1571	EYBPL	H48N	25.00	7.00	-5.00
	# 51 mutation samples in GROUP 21

#GROUP 22 proteins: 1MBG 1EL1 1STN 1CHK 2AFG 3MBP
#Grouped dataset (similarity > 25%):
	#Serial	Protein	Mutation T	pH	DDG
	472	1MBG	V103A	25.00	7.50	-2.32
	473	1MBG	V103I	25.00	7.50	0.69
	474	1MBG	V103L	25.00	7.50	2.44
	337	1EL1	A93S	66.40	4.50	-0.26
	338	1EL1	H21G	66.40	4.50	-0.48
	339	1EL1	I56L	66.40	4.50	-0.24
	340	1EL1	V109K	66.40	4.50	-0.43
	657	1STN	A60G	20.00	7.00	-1.50
	658	1STN	A60V	20.00	7.00	-2.90
	659	1STN	A90S	20.00	7.00	-2.00
	660	1STN	A90S	47.00	5.00	-2.60
	661	1STN	A90S	51.40	7.00	-2.50
	662	1STN	D77A	20.00	7.00	-3.20
	663	1STN	D77G	20.00	7.00	-2.20
	664	1STN	D83A	20.00	7.00	-3.90
	665	1STN	D83G	20.00	7.00	-2.80
	666	1STN	D95A	20.00	7.00	-3.60
	667	1STN	D95G	20.00	7.00	-3.10
	668	1STN	E73A	20.00	7.00	-1.60
	669	1STN	F61A	20.00	7.00	-2.40
	670	1STN	F61G	20.00	7.00	-4.70
	671	1STN	F76A	20.00	7.00	-4.10
	672	1STN	F76G	20.00	7.00	-4.70
	673	1STN	G79S	20.00	7.00	-2.40
	674	1STN	G79S	40.00	5.28	-1.80
	675	1STN	G79S	47.00	5.00	-1.20
	676	1STN	G79S	51.40	7.00	-1.30
	677	1STN	G88V	47.00	5.00	0.60
	678	1STN	G88V	51.40	7.00	0.50
	679	1STN	H46Y	40.00	5.38	0.00
	680	1STN	I18G	20.00	7.00	-2.60
	681	1STN	I18M	40.00	5.42	-0.20
	682	1STN	L25A	47.00	5.00	-2.80
	683	1STN	L25A	51.40	7.00	-2.60
	684	1STN	L36A	20.00	7.00	-3.60
	685	1STN	L36G	20.00	7.00	-5.40
	686	1STN	L37A	20.00	7.00	-1.80
	687	1STN	L37G	20.00	7.00	-3.90
	688	1STN	L89F	40.00	5.38	-1.20
	689	1STN	T33S	20.00	7.00	-1.40
	690	1STN	T62A	20.00	7.00	-2.40
	691	1STN	T62G	20.00	7.00	-3.40
	692	1STN	V23F	40.00	5.35	-1.50
	693	1STN	V66L	47.00	5.00	0.60
	694	1STN	V66L	51.40	7.00	0.80
	695	1STN	Y91S	20.00	7.00	-5.30
	696	1STN	H124L	40.00	5.20	0.70
	697	1STN	H124L	47.00	5.00	1.90
	698	1STN	H124L	51.40	7.00	1.30
	699	1STN	L103A	20.00	7.00	-4.60
	700	1STN	N118D	20.00	7.00	-2.50
	701	1STN	W140F	20.00	7.00	-0.60
	702	1STN	W140H	20.00	7.00	-0.40
	703	1STN	W140L	20.00	7.00	-4.50
	704	1STN	W140Y	20.00	7.00	-1.10
	307	1CHK	W28F	42.70	7.00	-3.56
	308	1CHK	W28F	43.20	7.00	-4.43
	309	1CHK	W28F	52.20	7.00	-1.76
	310	1CHK	W101F	42.70	7.00	-3.91
	311	1CHK	W101F	43.20	7.00	-4.27
	312	1CHK	W101F	52.20	7.00	-1.89
	313	1CHK	W227F	42.70	7.00	-2.97
	314	1CHK	W227F	43.20	7.00	-2.51
	315	1CHK	W227F	52.20	7.00	-1.31
	860	2AFG	L44P	40.05	6.60	0.69
	861	2AFG	L73V	40.05	6.60	-1.46
	862	2AFG	V109L	40.05	6.60	-0.57
	1421	3MBP	P48A	63.00	7.40	0.50
	1422	3MBP	P48S	63.00	7.40	0.30
	1423	3MBP	P133A	63.00	7.40	-0.30
	1424	3MBP	P133S	63.00	7.40	-2.10
	1425	3MBP	P159A	63.00	7.40	-1.80
	1426	3MBP	P159S	63.00	7.40	-2.10
	# 73 mutation samples in GROUP 22

#GROUP 23 proteins: 1LZ1 4LYZ 1EL1 1BTA EYBPL 1SUP 1G6N 1TUP 1B26
#Grouped dataset (similarity > 25%):
	#Serial	Protein	Mutation T	pH	DDG
	351	1LZ1	A9S	64.90	2.70	-0.02
	352	1LZ1	E7Q	65.00	2.20	0.10
	353	1LZ1	E7Q	65.00	2.30	-0.43
	354	1LZ1	E7Q	65.00	4.00	-1.44
	355	1LZ1	E7Q	65.00	4.50	-1.29
	356	1LZ1	K1A	64.90	2.70	-0.60
	357	1LZ1	K1M	64.90	2.70	-0.12
	358	1LZ1	L8T	64.90	2.70	-3.73
	359	1LZ1	V2A	49.20	2.70	-1.51
	360	1LZ1	V2A	64.90	2.70	-1.51
	361	1LZ1	V2F	64.90	2.70	-0.86
	362	1LZ1	V2G	64.90	2.70	-2.30
	363	1LZ1	V2I	64.90	2.70	1.10
	364	1LZ1	V2L	64.90	2.70	-0.05
	365	1LZ1	V2M	64.90	2.70	-0.31
	366	1LZ1	A32L	64.90	2.70	-0.10
	367	1LZ1	A32S	64.90	2.70	-0.33
	368	1LZ1	A47P	68.80	2.80	0.10
	369	1LZ1	A92S	64.90	2.70	0.81
	370	1LZ1	A96M	64.90	2.70	0.02
	371	1LZ1	A96S	64.90	2.70	-1.00
	372	1LZ1	C77A	57.00	3.00	-4.60
	373	1LZ1	D18N	65.00	2.20	-0.53
	374	1LZ1	D18N	65.00	4.00	-1.70
	375	1LZ1	D49N	65.00	2.20	0.00
	376	1LZ1	D49N	65.00	4.00	-1.00
	377	1LZ1	D67N	65.00	2.20	-0.24
	378	1LZ1	D67N	65.00	2.30	-0.26
	379	1LZ1	D67N	65.00	4.00	-2.25
	380	1LZ1	D67N	65.00	4.50	-1.70
	381	1LZ1	D91P	68.80	2.80	-0.40
	382	1LZ1	E35L	64.90	2.70	-0.53
	383	1LZ1	G37A	64.90	2.70	-0.29
	384	1LZ1	G37Q	64.90	2.70	-0.26
	385	1LZ1	H78A	64.90	2.70	-0.14
	386	1LZ1	H78G	64.90	2.70	-0.12
	387	1LZ1	I23A	64.90	2.70	-2.54
	388	1LZ1	I23V	49.20	2.70	-0.41
	389	1LZ1	I23V	64.90	2.70	-0.36
	390	1LZ1	I56A	64.90	2.70	-3.71
	391	1LZ1	I56F	64.90	2.70	-4.09
	392	1LZ1	I56L	64.90	2.70	-0.10
	393	1LZ1	I56M	64.90	2.70	-1.77
	394	1LZ1	I56T	64.90	2.70	-3.64
	395	1LZ1	I56V	49.20	2.70	-1.34
	396	1LZ1	I56V	64.90	2.70	-1.20
	397	1LZ1	I59A	49.20	2.70	-1.32
	398	1LZ1	I59A	64.90	2.70	-1.72
	399	1LZ1	I59F	64.90	2.70	-0.81
	400	1LZ1	I59G	64.90	2.70	-3.83
	401	1LZ1	I59L	64.90	2.70	0.00
	402	1LZ1	I59M	64.90	2.70	-1.29
	403	1LZ1	I59S	64.90	2.70	-3.59
	404	1LZ1	I59T	64.90	2.70	-2.22
	405	1LZ1	I59V	49.20	2.70	-0.93
	406	1LZ1	I59V	64.90	2.70	-1.10
	407	1LZ1	I59Y	64.90	2.70	-3.78
	408	1LZ1	I89A	64.90	2.70	-2.70
	409	1LZ1	I89V	49.20	2.70	-0.35
	410	1LZ1	I89V	64.90	2.70	-0.48
	411	1LZ1	P71G	68.80	2.80	-1.60
	412	1LZ1	Q58A	64.90	2.70	0.91
	413	1LZ1	Q58G	64.90	2.70	1.87
	414	1LZ1	R21A	64.90	2.70	1.32
	415	1LZ1	R21G	64.90	2.70	1.15
	416	1LZ1	R50A	64.90	2.70	0.43
	417	1LZ1	R50G	64.90	2.70	0.26
	418	1LZ1	V74A	49.20	2.70	-0.43
	419	1LZ1	V74A	64.90	2.70	-0.36
	420	1LZ1	V74F	64.90	2.70	-0.29
	421	1LZ1	V74G	64.90	2.70	-0.22
	422	1LZ1	V74I	64.90	2.70	0.45
	423	1LZ1	V74L	64.90	2.70	0.19
	424	1LZ1	V74M	64.90	2.70	0.65
	425	1LZ1	V74S	64.90	2.70	-0.38
	426	1LZ1	V93A	49.20	2.70	-1.00
	427	1LZ1	V93A	64.90	2.70	-0.74
	428	1LZ1	V93T	64.90	2.70	-0.67
	429	1LZ1	V99A	49.20	2.70	-0.89
	430	1LZ1	V99A	64.90	2.70	-0.98
	431	1LZ1	V99T	64.90	2.70	-0.50
	432	1LZ1	Y20F	64.90	2.70	-0.50
	433	1LZ1	Y38A	64.90	2.70	-2.49
	434	1LZ1	Y38F	64.90	2.70	-0.19
	435	1LZ1	Y38G	64.90	2.70	-2.32
	436	1LZ1	Y45F	64.90	2.70	0.07
	437	1LZ1	Y54F	64.90	2.70	-0.96
	438	1LZ1	Y63F	64.90	2.70	-0.24
	439	1LZ1	D102N	65.00	2.20	0.17
	440	1LZ1	D102N	65.00	2.30	0.14
	441	1LZ1	D102N	65.00	4.00	-0.67
	442	1LZ1	D102N	65.00	4.50	0.07
	443	1LZ1	D120N	65.00	2.20	0.10
	444	1LZ1	D120N	65.00	2.30	0.19
	445	1LZ1	D120N	65.00	4.00	-0.67
	446	1LZ1	D120N	65.00	4.50	0.05
	447	1LZ1	I106A	64.90	2.70	-0.93
	448	1LZ1	I106V	49.20	2.70	-0.98
	449	1LZ1	I106V	64.90	2.70	-0.72
	450	1LZ1	N118A	64.90	2.70	0.19
	451	1LZ1	N118G	64.90	2.70	0.05
	452	1LZ1	P103G	68.80	2.80	-0.10
	453	1LZ1	V100A	49.20	2.70	-0.57
	454	1LZ1	V100A	64.90	2.70	-0.26
	455	1LZ1	V100F	64.90	2.70	-1.65
	456	1LZ1	V100T	64.90	2.70	-0.29
	457	1LZ1	V110A	49.20	2.70	0.07
	458	1LZ1	V110A	64.90	2.70	0.53
	459	1LZ1	V110F	64.90	2.70	-0.05
	460	1LZ1	V110G	64.90	2.70	0.48
	461	1LZ1	V110I	64.90	2.70	0.86
	462	1LZ1	V110L	64.90	2.70	0.07
	463	1LZ1	V110M	64.90	2.70	0.53
	464	1LZ1	V110P	68.80	2.80	0.50
	465	1LZ1	V121A	49.20	2.70	-1.75
	466	1LZ1	V121A	64.90	2.70	-1.44
	467	1LZ1	V125A	49.20	2.70	-1.60
	468	1LZ1	V125A	64.90	2.70	-1.32
	469	1LZ1	V130A	49.20	2.70	-1.12
	470	1LZ1	V130A	64.90	2.70	-0.84
	471	1LZ1	Y124F	64.90	2.70	-0.36
	1478	4LYZ	F3Y	74.00	6.40	-0.45
	1479	4LYZ	A31I	74.00	6.40	1.40
	1480	4LYZ	A31L	74.00	6.40	1.80
	1481	4LYZ	A31V	74.00	6.40	1.20
	1482	4LYZ	F34Y	74.00	6.40	0.19
	1483	4LYZ	G49A	65.60	2.70	-1.89
	1484	4LYZ	G67A	65.60	2.70	-0.98
	1485	4LYZ	G71A	65.60	2.70	-0.38
	1486	4LYZ	H15L	74.00	6.40	0.76
	1487	4LYZ	I55A	74.00	6.40	-4.40
	1488	4LYZ	I55F	74.00	6.40	-2.46
	1489	4LYZ	I55L	74.00	6.40	-0.45
	1490	4LYZ	I55M	74.00	6.40	-2.27
	1491	4LYZ	I55T	74.00	6.40	-4.96
	1492	4LYZ	I55V	74.00	6.40	-0.91
	1493	4LYZ	N19K	74.00	6.40	-1.06
	1494	4LYZ	N77H	74.00	6.40	-0.38
	1495	4LYZ	R21Q	74.00	6.40	-0.15
	1496	4LYZ	R68K	74.00	6.40	-0.04
	1497	4LYZ	R73K	74.00	6.40	0.23
	1498	4LYZ	S91A	74.00	6.40	-0.15
	1499	4LYZ	S91D	74.00	6.40	-2.31
	1500	4LYZ	S91T	74.00	6.40	0.99
	1501	4LYZ	S91V	74.00	6.40	-0.08
	1502	4LYZ	S91Y	74.00	6.40	-3.07
	1503	4LYZ	T40I	74.00	6.40	-2.20
	1504	4LYZ	T40S	74.00	6.40	-0.27
	1505	4LYZ	D101A	74.00	6.40	0.76
	1506	4LYZ	D101E	74.00	6.40	0.00
	1507	4LYZ	D101F	74.00	6.40	0.72
	1508	4LYZ	D101G	74.00	6.40	0.45
	1509	4LYZ	D101K	74.00	6.40	0.19
	1510	4LYZ	D101N	74.00	6.40	0.04
	1511	4LYZ	D101Q	74.00	6.40	-0.08
	1512	4LYZ	D101R	74.00	6.40	0.27
	1513	4LYZ	D101S	74.00	6.40	0.87
	1514	4LYZ	G102A	65.60	2.70	0.02
	1515	4LYZ	G102R	74.00	6.40	0.38
	1516	4LYZ	G102V	74.00	6.40	-0.04
	1517	4LYZ	G117A	65.60	2.70	-1.46
	1518	4LYZ	Q121H	74.00	6.40	-0.45
	1519	4LYZ	R114H	74.00	6.40	0.68
	337	1EL1	A93S	66.40	4.50	-0.26
	338	1EL1	H21G	66.40	4.50	-0.48
	339	1EL1	I56L	66.40	4.50	-0.24
	340	1EL1	V109K	66.40	4.50	-0.43
	218	1BTA	C82A	25.00	7.40	0.48
	1570	EYBPL	H31D	25.00	7.00	-1.60
	1571	EYBPL	H48N	25.00	7.00	-5.00
	705	1SUP	M50F	58.80	8.00	0.48
	706	1SUP	N76D	58.80	8.00	0.45
	707	1SUP	G169A	58.80	8.00	0.30
	708	1SUP	N218S	58.80	8.00	1.07
	709	1SUP	Q206C	58.80	8.00	1.25
	710	1SUP	Y217K	58.80	8.00	0.72
	341	1G6N	S128A	20.00	7.90	-0.26
	342	1G6N	S128P	20.00	7.90	0.14
	717	1TUP	C242S	10.00	7.20	-2.94
	718	1TUP	R175H	10.00	7.20	-3.01
	719	1TUP	R248Q	10.00	7.20	-1.94
	720	1TUP	R249S	10.00	7.20	-1.95
	721	1TUP	R273H	10.00	7.20	-0.35
	22	1B26	E231A	69.50	7.00	-0.17
	23	1B26	K193A	69.50	7.00	0.23
	24	1B26	R190A	69.50	7.00	-0.34
	# 186 mutation samples in GROUP 23

#GROUP 24 proteins: 1PGA 3BLS 451C 1CHK 1AG2
#Grouped dataset (similarity > 25%):
	#Serial	Protein	Mutation T	pH	DDG
	515	1PGA	T53C	60.00	5.20	0.78
	516	1PGA	T53D	60.00	5.20	-0.85
	517	1PGA	T53E	60.00	5.20	0.23
	518	1PGA	T53F	60.00	5.20	1.08
	519	1PGA	T53G	60.00	5.20	-1.21
	520	1PGA	T53H	60.00	5.20	0.37
	521	1PGA	T53I	60.00	5.20	1.25
	522	1PGA	T53K	60.00	5.20	0.35
	523	1PGA	T53L	60.00	5.20	0.45
	524	1PGA	T53M	60.00	5.20	0.90
	525	1PGA	T53N	60.00	5.20	0.52
	526	1PGA	T53Q	60.00	5.20	0.38
	527	1PGA	T53R	60.00	5.20	0.40
	528	1PGA	T53S	60.00	5.20	0.87
	529	1PGA	T53T	60.00	5.20	1.36
	530	1PGA	T53V	60.00	5.20	0.94
	531	1PGA	T53W	60.00	5.20	1.04
	532	1PGA	T53Y	60.00	5.20	1.63
	1420	3BLS	Y150F	54.60	6.80	-0.70
	1477	451C	V78I	62.60	3.60	1.11
	307	1CHK	W28F	42.70	7.00	-3.56
	308	1CHK	W28F	43.20	7.00	-4.43
	309	1CHK	W28F	52.20	7.00	-1.76
	310	1CHK	W101F	42.70	7.00	-3.91
	311	1CHK	W101F	43.20	7.00	-4.27
	312	1CHK	W101F	52.20	7.00	-1.89
	313	1CHK	W227F	42.70	7.00	-2.97
	314	1CHK	W227F	43.20	7.00	-2.51
	315	1CHK	W227F	52.20	7.00	-1.31
	8	1AG2	E200K	25.00	7.00	-0.14
	9	1AG2	F198S	25.00	7.00	-2.46
	10	1AG2	M129V	25.00	7.00	-0.33
	11	1AG2	Q217R	25.00	7.00	-2.13
	12	1AG2	R208H	25.00	7.00	-1.44
	13	1AG2	T183A	25.00	7.00	-4.62
	14	1AG2	T190V	25.00	7.00	-0.17
	15	1AG2	V180I	25.00	7.00	-0.50
	16	1AG2	V210I	25.00	7.00	-0.26
	# 38 mutation samples in GROUP 24

#GROUP 25 proteins: 1OTR 1AAR 1PGA RPBPL
#Grouped dataset (similarity > 25%):
	#Serial	Protein	Mutation T	pH	DDG
	485	1OTR	V5A	50.00	3.75	-3.01
	486	1OTR	V5N	50.00	3.75	-5.38
	487	1OTR	V5T	50.00	3.75	-3.73
	488	1OTR	E34C	65.00	3.00	0.91
	489	1OTR	E34G	65.00	3.00	1.39
	490	1OTR	E34H	65.00	3.00	-3.92
	491	1OTR	E34I	65.00	3.00	1.65
	492	1OTR	E34K	65.00	3.00	-2.15
	493	1OTR	E34L	65.00	3.00	1.36
	494	1OTR	E34P	65.00	3.00	-2.13
	495	1OTR	E34Q	65.00	3.00	-1.46
	496	1OTR	E34S	65.00	3.00	0.12
	497	1OTR	E34T	65.00	3.00	1.51
	498	1OTR	E34W	65.00	3.00	1.32
	499	1OTR	I30L	50.00	3.00	-1.96
	500	1OTR	I36F	50.00	3.00	-0.86
	501	1OTR	I36L	50.00	3.00	-1.32
	502	1OTR	I36V	50.00	3.00	-0.79
	503	1OTR	L67A	50.00	3.75	-2.82
	504	1OTR	L67N	50.00	3.75	-3.40
	505	1OTR	L67S	50.00	3.75	-3.30
	506	1OTR	L67T	50.00	3.75	-2.92
	507	1OTR	Q41L	50.00	3.75	-0.26
	508	1OTR	Q41N	50.00	3.75	-2.56
	509	1OTR	Q41S	50.00	3.75	-1.27
	510	1OTR	Q41T	50.00	3.75	-0.43
	511	1OTR	Q41V	50.00	3.75	-0.05
	512	1OTR	V17A	50.00	3.75	-1.63
	513	1OTR	V17N	50.00	3.75	-4.90
	514	1OTR	V17T	50.00	3.75	-1.89
	7	1AAR	F45W	25.00	5.00	0.32
	515	1PGA	T53C	60.00	5.20	0.78
	516	1PGA	T53D	60.00	5.20	-0.85
	517	1PGA	T53E	60.00	5.20	0.23
	518	1PGA	T53F	60.00	5.20	1.08
	519	1PGA	T53G	60.00	5.20	-1.21
	520	1PGA	T53H	60.00	5.20	0.37
	521	1PGA	T53I	60.00	5.20	1.25
	522	1PGA	T53K	60.00	5.20	0.35
	523	1PGA	T53L	60.00	5.20	0.45
	524	1PGA	T53M	60.00	5.20	0.90
	525	1PGA	T53N	60.00	5.20	0.52
	526	1PGA	T53Q	60.00	5.20	0.38
	527	1PGA	T53R	60.00	5.20	0.40
	528	1PGA	T53S	60.00	5.20	0.87
	529	1PGA	T53T	60.00	5.20	1.36
	530	1PGA	T53V	60.00	5.20	0.94
	531	1PGA	T53W	60.00	5.20	1.04
	532	1PGA	T53Y	60.00	5.20	1.63
	1572	RPBPL	Y88C	60.00	8.00	2.40
	# 50 mutation samples in GROUP 25

#GROUP 26 proteins: 1ONC 1RTB 1G6N CCBY 1EL1 451C
#Grouped dataset (similarity > 25%):
	#Serial	Protein	Mutation T	pH	DDG
	476	1ONC	M23L	25.00	2.00	-2.51
	477	1ONC	M23L	25.00	2.50	-2.30
	478	1ONC	M23L	25.00	3.00	-2.78
	479	1ONC	M23L	25.00	3.50	-2.89
	480	1ONC	M23L	25.00	4.00	-2.42
	481	1ONC	M23L	25.00	5.00	-2.66
	482	1ONC	M23L	25.00	6.00	-2.66
	483	1ONC	M23L	25.00	7.00	-2.22
	484	1ONC	M23L	25.00	8.00	-2.39
	605	1RTB	P93A	56.05	4.20	-2.70
	606	1RTB	P93G	61.60	6.00	-2.20
	607	1RTB	P93G	61.80	6.00	-2.60
	608	1RTB	P93S	56.05	4.20	-2.10
	609	1RTB	Y97A	63.30	5.00	-12.00
	610	1RTB	Y97F	63.30	5.00	-3.54
	611	1RTB	Y97G	63.30	5.00	-11.70
	612	1RTB	P114A	56.05	4.20	-3.20
	613	1RTB	P114G	56.05	4.20	-2.80
	614	1RTB	P114G	61.60	6.00	-3.30
	615	1RTB	P114G	61.80	6.00	-3.60
	341	1G6N	S128A	20.00	7.90	-0.26
	342	1G6N	S128P	20.00	7.90	0.14
	1531	CCBY	F82Y	25.00	6.00	-0.70
	1532	CCBY	K73I	25.00	4.50	-0.40
	1533	CCBY	K73V	25.00	4.50	0.10
	1534	CCBY	K73W	25.00	4.50	-1.60
	1535	CCBY	L85A	25.00	6.00	-2.80
	1536	CCBY	N52A	26.85	4.60	0.63
	1537	CCBY	N52H	26.85	4.60	-1.27
	1538	CCBY	N52I	26.85	3.50	2.62
	1539	CCBY	N52I	26.85	4.00	3.03
	1540	CCBY	N52I	26.85	4.60	3.14
	1541	CCBY	N52I	26.85	5.00	2.02
	1542	CCBY	N52I	37.00	4.60	3.14
	1543	CCBY	N52I	46.50	6.00	4.30
	1544	CCBY	N52L	26.85	4.60	2.56
	1545	CCBY	N52M	26.85	4.00	2.91
	1546	CCBY	N52M	26.85	4.60	2.25
	1547	CCBY	N52Q	26.85	4.60	-0.08
	1548	CCBY	N52S	26.85	4.00	0.74
	1549	CCBY	N52S	26.85	4.60	-0.05
	1550	CCBY	N52S	26.85	5.00	-1.29
	1551	CCBY	N52T	26.85	3.50	0.98
	1552	CCBY	N52T	26.85	4.00	1.01
	1553	CCBY	N52T	26.85	4.60	0.59
	1554	CCBY	N52T	26.85	5.00	-0.53
	1555	CCBY	N52V	26.85	4.00	2.44
	1556	CCBY	N52V	26.85	4.60	1.67
	1557	CCBY	P76G	25.00	4.60	-0.78
	1558	CCBY	P76L	25.00	4.60	-3.44
	1559	CCBY	P76R	25.00	4.60	-0.97
	1560	CCBY	P76S	25.00	4.60	-1.89
	1561	CCBY	P76V	25.00	4.60	-1.07
	1562	CCBY	P76W	25.00	4.60	-2.38
	1563	CCBY	P76Y	25.00	4.60	-2.07
	1564	CCBY	C102A	46.50	6.00	2.90
	1565	CCBY	C102S	46.50	6.00	2.80
	1566	CCBY	C102T	51.40	4.70	0.50
	1567	CCBY	C102T	51.40	4.70	5.30
	1568	CCBY	C102T	57.10	6.00	0.80
	1569	CCBY	C102T	57.10	6.00	5.70
	337	1EL1	A93S	66.40	4.50	-0.26
	338	1EL1	H21G	66.40	4.50	-0.48
	339	1EL1	I56L	66.40	4.50	-0.24
	340	1EL1	V109K	66.40	4.50	-0.43
	1477	451C	V78I	62.60	3.60	1.11
	# 66 mutation samples in GROUP 26

#GROUP 27 proteins: 1ROP 1CHK RPBPL 2ABD
#Grouped dataset (similarity > 25%):
	#Serial	Protein	Mutation T	pH	DDG
	603	1ROP	L41A	25.00	6.00	-6.12
	604	1ROP	L41V	25.00	6.00	-2.53
	307	1CHK	W28F	42.70	7.00	-3.56
	308	1CHK	W28F	43.20	7.00	-4.43
	309	1CHK	W28F	52.20	7.00	-1.76
	310	1CHK	W101F	42.70	7.00	-3.91
	311	1CHK	W101F	43.20	7.00	-4.27
	312	1CHK	W101F	52.20	7.00	-1.89
	313	1CHK	W227F	42.70	7.00	-2.97
	314	1CHK	W227F	43.20	7.00	-2.51
	315	1CHK	W227F	52.20	7.00	-1.31
	1572	RPBPL	Y88C	60.00	8.00	2.40
	833	2ABD	A9G	5.00	5.30	-1.81
	834	2ABD	F5A	5.00	5.30	-2.52
	835	2ABD	A34G	5.00	5.30	-1.57
	836	2ABD	D21A	5.00	5.30	0.42
	837	2ABD	D21H	5.00	5.30	-0.56
	838	2ABD	E67A	5.00	5.30	-0.36
	839	2ABD	K32A	5.00	5.30	-1.02
	840	2ABD	K32E	5.00	5.30	-1.68
	841	2ABD	K32R	5.00	5.30	-1.83
	842	2ABD	K52M	5.00	5.30	0.18
	843	2ABD	K54A	5.00	5.30	-0.86
	844	2ABD	K54M	5.00	5.30	0.27
	845	2ABD	L15A	5.00	5.30	-3.10
	846	2ABD	L25A	5.00	5.30	-1.02
	847	2ABD	L80A	5.00	5.30	-3.70
	848	2ABD	P19A	5.00	5.30	-1.07
	849	2ABD	P44A	5.00	5.30	-1.40
	850	2ABD	Q33A	5.00	5.30	-3.66
	851	2ABD	T35A	5.00	5.30	-1.09
	852	2ABD	V12A	5.00	5.30	-1.69
	853	2ABD	V77A	5.00	5.30	-1.14
	854	2ABD	Y28A	5.00	5.30	-2.47
	855	2ABD	Y28F	5.00	5.30	-1.06
	856	2ABD	Y28N	5.00	5.30	-2.23
	857	2ABD	Y31N	5.00	5.30	-1.52
	858	2ABD	Y73A	5.00	5.30	-4.83
	859	2ABD	Y73F	5.00	5.30	0.27
	# 39 mutation samples in GROUP 27

#GROUP 28 proteins: 1RN1 3MBP 1TPK 1TUP 1RTB JG0184 4LYZ
#Grouped dataset (similarity > 25%):
	#Serial	Protein	Mutation T	pH	DDG
	542	1RN1	N9A	25.00	7.00	-0.90
	543	1RN1	N9A	50.90	7.00	-0.71
	544	1RN1	A21C	0.00	2.50	-0.74
	545	1RN1	A21D	0.00	2.50	0.33
	546	1RN1	A21D	0.00	7.00	-0.71
	547	1RN1	A21E	0.00	2.50	0.05
	548	1RN1	A21E	0.00	7.00	-0.69
	549	1RN1	A21F	0.00	2.50	-0.57
	550	1RN1	A21G	0.00	2.50	-0.90
	551	1RN1	A21H	0.00	2.50	-0.56
	552	1RN1	A21H	0.00	7.00	-0.17
	553	1RN1	A21I	0.00	2.50	-0.44
	554	1RN1	A21K	0.00	2.50	-0.51
	555	1RN1	A21L	0.00	2.50	-0.13
	556	1RN1	A21M	0.00	2.50	-0.15
	557	1RN1	A21N	0.00	2.50	0.34
	558	1RN1	A21Q	0.00	2.50	-0.26
	559	1RN1	A21Q	0.00	7.00	-0.40
	560	1RN1	A21R	0.00	2.50	-0.41
	561	1RN1	A21S	0.00	2.50	-0.49
	562	1RN1	A21S	0.00	7.00	-0.40
	563	1RN1	A21T	0.00	2.50	-0.57
	564	1RN1	A21V	0.00	2.50	-0.66
	565	1RN1	A21W	0.00	2.50	-0.30
	566	1RN1	A21Y	0.00	2.50	-0.39
	567	1RN1	D76A	15.00	7.00	-3.70
	568	1RN1	D76A	15.00	7.00	-3.80
	569	1RN1	D76N	15.00	7.00	-3.10
	570	1RN1	D76S	15.00	7.00	-3.10
	571	1RN1	D76S	15.00	7.00	-3.30
	572	1RN1	H40T	25.00	6.00	-0.26
	573	1RN1	H92A	25.00	6.00	-0.62
	574	1RN1	N36A	25.00	7.00	0.03
	575	1RN1	N36A	50.90	7.00	0.00
	576	1RN1	N44A	25.00	7.00	-2.08
	577	1RN1	N44A	50.80	7.00	-1.60
	578	1RN1	N44A	50.90	7.00	-1.86
	579	1RN1	N44D	50.80	7.00	-1.60
	580	1RN1	N44S	50.80	7.00	-1.50
	581	1RN1	N81A	25.00	7.00	-2.87
	582	1RN1	N81A	50.90	7.00	-2.91
	583	1RN1	S12A	25.00	7.00	-1.23
	584	1RN1	S12A	50.90	7.00	-1.08
	585	1RN1	S17A	25.00	7.00	0.67
	586	1RN1	S17A	50.90	7.00	0.57
	587	1RN1	S64A	25.00	7.00	-1.44
	588	1RN1	S64A	50.90	7.00	-1.56
	589	1RN1	W59Y	25.00	6.00	-0.93
	590	1RN1	Y11F	25.00	7.00	-2.11
	591	1RN1	Y11F	50.90	7.00	-2.03
	592	1RN1	Y24W	25.00	6.00	1.24
	593	1RN1	Y42F	25.00	7.00	1.14
	594	1RN1	Y42F	50.90	7.00	1.15
	595	1RN1	Y42W	25.00	6.00	-0.14
	596	1RN1	Y45W	25.00	6.00	0.74
	597	1RN1	Y56F	25.00	7.00	-0.78
	598	1RN1	Y56F	50.90	7.00	-0.71
	599	1RN1	Y57F	25.00	7.00	-0.50
	600	1RN1	Y57F	50.90	7.00	-0.44
	601	1RN1	Y68F	25.00	7.00	-1.36
	602	1RN1	Y68F	50.90	7.00	-1.35
	1421	3MBP	P48A	63.00	7.40	0.50
	1422	3MBP	P48S	63.00	7.40	0.30
	1423	3MBP	P133A	63.00	7.40	-0.30
	1424	3MBP	P133S	63.00	7.40	-2.10
	1425	3MBP	P159A	63.00	7.40	-1.80
	1426	3MBP	P159S	63.00	7.40	-2.10
	711	1TPK	V65A	64.30	4.50	-2.00
	712	1TPK	V65I	64.30	4.50	0.30
	713	1TPK	V65L	64.30	4.50	-1.90
	714	1TPK	V65M	64.30	4.50	-2.20
	715	1TPK	V65S	64.30	4.50	-2.40
	716	1TPK	V65T	64.30	4.50	-1.00
	717	1TUP	C242S	10.00	7.20	-2.94
	718	1TUP	R175H	10.00	7.20	-3.01
	719	1TUP	R248Q	10.00	7.20	-1.94
	720	1TUP	R249S	10.00	7.20	-1.95
	721	1TUP	R273H	10.00	7.20	-0.35
	605	1RTB	P93A	56.05	4.20	-2.70
	606	1RTB	P93G	61.60	6.00	-2.20
	607	1RTB	P93G	61.80	6.00	-2.60
	608	1RTB	P93S	56.05	4.20	-2.10
	609	1RTB	Y97A	63.30	5.00	-12.00
	610	1RTB	Y97F	63.30	5.00	-3.54
	611	1RTB	Y97G	63.30	5.00	-11.70
	612	1RTB	P114A	56.05	4.20	-3.20
	613	1RTB	P114G	56.05	4.20	-2.80
	614	1RTB	P114G	61.60	6.00	-3.30
	615	1RTB	P114G	61.80	6.00	-3.60
	1573	JG0184	C83S	25.00	6.60	-1.91
	1478	4LYZ	F3Y	74.00	6.40	-0.45
	1479	4LYZ	A31I	74.00	6.40	1.40
	1480	4LYZ	A31L	74.00	6.40	1.80
	1481	4LYZ	A31V	74.00	6.40	1.20
	1482	4LYZ	F34Y	74.00	6.40	0.19
	1483	4LYZ	G49A	65.60	2.70	-1.89
	1484	4LYZ	G67A	65.60	2.70	-0.98
	1485	4LYZ	G71A	65.60	2.70	-0.38
	1486	4LYZ	H15L	74.00	6.40	0.76
	1487	4LYZ	I55A	74.00	6.40	-4.40
	1488	4LYZ	I55F	74.00	6.40	-2.46
	1489	4LYZ	I55L	74.00	6.40	-0.45
	1490	4LYZ	I55M	74.00	6.40	-2.27
	1491	4LYZ	I55T	74.00	6.40	-4.96
	1492	4LYZ	I55V	74.00	6.40	-0.91
	1493	4LYZ	N19K	74.00	6.40	-1.06
	1494	4LYZ	N77H	74.00	6.40	-0.38
	1495	4LYZ	R21Q	74.00	6.40	-0.15
	1496	4LYZ	R68K	74.00	6.40	-0.04
	1497	4LYZ	R73K	74.00	6.40	0.23
	1498	4LYZ	S91A	74.00	6.40	-0.15
	1499	4LYZ	S91D	74.00	6.40	-2.31
	1500	4LYZ	S91T	74.00	6.40	0.99
	1501	4LYZ	S91V	74.00	6.40	-0.08
	1502	4LYZ	S91Y	74.00	6.40	-3.07
	1503	4LYZ	T40I	74.00	6.40	-2.20
	1504	4LYZ	T40S	74.00	6.40	-0.27
	1505	4LYZ	D101A	74.00	6.40	0.76
	1506	4LYZ	D101E	74.00	6.40	0.00
	1507	4LYZ	D101F	74.00	6.40	0.72
	1508	4LYZ	D101G	74.00	6.40	0.45
	1509	4LYZ	D101K	74.00	6.40	0.19
	1510	4LYZ	D101N	74.00	6.40	0.04
	1511	4LYZ	D101Q	74.00	6.40	-0.08
	1512	4LYZ	D101R	74.00	6.40	0.27
	1513	4LYZ	D101S	74.00	6.40	0.87
	1514	4LYZ	G102A	65.60	2.70	0.02
	1515	4LYZ	G102R	74.00	6.40	0.38
	1516	4LYZ	G102V	74.00	6.40	-0.04
	1517	4LYZ	G117A	65.60	2.70	-1.46
	1518	4LYZ	Q121H	74.00	6.40	-0.45
	1519	4LYZ	R114H	74.00	6.40	0.68
	# 132 mutation samples in GROUP 28

#GROUP 29 proteins: 1POH 2HPR 1AG2 1EL1 1BVC 1BTA 1VQB
#Grouped dataset (similarity > 25%):
	#Serial	Protein	Mutation T	pH	DDG
	533	1POH	K49A	25.00	7.00	1.60
	534	1POH	K49D	25.00	7.00	1.80
	535	1POH	K49E	25.00	7.00	2.10
	536	1POH	K49G	25.00	7.00	1.20
	537	1POH	K49M	25.00	7.00	1.00
	538	1POH	K49N	25.00	7.00	0.40
	539	1POH	K49Q	25.00	7.00	1.50
	540	1POH	K49R	25.00	7.00	-0.20
	541	1POH	K49S	25.00	7.00	1.20
	962	2HPR	G49A	25.00	7.00	0.80
	963	2HPR	G49E	25.00	7.00	1.40
	964	2HPR	G49K	25.00	7.00	-1.00
	8	1AG2	E200K	25.00	7.00	-0.14
	9	1AG2	F198S	25.00	7.00	-2.46
	10	1AG2	M129V	25.00	7.00	-0.33
	11	1AG2	Q217R	25.00	7.00	-2.13
	12	1AG2	R208H	25.00	7.00	-1.44
	13	1AG2	T183A	25.00	7.00	-4.62
	14	1AG2	T190V	25.00	7.00	-0.17
	15	1AG2	V180I	25.00	7.00	-0.50
	16	1AG2	V210I	25.00	7.00	-0.26
	337	1EL1	A93S	66.40	4.50	-0.26
	338	1EL1	H21G	66.40	4.50	-0.48
	339	1EL1	I56L	66.40	4.50	-0.24
	340	1EL1	V109K	66.40	4.50	-0.43
	219	1BVC	E4A	25.00	4.00	-0.55
	220	1BVC	E4A	25.00	4.00	-0.70
	221	1BVC	L9A	82.20	9.60	-0.40
	222	1BVC	Q8A	4.00	4.20	0.89
	223	1BVC	Q8A	4.00	4.20	1.07
	224	1BVC	Q8G	4.00	4.20	-0.50
	225	1BVC	Q8G	4.00	4.20	-0.63
	226	1BVC	D44A	25.00	4.00	-0.15
	227	1BVC	D44A	25.00	4.00	-0.20
	228	1BVC	D60A	25.00	4.00	-0.10
	229	1BVC	D60A	25.00	4.00	-0.15
	230	1BVC	E18A	25.00	4.00	-0.50
	231	1BVC	E18A	25.00	4.00	-0.70
	232	1BVC	G23A	82.20	9.60	-1.10
	233	1BVC	I28A	76.50	11.00	-1.30
	234	1BVC	I28L	76.50	11.00	-0.60
	235	1BVC	I28M	76.50	11.00	-0.60
	236	1BVC	I28V	76.50	11.00	0.00
	237	1BVC	K56A	25.00	4.00	-0.20
	238	1BVC	K56A	25.00	4.00	-0.25
	239	1BVC	K77A	25.00	4.00	-0.02
	240	1BVC	K77A	25.00	4.00	-0.05
	241	1BVC	L11A	82.20	9.60	-0.40
	242	1BVC	L29A	76.50	11.00	-2.40
	243	1BVC	L29I	76.50	11.00	-1.10
	244	1BVC	L29M	76.50	11.00	0.10
	245	1BVC	L29V	76.50	11.00	-1.70
	246	1BVC	L49I	76.50	11.00	-0.80
	247	1BVC	L69A	76.50	11.00	-1.20
	248	1BVC	L69I	76.50	11.00	0.00
	249	1BVC	L69M	76.50	11.00	0.00
	250	1BVC	L69V	76.50	11.00	-0.10
	251	1BVC	P88A	82.20	9.60	0.60
	252	1BVC	T51A	82.20	9.60	-1.40
	253	1BVC	T67A	82.20	9.60	-0.30
	254	1BVC	V13A	82.20	9.60	-0.70
	255	1BVC	V66A	82.20	9.60	0.80
	256	1BVC	E109A	4.00	4.20	0.17
	257	1BVC	E109A	4.00	4.20	0.36
	258	1BVC	E109G	4.00	4.20	-0.89
	259	1BVC	E109G	4.00	4.20	-0.96
	260	1BVC	G129A	82.20	9.60	1.10
	261	1BVC	H116A	82.20	9.60	0.20
	262	1BVC	I111A	76.50	11.00	-1.80
	263	1BVC	I111L	76.50	11.00	-0.60
	264	1BVC	I111M	76.50	11.00	-1.10
	265	1BVC	I142A	76.50	11.00	-1.10
	266	1BVC	I142A	82.20	9.60	-1.90
	267	1BVC	I142L	76.50	11.00	0.60
	268	1BVC	I142M	76.50	11.00	0.90
	269	1BVC	I142V	76.50	11.00	-0.10
	270	1BVC	K140A	4.00	4.20	0.35
	271	1BVC	K140A	4.00	4.20	0.60
	272	1BVC	L135I	76.50	11.00	-1.50
	273	1BVC	L135M	76.50	11.00	-0.80
	274	1BVC	L135V	76.50	11.00	-2.20
	275	1BVC	L137A	82.20	9.60	-1.80
	276	1BVC	L149A	82.20	9.60	-1.60
	277	1BVC	S117A	82.20	9.60	-0.30
	278	1BVC	V114A	82.20	9.60	-1.40
	218	1BTA	C82A	25.00	7.40	0.48
	722	1VQB	I6V	25.00	7.00	-0.70
	723	1VQB	A86T	25.00	7.00	-0.70
	724	1VQB	A86V	25.00	7.00	0.50
	725	1VQB	C33A	25.00	7.00	-0.50
	726	1VQB	C33I	25.00	7.00	-0.90
	727	1VQB	C33L	25.00	7.00	-2.60
	728	1VQB	C33M	25.00	7.00	-3.50
	729	1VQB	C33S	25.00	7.00	-4.20
	730	1VQB	C33S	25.00	7.00	-4.30
	731	1VQB	C33T	25.00	7.00	-4.60
	732	1VQB	C33V	25.00	7.00	-0.20
	733	1VQB	D36C	25.00	7.00	-2.00
	734	1VQB	D36C	25.00	7.00	-2.10
	735	1VQB	D36N	25.00	7.00	-1.00
	736	1VQB	D50H	25.00	7.00	-1.50
	737	1VQB	D50H	25.00	7.00	-1.60
	738	1VQB	E30F	25.00	7.00	2.00
	739	1VQB	E30F	25.00	7.00	2.10
	740	1VQB	E30M	25.00	7.00	0.60
	741	1VQB	E30M	25.00	7.00	0.70
	742	1VQB	E30N	25.00	7.00	-1.10
	743	1VQB	E40C	25.00	7.00	-1.60
	744	1VQB	E40T	25.00	7.00	-0.40
	745	1VQB	F13T	25.00	7.00	-0.70
	746	1VQB	F68L	25.00	7.00	-4.20
	747	1VQB	F68L	25.00	7.00	-4.30
	748	1VQB	F68V	25.00	7.00	-5.00
	749	1VQB	F73W	25.00	7.00	0.80
	750	1VQB	H64C	25.00	7.00	0.50
	751	1VQB	I47A	25.00	7.00	-7.00
	752	1VQB	I47A	25.00	7.00	-7.10
	753	1VQB	I47C	25.00	7.00	-5.20
	754	1VQB	I47C	25.00	7.00	-5.30
	755	1VQB	I47F	25.00	7.00	-1.90
	756	1VQB	I47F	25.00	7.00	-2.00
	757	1VQB	I47L	25.00	7.00	-0.60
	758	1VQB	I47L	25.00	7.00	-0.70
	759	1VQB	I47M	25.00	7.00	-2.10
	760	1VQB	I47M	25.00	7.00	-2.20
	761	1VQB	I47T	25.00	7.00	-7.40
	762	1VQB	I47V	25.00	7.00	-2.50
	763	1VQB	I47V	25.00	7.00	-2.60
	764	1VQB	I78C	25.00	7.00	-4.40
	765	1VQB	I78T	25.00	7.00	-6.60
	766	1VQB	I78V	25.00	7.00	-1.30
	767	1VQB	K24V	25.00	7.00	0.80
	768	1VQB	K69H	25.00	7.00	-1.20
	769	1VQB	K69H	25.00	7.00	-1.30
	770	1VQB	K69M	25.00	7.00	0.10
	771	1VQB	K69M	25.00	7.00	0.20
	772	1VQB	L28V	25.00	7.00	1.10
	773	1VQB	L32H	25.00	7.00	-0.90
	774	1VQB	L32R	25.00	7.00	-1.60
	775	1VQB	L32W	25.00	7.00	2.80
	776	1VQB	L32Y	25.00	7.00	1.00
	777	1VQB	L37A	25.00	7.00	-7.70
	778	1VQB	L37C	25.00	7.00	-4.60
	779	1VQB	L37I	25.00	7.00	-1.40
	780	1VQB	L37T	25.00	7.00	-5.20
	781	1VQB	L37V	25.00	7.00	-3.50
	782	1VQB	L49A	25.00	7.00	-6.10
	783	1VQB	L49C	25.00	7.00	-4.10
	784	1VQB	L49I	25.00	7.00	-1.90
	785	1VQB	L49T	25.00	7.00	-5.70
	786	1VQB	L49V	25.00	7.00	-2.90
	787	1VQB	L65P	25.00	7.00	-1.50
	788	1VQB	L81C	25.00	7.00	-3.70
	789	1VQB	L81T	25.00	7.00	-5.10
	790	1VQB	L81V	25.00	7.00	-0.20
	791	1VQB	M77A	25.00	7.00	-2.10
	792	1VQB	M77C	25.00	7.00	0.00
	793	1VQB	M77F	25.00	7.00	-0.20
	794	1VQB	M77I	25.00	7.00	1.60
	795	1VQB	M77L	25.00	7.00	-1.20
	796	1VQB	M77T	25.00	7.00	-0.80
	797	1VQB	M77V	25.00	7.00	1.20
	798	1VQB	R82C	25.00	7.00	-1.50
	799	1VQB	S67C	25.00	7.00	-3.70
	800	1VQB	S67T	25.00	7.00	-1.60
	801	1VQB	T48C	25.00	7.00	-0.80
	802	1VQB	T48V	25.00	7.00	0.00
	803	1VQB	T62C	25.00	7.00	-0.70
	804	1VQB	T62V	25.00	7.00	1.30
	805	1VQB	V19C	25.00	7.00	-0.30
	806	1VQB	V19T	25.00	7.00	-0.60
	807	1VQB	V35A	25.00	7.00	-2.20
	808	1VQB	V35C	25.00	7.00	-1.40
	809	1VQB	V35F	25.00	7.00	-3.10
	810	1VQB	V35F	25.00	7.00	-3.20
	811	1VQB	V35I	25.00	7.00	-0.60
	812	1VQB	V35I	25.00	7.00	-0.70
	813	1VQB	V35L	25.00	7.00	-2.70
	814	1VQB	V35M	25.00	7.00	-1.00
	815	1VQB	V35M	25.00	7.00	-1.10
	816	1VQB	V35T	25.00	7.00	-5.30
	817	1VQB	V43C	25.00	7.00	-2.10
	818	1VQB	V43T	25.00	7.00	-1.60
	819	1VQB	V45A	25.00	7.00	-2.10
	820	1VQB	V45C	25.00	7.00	-0.10
	821	1VQB	V45L	25.00	7.00	-3.00
	822	1VQB	V45T	25.00	7.00	-3.50
	823	1VQB	V63C	25.00	7.00	-4.10
	824	1VQB	V63T	25.00	7.00	-5.00
	825	1VQB	V70C	25.00	7.00	-3.10
	826	1VQB	V70C	25.00	7.00	-3.30
	827	1VQB	V70P	25.00	7.00	-5.00
	828	1VQB	V70P	25.00	7.00	-5.10
	829	1VQB	V70T	25.00	7.00	-3.50
	830	1VQB	Y26R	25.00	7.00	-0.40
	831	1VQB	Y41A	25.00	7.00	-0.40
	832	1VQB	Y41F	25.00	7.00	-0.60
	# 197 mutation samples in GROUP 29

#GROUP 30 proteins: 1RX4 3MBP 2LZM 1TPK 2CI2 1STN 1AJ3
#Grouped dataset (similarity > 25%):
	#Serial	Protein	Mutation T	pH	DDG
	616	1RX4	L28R	15.00	7.80	0.50
	617	1RX4	V75A	15.00	7.80	-0.20
	618	1RX4	V75C	15.00	7.80	-0.20
	619	1RX4	V75H	15.00	6.50	-1.90
	620	1RX4	V75H	15.00	7.80	-1.70
	621	1RX4	V75I	15.00	7.80	-2.00
	622	1RX4	V75R	15.00	7.80	-2.80
	623	1RX4	V75S	15.00	7.80	-1.90
	624	1RX4	V75Y	15.00	7.80	-2.30
	625	1RX4	E139K	15.00	7.80	-2.36
	626	1RX4	E139Q	15.00	7.80	-1.36
	1421	3MBP	P48A	63.00	7.40	0.50
	1422	3MBP	P48S	63.00	7.40	0.30
	1423	3MBP	P133A	63.00	7.40	-0.30
	1424	3MBP	P133S	63.00	7.40	-2.10
	1425	3MBP	P159A	63.00	7.40	-1.80
	1426	3MBP	P159S	63.00	7.40	-2.10
	965	2LZM	I3A	41.90	2.00	-1.10
	966	2LZM	I3A	64.70	6.50	-0.70
	967	2LZM	I3C	41.90	2.00	1.00
	968	2LZM	I3C	41.90	2.00	-0.40
	969	2LZM	I3C	64.70	6.50	1.20
	970	2LZM	I3C	64.70	6.50	-1.20
	971	2LZM	I3D	41.90	2.00	-1.80
	972	2LZM	I3D	64.70	6.50	-3.20
	973	2LZM	I3E	38.75	2.00	-1.77
	974	2LZM	I3E	41.90	2.00	-1.10
	975	2LZM	I3E	46.16	2.50	-1.71
	976	2LZM	I3E	53.56	3.00	-1.53
	977	2LZM	I3E	64.70	6.50	-2.00
	978	2LZM	I3F	38.75	2.00	-1.49
	979	2LZM	I3F	41.90	2.00	-1.00
	980	2LZM	I3F	46.16	2.50	-1.09
	981	2LZM	I3F	53.56	3.00	-0.53
	982	2LZM	I3F	64.70	6.50	-1.10
	983	2LZM	I3G	41.90	2.00	-1.80
	984	2LZM	I3G	64.70	6.50	-2.10
	985	2LZM	I3L	38.75	2.00	0.85
	986	2LZM	I3L	41.90	2.00	0.90
	987	2LZM	I3L	46.16	2.50	1.01
	988	2LZM	I3L	53.56	3.00	1.16
	989	2LZM	I3L	64.70	6.50	0.40
	990	2LZM	I3M	41.90	2.00	-0.30
	991	2LZM	I3M	64.70	6.50	-0.90
	992	2LZM	I3P	38.75	2.00	-2.96
	993	2LZM	I3P	46.16	2.50	-2.97
	994	2LZM	I3P	53.56	3.00	-2.53
	995	2LZM	I3S	41.90	2.00	-1.90
	996	2LZM	I3S	64.70	6.50	-1.70
	997	2LZM	I3T	38.75	2.00	-2.45
	998	2LZM	I3T	41.90	2.00	-1.70
	999	2LZM	I3T	46.16	2.50	-2.28
	1000	2LZM	I3T	53.56	3.00	-1.81
	1001	2LZM	I3T	64.70	6.50	-2.30
	1002	2LZM	I3V	41.90	2.00	-0.60
	1003	2LZM	I3V	64.70	6.50	-0.40
	1004	2LZM	I3W	64.70	6.50	-2.80
	1005	2LZM	I3Y	41.90	2.00	-2.70
	1006	2LZM	I3Y	64.70	6.50	-2.30
	1007	2LZM	M6L	47.00	3.00	-2.80
	1008	2LZM	A41S	51.55	3.00	-0.60
	1009	2LZM	A42S	51.55	3.00	-2.30
	1010	2LZM	A49S	51.55	3.00	-0.50
	1011	2LZM	A73S	51.55	3.00	-0.40
	1012	2LZM	A74P	57.50	3.50	-5.70
	1013	2LZM	A74P	62.20	4.00	-5.00
	1014	2LZM	A74P	62.90	6.50	-4.60
	1015	2LZM	A74P	65.70	5.50	-4.50
	1016	2LZM	A82P	38.80	2.00	-0.07
	1017	2LZM	A82P	41.90	2.00	0.30
	1018	2LZM	A82P	46.20	2.50	0.51
	1019	2LZM	A82P	53.60	3.00	1.27
	1020	2LZM	A82P	64.70	6.50	0.80
	1021	2LZM	A82S	51.55	3.00	-0.30
	1022	2LZM	A93P	38.80	2.00	0.03
	1023	2LZM	A93P	41.90	2.00	0.10
	1024	2LZM	A93P	46.20	2.50	0.51
	1025	2LZM	A93P	53.60	3.00	1.10
	1026	2LZM	A93P	64.70	6.50	0.10
	1027	2LZM	A93S	51.55	3.00	-0.20
	1028	2LZM	A98S	51.55	3.00	-2.50
	1029	2LZM	A98V	40.00	3.00	-4.90
	1030	2LZM	C54T	70.00	6.50	0.30
	1031	2LZM	C54V	70.00	6.50	-0.70
	1032	2LZM	D20A	65.10	5.40	-0.30
	1033	2LZM	D20N	65.10	5.40	1.30
	1034	2LZM	D20S	65.10	5.40	0.70
	1035	2LZM	D20T	65.10	5.40	0.90
	1036	2LZM	D47A	51.65	3.00	-0.28
	1037	2LZM	D47A	62.20	6.70	-0.95
	1038	2LZM	D72P	38.50	2.00	-2.60
	1039	2LZM	D72P	63.40	6.50	-2.70
	1040	2LZM	D92N	39.50	2.00	-0.10
	1041	2LZM	D92N	62.40	6.70	-1.40
	1042	2LZM	E11A	66.48	5.40	1.10
	1043	2LZM	E11F	66.48	5.40	1.70
	1044	2LZM	E11H	65.10	5.40	0.10
	1045	2LZM	E11M	66.48	5.40	1.60
	1046	2LZM	E11N	65.10	5.40	-0.10
	1047	2LZM	E45A	51.65	3.00	0.55
	1048	2LZM	E45A	62.20	6.70	0.01
	1049	2LZM	G30A	66.48	5.40	0.10
	1050	2LZM	G30F	66.48	5.40	-1.50
	1051	2LZM	G77A	41.90	2.00	-0.40
	1052	2LZM	G77A	64.70	6.50	0.40
	1053	2LZM	H31N	66.00	5.50	-4.00
	1054	2LZM	K16E	50.90	2.80	-0.50
	1055	2LZM	K16E	66.70	5.30	0.50
	1056	2LZM	K43A	51.65	3.00	-0.96
	1057	2LZM	K43A	62.20	6.70	-1.03
	1058	2LZM	K48A	51.65	3.00	-0.32
	1059	2LZM	K48A	62.20	6.70	-0.56
	1060	2LZM	K60H	28.50	2.00	-0.80
	1061	2LZM	K60H	63.00	6.50	-0.10
	1062	2LZM	K60P	41.90	2.00	0.10
	1063	2LZM	K60P	64.70	6.50	0.00
	1064	2LZM	K83H	28.50	2.00	-0.50
	1065	2LZM	K83H	63.00	6.50	-0.40
	1066	2LZM	L46A	51.65	3.00	-2.62
	1067	2LZM	L46A	51.80	3.01	-2.70
	1068	2LZM	L46A	62.20	6.70	-1.86
	1069	2LZM	L99A	51.70	3.00	-4.60
	1070	2LZM	L99A	51.76	3.01	-5.00
	1071	2LZM	L99A	51.80	3.01	-5.00
	1072	2LZM	L99A	64.88	5.70	-4.50
	1073	2LZM	L99A	65.20	5.40	-4.00
	1074	2LZM	L99F	51.76	3.01	-0.40
	1075	2LZM	L99F	64.88	5.70	-0.30
	1076	2LZM	L99G	51.70	3.00	-7.40
	1077	2LZM	L99G	65.20	5.40	-6.30
	1078	2LZM	L99I	51.76	3.01	-1.40
	1079	2LZM	L99I	64.88	5.70	-1.50
	1080	2LZM	L99M	51.76	3.01	-0.70
	1081	2LZM	L99M	64.88	5.70	-0.60
	1082	2LZM	L99V	51.76	3.01	-2.30
	1083	2LZM	L99V	64.88	5.70	-2.00
	1084	2LZM	N40A	51.65	3.00	0.43
	1085	2LZM	N40A	62.20	6.70	0.32
	1086	2LZM	N55G	41.90	2.00	-0.50
	1087	2LZM	N55G	64.70	6.50	-0.60
	1088	2LZM	Q69P	38.50	2.00	-3.30
	1089	2LZM	Q69P	63.20	6.50	-2.90
	1090	2LZM	R96H	70.00	6.50	-2.80
	1091	2LZM	S38A	53.40	3.00	-0.77
	1092	2LZM	S38D	40.90	2.00	-0.10
	1093	2LZM	S38D	66.10	6.90	0.60
	1094	2LZM	S38N	39.50	2.00	-0.10
	1095	2LZM	S38N	62.40	6.70	0.00
	1096	2LZM	S44A	51.65	3.00	0.44
	1097	2LZM	S44A	51.68	3.01	0.43
	1098	2LZM	S44A	62.20	6.70	0.34
	1099	2LZM	S44C	51.68	3.01	-0.11
	1100	2LZM	S44D	51.68	3.01	-0.11
	1101	2LZM	S44E	51.68	3.01	0.00
	1102	2LZM	S44F	51.68	3.01	0.06
	1103	2LZM	S44G	51.68	3.01	-0.53
	1104	2LZM	S44H	51.68	3.01	0.04
	1105	2LZM	S44I	51.68	3.01	0.31
	1106	2LZM	S44K	51.68	3.01	0.20
	1107	2LZM	S44L	51.68	3.01	0.39
	1108	2LZM	S44M	51.68	3.01	0.33
	1109	2LZM	S44N	51.68	3.01	-0.14
	1110	2LZM	S44P	51.68	3.01	-3.03
	1111	2LZM	S44Q	51.68	3.01	0.27
	1112	2LZM	S44R	51.68	3.01	0.24
	1113	2LZM	S44T	51.68	3.01	0.01
	1114	2LZM	S44V	51.68	3.01	0.10
	1115	2LZM	S44W	51.68	3.01	0.05
	1116	2LZM	S44Y	51.68	3.01	0.19
	1117	2LZM	S90H	28.50	2.00	-1.00
	1118	2LZM	S90H	63.00	6.50	-1.10
	1119	2LZM	S90H	65.40	5.50	-1.10
	1120	2LZM	T59A	41.00	2.00	-2.80
	1121	2LZM	T59A	63.00	6.50	-1.50
	1122	2LZM	T59D	41.00	2.00	-0.90
	1123	2LZM	T59D	63.00	6.50	-1.20
	1124	2LZM	T59G	41.00	2.00	-2.20
	1125	2LZM	T59G	63.00	6.50	-1.60
	1126	2LZM	T59N	41.00	2.00	-0.60
	1127	2LZM	T59N	63.00	6.50	-1.10
	1128	2LZM	T59S	41.00	2.00	-0.70
	1129	2LZM	T59S	63.00	6.50	-0.20
	1130	2LZM	T59V	41.00	2.00	-2.80
	1131	2LZM	T59V	63.00	6.50	-1.50
	1132	2LZM	V75T	51.55	3.00	-1.30
	1133	2LZM	V87T	51.55	3.00	-1.60
	1134	2LZM	A129L	65.30	5.40	-1.30
	1135	2LZM	A129M	65.30	5.40	-1.90
	1136	2LZM	A129V	41.40	1.99	-0.80
	1137	2LZM	A129V	52.10	2.80	-0.70
	1138	2LZM	A130S	51.55	3.00	-1.00
	1139	2LZM	A134S	51.55	3.00	-0.10
	1140	2LZM	A146T	47.00	3.00	-2.29
	1141	2LZM	A146T	70.00	6.50	-1.50
	1142	2LZM	E108V	51.70	3.00	1.20
	1143	2LZM	E108V	65.20	5.40	0.70
	1144	2LZM	E128A	40.75	2.02	0.16
	1145	2LZM	E128A	40.80	2.00	0.16
	1146	2LZM	E128K	47.00	3.00	-1.16
	1147	2LZM	F153A	51.76	3.01	-3.50
	1148	2LZM	F153A	51.80	3.01	-3.50
	1149	2LZM	F153A	64.88	5.70	-3.80
	1150	2LZM	F153A	65.30	5.40	-3.40
	1151	2LZM	F153I	51.76	3.01	-0.50
	1152	2LZM	F153I	64.88	5.70	-0.20
	1153	2LZM	F153L	51.76	3.01	0.20
	1154	2LZM	F153L	64.88	5.70	0.30
	1155	2LZM	F153M	51.76	3.01	-0.80
	1156	2LZM	F153M	64.88	5.70	-0.60
	1157	2LZM	F153V	51.76	3.01	-1.80
	1158	2LZM	F153V	64.88	5.70	-1.80
	1159	2LZM	G113A	38.80	2.00	0.50
	1160	2LZM	G113A	41.90	2.00	0.10
	1161	2LZM	G113A	46.20	2.50	0.54
	1162	2LZM	G113A	53.60	3.00	0.54
	1163	2LZM	G113A	64.70	6.50	0.30
	1164	2LZM	G156D	41.90	2.00	-1.40
	1165	2LZM	G156D	64.70	6.50	-2.30
	1166	2LZM	K124G	41.90	2.00	0.00
	1167	2LZM	K124G	64.70	6.50	-0.10
	1168	2LZM	K135E	50.90	2.80	-0.20
	1169	2LZM	K135E	66.70	5.30	-1.00
	1170	2LZM	K147E	50.90	2.80	0.10
	1171	2LZM	K147E	66.70	5.30	-0.70
	1172	2LZM	L118A	51.65	3.01	-3.50
	1173	2LZM	L118A	51.80	3.01	-3.50
	1174	2LZM	L121A	51.65	3.01	-2.70
	1175	2LZM	L121A	51.80	3.01	-2.70
	1176	2LZM	L121A	65.30	5.40	-2.30
	1177	2LZM	L133A	40.75	2.02	-4.19
	1178	2LZM	L133A	51.80	3.01	-4.30
	1179	2LZM	L133D	51.60	3.00	-4.90
	1180	2LZM	L133D	61.90	6.50	-5.70
	1181	2LZM	L133D	64.60	4.40	-5.50
	1182	2LZM	L133F	41.40	1.99	-0.20
	1183	2LZM	L133F	52.10	2.86	-0.30
	1184	2LZM	M102K	47.90	10.40	-2.20
	1185	2LZM	M102K	51.60	3.00	-8.90
	1186	2LZM	M102K	65.30	5.30	-6.90
	1187	2LZM	M102L	51.76	3.01	-0.74
	1188	2LZM	M102L	64.89	5.70	-0.82
	1189	2LZM	M106K	47.00	3.00	-3.40
	1190	2LZM	M106L	47.00	3.00	0.50
	1191	2LZM	M120A	51.65	3.01	-0.20
	1192	2LZM	M120K	47.00	3.00	-1.60
	1193	2LZM	M120L	47.00	3.00	0.50
	1194	2LZM	N116A	51.65	3.01	0.17
	1195	2LZM	N116D	40.90	2.00	-0.10
	1196	2LZM	N116D	66.10	5.70	0.60
	1197	2LZM	N132F	66.48	5.40	1.30
	1198	2LZM	N132I	66.48	5.40	1.20
	1199	2LZM	N132M	66.48	5.40	1.50
	1200	2LZM	N144D	40.90	2.00	-0.10
	1201	2LZM	N144D	66.10	6.90	0.50
	1202	2LZM	N144E	40.40	2.00	0.20
	1203	2LZM	N144E	64.50	6.50	0.50
	1204	2LZM	N144E	66.70	5.50	0.50
	1205	2LZM	N144H	39.50	2.00	-0.60
	1206	2LZM	N144H	62.40	6.70	0.30
	1207	2LZM	Q105A	42.00	2.10	-0.90
	1208	2LZM	Q105A	66.30	5.80	-0.60
	1209	2LZM	Q105E	42.00	2.10	-0.50
	1210	2LZM	Q105E	66.30	5.80	-1.10
	1211	2LZM	Q105G	42.00	2.10	-1.70
	1212	2LZM	Q105G	66.30	5.80	-1.50
	1213	2LZM	Q122A	51.65	3.01	-0.24
	1214	2LZM	Q123A	51.65	3.01	-0.22
	1215	2LZM	Q123E	40.40	2.00	0.30
	1216	2LZM	Q123E	64.50	6.50	0.40
	1217	2LZM	Q123E	66.70	5.50	0.10
	1218	2LZM	R119A	51.65	3.01	-0.18
	1219	2LZM	R119E	50.90	2.80	-0.20
	1220	2LZM	R119E	66.70	5.30	-0.04
	1221	2LZM	R119M	40.90	2.00	-0.30
	1222	2LZM	R119M	66.10	5.70	0.10
	1223	2LZM	R154E	50.90	2.80	0.20
	1224	2LZM	R154E	66.70	5.30	-1.10
	1225	2LZM	S117A	51.65	3.01	1.27
	1226	2LZM	S117F	51.70	3.00	1.40
	1227	2LZM	S117F	65.09	5.40	1.10
	1228	2LZM	S117F	66.48	5.40	1.10
	1229	2LZM	S117I	66.48	5.40	1.70
	1230	2LZM	S117V	66.48	5.40	2.00
	1231	2LZM	T109D	39.50	2.00	-0.30
	1232	2LZM	T109D	62.40	6.70	0.60
	1233	2LZM	T109N	39.50	2.00	0.00
	1234	2LZM	T109N	62.40	6.70	0.10
	1235	2LZM	T115A	51.65	3.01	-0.14
	1236	2LZM	T115E	40.40	2.00	-0.50
	1237	2LZM	T115E	40.90	2.00	-0.50
	1238	2LZM	T115E	52.60	3.00	-0.20
	1239	2LZM	T115E	63.60	4.00	-0.10
	1240	2LZM	T115E	64.60	6.50	0.30
	1241	2LZM	T115E	66.10	6.50	0.30
	1242	2LZM	T115E	66.70	5.50	0.00
	1243	2LZM	T152S	40.00	3.00	-2.60
	1244	2LZM	T157A	38.80	2.00	-1.10
	1245	2LZM	T157A	42.00	2.00	-1.40
	1246	2LZM	T157A	46.20	2.50	-0.90
	1247	2LZM	T157A	53.60	3.00	-0.50
	1248	2LZM	T157C	42.00	2.00	-1.30
	1249	2LZM	T157D	42.00	2.00	-1.10
	1250	2LZM	T157E	38.80	2.00	-1.50
	1251	2LZM	T157E	42.00	2.00	-1.50
	1252	2LZM	T157E	46.20	2.50	-1.30
	1253	2LZM	T157E	53.60	3.00	-0.80
	1254	2LZM	T157F	42.00	2.00	-2.40
	1255	2LZM	T157G	42.00	2.00	-1.10
	1256	2LZM	T157H	42.00	2.00	-2.10
	1257	2LZM	T157I	38.80	2.00	-2.10
	1258	2LZM	T157I	42.00	2.00	-2.90
	1259	2LZM	T157I	46.20	2.50	-1.90
	1260	2LZM	T157I	53.60	3.00	-1.50
	1261	2LZM	T157I	62.80	4.00	-2.10
	1262	2LZM	T157I	64.50	6.00	-1.20
	1263	2LZM	T157L	38.80	2.00	-1.70
	1264	2LZM	T157L	42.00	2.00	-1.30
	1265	2LZM	T157L	46.20	2.50	-1.70
	1266	2LZM	T157L	53.60	3.00	-1.70
	1267	2LZM	T157N	38.80	2.00	-1.00
	1268	2LZM	T157N	42.00	2.00	-0.45
	1269	2LZM	T157N	46.20	2.50	-1.10
	1270	2LZM	T157N	53.60	3.00	-1.20
	1271	2LZM	T157R	38.80	2.00	-1.10
	1272	2LZM	T157R	42.00	2.00	-1.30
	1273	2LZM	T157R	46.20	2.50	-0.60
	1274	2LZM	T157R	53.60	3.00	0.30
	1275	2LZM	T157S	42.00	2.00	-0.66
	1276	2LZM	T157V	38.80	2.00	-1.70
	1277	2LZM	T157V	42.00	2.00	-1.60
	1278	2LZM	T157V	46.20	2.50	-1.60
	1279	2LZM	T157V	53.60	3.00	-1.20
	1280	2LZM	V111F	51.76	3.01	-1.43
	1281	2LZM	V111F	64.89	5.70	-1.69
	1282	2LZM	V111I	51.76	3.01	-0.69
	1283	2LZM	V111I	64.89	5.70	-0.85
	1284	2LZM	V131A	40.75	2.02	0.27
	1285	2LZM	V131A	40.80	2.00	0.26
	1286	2LZM	V131A	53.08	3.01	0.26
	1287	2LZM	V131D	53.08	3.01	0.08
	1288	2LZM	V131E	53.08	3.01	0.20
	1289	2LZM	V131G	53.08	3.01	-0.68
	1290	2LZM	V131I	53.08	3.01	0.16
	1291	2LZM	V131L	53.08	3.01	0.09
	1292	2LZM	V131M	53.08	3.01	0.12
	1293	2LZM	V131S	53.08	3.01	-0.05
	1294	2LZM	V131T	53.08	3.01	-0.12
	1295	2LZM	V149C	40.00	3.00	-2.20
	1296	2LZM	V149T	51.55	3.00	-2.80
	711	1TPK	V65A	64.30	4.50	-2.00
	712	1TPK	V65I	64.30	4.50	0.30
	713	1TPK	V65L	64.30	4.50	-1.90
	714	1TPK	V65M	64.30	4.50	-2.20
	715	1TPK	V65S	64.30	4.50	-2.40
	716	1TPK	V65T	64.30	4.50	-1.00
	867	2CI2	A35G	25.00	6.25	-1.09
	868	2CI2	D42A	25.00	6.25	-0.96
	869	2CI2	D64A	25.00	6.25	-0.80
	870	2CI2	D71A	25.00	6.25	-3.41
	871	2CI2	E26A	25.00	6.25	-0.47
	872	2CI2	E26Q	25.00	6.25	-0.62
	873	2CI2	E33D	25.00	6.25	-0.52
	874	2CI2	E33N	25.00	6.25	-0.70
	875	2CI2	E33N	46.45	6.30	-0.70
	876	2CI2	E33Q	25.00	6.25	-0.29
	877	2CI2	E34D	25.00	6.25	-0.74
	878	2CI2	E34N	25.00	6.25	-1.07
	879	2CI2	E34Q	25.00	6.25	-0.47
	880	2CI2	E45A	25.00	6.25	-0.32
	881	2CI2	E60A	25.00	6.25	-0.70
	882	2CI2	E60A	25.00	6.30	-0.68
	883	2CI2	F69A	25.00	6.25	-3.84
	884	2CI2	F69L	25.00	6.25	-2.11
	885	2CI2	F69L	46.45	6.30	-2.11
	886	2CI2	F69V	25.00	6.25	-2.39
	887	2CI2	I39V	25.00	3.00	-1.20
	888	2CI2	I39V	25.00	3.50	-1.16
	889	2CI2	I39V	25.00	6.25	-1.30
	890	2CI2	I39V	25.00	6.30	-1.27
	891	2CI2	I39V	46.45	6.30	-1.30
	892	2CI2	I48A	25.00	3.50	-3.89
	893	2CI2	I48A	25.00	6.30	-3.84
	894	2CI2	I48V	25.00	3.50	-0.92
	895	2CI2	I48V	25.00	6.30	-1.09
	896	2CI2	I48V	46.45	6.30	-1.11
	897	2CI2	I49A	46.45	6.30	-2.12
	898	2CI2	I49V	46.45	6.30	0.08
	899	2CI2	I56A	25.00	6.25	-0.03
	900	2CI2	I76A	25.00	3.00	-4.23
	901	2CI2	I76A	25.00	3.50	-4.34
	902	2CI2	I76A	25.00	6.30	-4.25
	903	2CI2	I76V	25.00	3.00	0.09
	904	2CI2	I76V	25.00	6.30	0.21
	905	2CI2	I76V	46.45	6.30	0.19
	906	2CI2	K21A	25.00	6.25	-0.55
	907	2CI2	K21M	25.00	6.25	-0.67
	908	2CI2	K30A	25.00	6.25	0.42
	909	2CI2	K36A	25.00	6.25	-0.49
	910	2CI2	K36A	46.45	6.30	-0.49
	911	2CI2	K36G	25.00	6.25	-2.32
	912	2CI2	K37A	25.00	6.25	0.21
	913	2CI2	K37A	46.45	6.30	0.23
	914	2CI2	K37G	25.00	6.25	-0.99
	915	2CI2	K37G	46.45	6.30	-0.97
	916	2CI2	K43A	25.00	6.25	-0.65
	917	2CI2	K43A	46.45	6.30	-0.65
	918	2CI2	K43G	25.00	6.25	-3.19
	919	2CI2	K72N	25.00	6.25	0.00
	920	2CI2	L27A	25.00	3.00	-2.66
	921	2CI2	L27A	25.00	6.30	-2.64
	922	2CI2	L27A	46.45	6.30	-2.68
	923	2CI2	L40A	25.00	6.25	-1.33
	924	2CI2	L40G	25.00	6.25	-1.38
	925	2CI2	L51A	25.00	6.25	-2.37
	926	2CI2	L51A	46.45	6.30	-2.37
	927	2CI2	L51I	25.00	6.25	-0.26
	928	2CI2	L51V	25.00	6.25	-0.50
	929	2CI2	L51V	46.45	6.30	-0.50
	930	2CI2	L68A	25.00	3.50	-3.74
	931	2CI2	L68A	25.00	6.30	-3.82
	932	2CI2	N75A	25.00	6.25	-0.83
	933	2CI2	N75D	25.00	6.25	-1.21
	934	2CI2	P25A	25.00	6.25	-1.57
	935	2CI2	P44A	25.00	6.25	-1.76
	936	2CI2	P52A	25.00	6.25	-0.17
	937	2CI2	P80A	25.00	6.25	-3.34
	938	2CI2	Q41A	25.00	6.25	-0.02
	939	2CI2	Q41G	25.00	6.25	-0.60
	940	2CI2	R62A	25.00	6.25	-0.58
	941	2CI2	S31A	25.00	6.25	-0.89
	942	2CI2	S31A	46.45	6.30	-0.89
	943	2CI2	S31G	25.00	6.25	-0.80
	944	2CI2	T22A	46.45	6.30	-0.85
	945	2CI2	T55A	25.00	6.25	0.23
	946	2CI2	T55S	25.00	6.25	-0.02
	947	2CI2	T55V	25.00	6.25	-0.76
	948	2CI2	T58A	25.00	6.30	-0.69
	949	2CI2	T58D	25.00	6.30	0.04
	950	2CI2	V38A	25.00	3.00	-0.46
	951	2CI2	V38A	25.00	6.25	-0.49
	952	2CI2	V38A	25.00	6.30	-0.46
	953	2CI2	V38A	46.45	6.30	-0.48
	954	2CI2	V53A	46.45	6.30	-0.63
	955	2CI2	V53T	46.45	6.30	-1.03
	956	2CI2	V57A	25.00	6.25	-1.47
	957	2CI2	V66A	25.00	3.50	-4.91
	958	2CI2	V66A	25.00	6.30	-4.88
	959	2CI2	V70A	25.00	3.00	-2.17
	960	2CI2	V70A	25.00	6.30	-1.95
	961	2CI2	V70A	46.45	6.30	-1.95
	657	1STN	A60G	20.00	7.00	-1.50
	658	1STN	A60V	20.00	7.00	-2.90
	659	1STN	A90S	20.00	7.00	-2.00
	660	1STN	A90S	47.00	5.00	-2.60
	661	1STN	A90S	51.40	7.00	-2.50
	662	1STN	D77A	20.00	7.00	-3.20
	663	1STN	D77G	20.00	7.00	-2.20
	664	1STN	D83A	20.00	7.00	-3.90
	665	1STN	D83G	20.00	7.00	-2.80
	666	1STN	D95A	20.00	7.00	-3.60
	667	1STN	D95G	20.00	7.00	-3.10
	668	1STN	E73A	20.00	7.00	-1.60
	669	1STN	F61A	20.00	7.00	-2.40
	670	1STN	F61G	20.00	7.00	-4.70
	671	1STN	F76A	20.00	7.00	-4.10
	672	1STN	F76G	20.00	7.00	-4.70
	673	1STN	G79S	20.00	7.00	-2.40
	674	1STN	G79S	40.00	5.28	-1.80
	675	1STN	G79S	47.00	5.00	-1.20
	676	1STN	G79S	51.40	7.00	-1.30
	677	1STN	G88V	47.00	5.00	0.60
	678	1STN	G88V	51.40	7.00	0.50
	679	1STN	H46Y	40.00	5.38	0.00
	680	1STN	I18G	20.00	7.00	-2.60
	681	1STN	I18M	40.00	5.42	-0.20
	682	1STN	L25A	47.00	5.00	-2.80
	683	1STN	L25A	51.40	7.00	-2.60
	684	1STN	L36A	20.00	7.00	-3.60
	685	1STN	L36G	20.00	7.00	-5.40
	686	1STN	L37A	20.00	7.00	-1.80
	687	1STN	L37G	20.00	7.00	-3.90
	688	1STN	L89F	40.00	5.38	-1.20
	689	1STN	T33S	20.00	7.00	-1.40
	690	1STN	T62A	20.00	7.00	-2.40
	691	1STN	T62G	20.00	7.00	-3.40
	692	1STN	V23F	40.00	5.35	-1.50
	693	1STN	V66L	47.00	5.00	0.60
	694	1STN	V66L	51.40	7.00	0.80
	695	1STN	Y91S	20.00	7.00	-5.30
	696	1STN	H124L	40.00	5.20	0.70
	697	1STN	H124L	47.00	5.00	1.90
	698	1STN	H124L	51.40	7.00	1.30
	699	1STN	L103A	20.00	7.00	-4.60
	700	1STN	N118D	20.00	7.00	-2.50
	701	1STN	W140F	20.00	7.00	-0.60
	702	1STN	W140H	20.00	7.00	-0.40
	703	1STN	W140L	20.00	7.00	-4.50
	704	1STN	W140Y	20.00	7.00	-1.10
	17	1AJ3	W22F	25.00	7.50	-1.11
	# 499 mutation samples in GROUP 30

#GROUP 31 proteins: 1RTB 1ONC 2AFG 2AKY 1CSP 1A23 1C9O
#Grouped dataset (similarity > 25%):
	#Serial	Protein	Mutation T	pH	DDG
	605	1RTB	P93A	56.05	4.20	-2.70
	606	1RTB	P93G	61.60	6.00	-2.20
	607	1RTB	P93G	61.80	6.00	-2.60
	608	1RTB	P93S	56.05	4.20	-2.10
	609	1RTB	Y97A	63.30	5.00	-12.00
	610	1RTB	Y97F	63.30	5.00	-3.54
	611	1RTB	Y97G	63.30	5.00	-11.70
	612	1RTB	P114A	56.05	4.20	-3.20
	613	1RTB	P114G	56.05	4.20	-2.80
	614	1RTB	P114G	61.60	6.00	-3.30
	615	1RTB	P114G	61.80	6.00	-3.60
	476	1ONC	M23L	25.00	2.00	-2.51
	477	1ONC	M23L	25.00	2.50	-2.30
	478	1ONC	M23L	25.00	3.00	-2.78
	479	1ONC	M23L	25.00	3.50	-2.89
	480	1ONC	M23L	25.00	4.00	-2.42
	481	1ONC	M23L	25.00	5.00	-2.66
	482	1ONC	M23L	25.00	6.00	-2.66
	483	1ONC	M23L	25.00	7.00	-2.22
	484	1ONC	M23L	25.00	8.00	-2.39
	860	2AFG	L44P	40.05	6.60	0.69
	861	2AFG	L73V	40.05	6.60	-1.46
	862	2AFG	V109L	40.05	6.60	-0.57
	863	2AKY	V8I	25.00	7.50	-1.20
	864	2AKY	T77H	25.00	7.50	-2.15
	865	2AKY	I213F	25.00	7.50	-1.91
	866	2AKY	N169D	25.00	7.50	-2.15
	316	1CSP	E3L	70.00	7.00	0.41
	317	1CSP	E3L	70.00	7.00	1.60
	318	1CSP	E3R	70.00	7.00	0.77
	319	1CSP	E3R	70.00	7.00	2.66
	320	1CSP	E66L	70.00	7.00	1.44
	321	1CSP	E66L	70.00	7.00	2.11
	322	1CSP	F15A	45.00	7.00	1.12
	323	1CSP	F15A	45.00	7.00	-0.96
	324	1CSP	F15A	45.00	7.00	-2.05
	325	1CSP	F15A	60.00	7.00	-1.67
	326	1CSP	F17A	45.00	7.00	0.55
	327	1CSP	F17A	45.00	7.00	-0.81
	328	1CSP	F17A	45.00	7.00	-1.52
	329	1CSP	F17A	60.00	7.00	-1.34
	330	1CSP	F27A	45.00	7.00	-0.12
	331	1CSP	F27A	45.00	7.00	-0.89
	332	1CSP	F27A	60.00	7.00	-0.69
	333	1CSP	F38A	60.00	7.00	0.31
	1	1A23	H32L	30.00	7.00	4.60
	2	1A23	H32L	30.00	7.00	5.30
	3	1A23	H32S	30.00	7.00	3.60
	4	1A23	H32S	30.00	7.00	5.20
	5	1A23	H32Y	30.00	7.00	0.50
	6	1A23	H32Y	30.00	7.00	6.80
	279	1C9O	Q2L	70.00	7.00	0.29
	280	1C9O	Q2L	70.00	7.00	0.55
	281	1C9O	R3A	70.00	7.00	-1.05
	282	1C9O	R3A	70.00	7.00	-1.89
	283	1C9O	R3E	70.00	7.00	-1.00
	284	1C9O	R3E	70.00	7.00	-2.75
	285	1C9O	R3K	70.00	7.00	-0.14
	286	1C9O	R3K	70.00	7.00	-0.19
	287	1C9O	R3L	70.00	7.00	-0.22
	288	1C9O	R3L	70.00	7.00	-0.93
	289	1C9O	E46A	70.00	7.00	-0.12
	290	1C9O	E46A	70.00	7.00	-0.22
	291	1C9O	G23Q	70.00	7.00	-0.29
	292	1C9O	G23Q	70.00	7.00	-0.31
	293	1C9O	L66E	70.00	7.00	-1.24
	294	1C9O	L66E	70.00	7.00	-1.27
	295	1C9O	N11S	70.00	7.00	0.22
	296	1C9O	N11S	70.00	7.00	0.33
	297	1C9O	Q53E	70.00	7.00	0.00
	298	1C9O	Q53E	70.00	7.00	-0.10
	299	1C9O	S24D	70.00	7.00	0.19
	300	1C9O	S24D	70.00	7.00	0.22
	301	1C9O	T31S	70.00	7.00	0.17
	302	1C9O	T31S	70.00	7.00	0.19
	303	1C9O	V64T	70.00	7.00	-0.19
	304	1C9O	V64T	70.00	7.00	-0.26
	305	1C9O	Y15F	70.00	7.00	0.07
	306	1C9O	Y15F	70.00	7.00	-0.05
	# 79 mutation samples in GROUP 31

#GROUP 32 proteins: 1SAR 1BNI 1SUP JG0184 3MBP
#Grouped dataset (similarity > 25%):
	#Serial	Protein	Mutation T	pH	DDG
	627	1SAR	T5V	48.40	7.00	0.00
	628	1SAR	V2T	48.40	7.00	-0.90
	629	1SAR	E41K	49.00	7.00	-0.70
	630	1SAR	E41K	55.60	5.50	-1.50
	631	1SAR	E54Q	55.60	5.50	-2.30
	632	1SAR	E74K	49.00	7.00	0.90
	633	1SAR	E74K	55.60	5.50	0.10
	634	1SAR	H85Q	49.00	7.00	0.00
	635	1SAR	H85Q	55.60	5.50	0.00
	636	1SAR	N39A	48.40	7.00	-2.20
	637	1SAR	N39D	48.40	7.00	-1.50
	638	1SAR	N39S	48.40	7.00	-2.30
	639	1SAR	Q38A	49.00	7.00	1.00
	640	1SAR	Q38A	55.60	5.50	0.40
	641	1SAR	R65A	49.00	7.00	-1.00
	642	1SAR	R65A	55.60	5.50	-1.30
	643	1SAR	T16V	48.40	7.00	0.30
	644	1SAR	T18V	48.40	7.00	-1.40
	645	1SAR	T56V	48.40	7.00	-1.90
	646	1SAR	T59V	48.40	7.00	-1.70
	647	1SAR	T67V	48.40	7.00	0.00
	648	1SAR	T82V	48.40	7.00	-1.70
	649	1SAR	V36T	48.40	7.00	-1.30
	650	1SAR	V43T	48.40	7.00	-0.50
	651	1SAR	V57T	48.40	7.00	-4.40
	29	1BNI	D8A	25.00	4.40	-0.69
	30	1BNI	D8A	25.00	6.30	-0.90
	31	1BNI	D8G	25.00	6.30	-1.17
	32	1BNI	D8S	25.00	6.30	-0.97
	33	1BNI	F7L	25.00	6.15	-4.60
	34	1BNI	I4A	25.00	6.30	-1.40
	35	1BNI	I4V	25.00	6.30	-0.60
	36	1BNI	N5A	25.00	6.30	-1.90
	37	1BNI	T6A	25.00	6.30	-2.10
	38	1BNI	T6A	25.00	6.30	-2.23
	39	1BNI	T6A	25.00	6.30	-2.53
	40	1BNI	T6D	25.00	6.30	0.11
	41	1BNI	T6E	25.00	6.30	-0.27
	42	1BNI	T6G	25.00	6.30	-1.20
	43	1BNI	T6G	25.00	6.30	-1.34
	44	1BNI	T6N	25.00	6.30	-1.27
	45	1BNI	T6P	25.00	6.30	-3.08
	46	1BNI	T6Q	25.00	6.30	-1.87
	47	1BNI	T6S	25.00	6.30	-0.22
	48	1BNI	A32C	25.00	6.30	-1.00
	49	1BNI	A32D	25.00	6.30	-0.70
	50	1BNI	A32E	25.00	6.30	-0.60
	51	1BNI	A32F	25.00	6.30	-0.70
	52	1BNI	A32G	25.00	6.30	-0.90
	53	1BNI	A32H	25.00	6.30	-0.80
	54	1BNI	A32I	25.00	6.30	-0.80
	55	1BNI	A32K	25.00	6.30	-0.20
	56	1BNI	A32L	25.00	6.30	-0.30
	57	1BNI	A32M	25.00	6.30	-0.30
	58	1BNI	A32N	25.00	6.30	-0.70
	59	1BNI	A32P	25.00	6.30	-4.10
	60	1BNI	A32Q	25.00	6.30	-0.50
	61	1BNI	A32R	25.00	6.30	-0.10
	62	1BNI	A32S	25.00	6.30	-0.40
	63	1BNI	A32T	25.00	6.30	-0.80
	64	1BNI	A32V	25.00	6.30	-0.90
	65	1BNI	A32W	25.00	6.30	-1.00
	66	1BNI	A32Y	25.00	6.30	-0.80
	67	1BNI	D12A	25.00	6.30	0.43
	68	1BNI	D12A	25.00	6.30	-0.30
	69	1BNI	D12G	25.00	4.40	-0.78
	70	1BNI	D12G	25.00	6.30	-1.29
	71	1BNI	D12S	25.00	6.30	-0.65
	72	1BNI	D22M	25.00	4.40	-0.27
	73	1BNI	D44E	25.00	6.30	0.10
	74	1BNI	D54A	25.00	6.30	-3.00
	75	1BNI	D54N	25.00	4.40	-2.46
	76	1BNI	D54N	25.00	4.40	-2.66
	77	1BNI	D54N	25.00	6.30	-2.40
	78	1BNI	D75N	25.00	6.30	-4.80
	79	1BNI	D93N	25.00	6.30	-4.11
	80	1BNI	E29A	25.00	6.30	-1.25
	81	1BNI	E29G	25.00	6.30	-1.80
	82	1BNI	E29G	25.00	6.30	-1.81
	83	1BNI	E29Q	25.00	6.30	0.00
	84	1BNI	E29S	25.00	6.30	-1.23
	85	1BNI	G34A	25.00	6.30	-3.12
	86	1BNI	G34D	25.00	6.30	-3.39
	87	1BNI	G34H	25.00	6.30	-2.65
	88	1BNI	G34K	25.00	6.30	-3.12
	89	1BNI	G34N	25.00	6.30	-2.75
	90	1BNI	G34R	25.00	6.30	-2.42
	91	1BNI	G34S	25.00	6.30	-3.20
	92	1BNI	G34T	25.00	6.30	-3.37
	93	1BNI	G65S	25.00	6.30	0.50
	94	1BNI	H18A	25.00	6.30	-1.85
	95	1BNI	H18D	25.00	6.30	-2.56
	96	1BNI	H18G	25.00	6.30	-0.70
	97	1BNI	H18K	25.00	6.30	-1.19
	98	1BNI	H18K	25.00	6.30	-1.20
	99	1BNI	H18N	25.00	6.30	-1.68
	100	1BNI	H18Q	25.00	6.30	-1.60
	101	1BNI	H18R	25.00	6.30	-1.17
	102	1BNI	H18S	25.00	6.30	-2.28
	103	1BNI	I25A	25.00	6.30	-3.50
	104	1BNI	I25V	25.00	6.30	-1.10
	105	1BNI	I51A	25.00	6.30	-4.70
	106	1BNI	I51V	25.00	4.40	-1.86
	107	1BNI	I51V	25.00	6.30	-1.80
	108	1BNI	I55A	25.00	6.30	-1.10
	109	1BNI	I55T	25.00	6.30	-0.60
	110	1BNI	I55V	25.00	6.30	-0.30
	111	1BNI	I76A	25.00	6.30	-1.90
	112	1BNI	I76V	25.00	6.30	-0.80
	113	1BNI	I88A	25.00	6.30	-4.00
	114	1BNI	I88A	25.00	6.30	-4.46
	115	1BNI	I88A	48.00	6.30	-3.90
	116	1BNI	I88L	25.00	6.30	-0.30
	117	1BNI	I88V	25.00	4.40	-1.47
	118	1BNI	I88V	25.00	6.30	-1.30
	119	1BNI	I88V	25.00	6.30	-1.49
	120	1BNI	I88V	48.00	6.30	-1.10
	121	1BNI	I96A	25.00	6.30	-3.20
	122	1BNI	I96A	25.00	6.30	-3.33
	123	1BNI	I96A	25.00	6.30	-3.52
	124	1BNI	I96A	25.00	6.30	-4.00
	125	1BNI	I96A	48.00	6.30	-3.20
	126	1BNI	I96V	25.00	4.40	-1.17
	127	1BNI	I96V	25.00	4.40	-1.18
	128	1BNI	I96V	25.00	6.30	-0.90
	129	1BNI	I96V	25.00	6.30	-0.95
	130	1BNI	I96V	25.00	6.30	-0.98
	131	1BNI	I96V	25.00	6.30	-1.10
	132	1BNI	I96V	48.00	6.30	-0.90
	133	1BNI	K19R	25.00	6.30	0.20
	134	1BNI	K27G	25.00	6.30	-0.40
	135	1BNI	K27G	25.00	6.30	-0.55
	136	1BNI	K62R	25.00	6.30	-0.40
	137	1BNI	K62R	25.00	6.30	-0.50
	138	1BNI	K66A	25.00	6.30	0.20
	139	1BNI	L14A	25.00	6.30	-4.30
	140	1BNI	L14A	25.00	6.30	-4.80
	141	1BNI	L14A	48.00	6.30	-4.20
	142	1BNI	L33Q	25.00	6.30	-1.30
	143	1BNI	L89T	25.00	6.30	-2.50
	144	1BNI	L89V	25.00	6.30	-0.30
	145	1BNI	N23A	25.00	6.30	-2.20
	146	1BNI	N41D	25.00	6.30	-2.50
	147	1BNI	N58A	25.00	6.30	-2.70
	148	1BNI	N58D	25.00	6.30	0.50
	149	1BNI	N77A	25.00	6.30	-1.60
	150	1BNI	N84A	25.00	6.30	-2.00
	151	1BNI	Q15I	25.00	6.30	1.00
	152	1BNI	Q31A	25.00	6.30	0.10
	153	1BNI	Q31G	25.00	6.30	-0.98
	154	1BNI	Q31S	25.00	6.30	-0.20
	155	1BNI	Q31S	25.00	6.30	-0.25
	156	1BNI	R69K	25.00	6.30	-3.13
	157	1BNI	R69M	25.00	4.40	-2.86
	158	1BNI	R69M	25.00	6.30	-2.12
	159	1BNI	R69S	25.00	6.30	-2.72
	160	1BNI	R83K	25.00	6.30	-4.13
	161	1BNI	R83Q	25.00	4.40	-1.58
	162	1BNI	R83Q	25.00	6.30	-2.05
	163	1BNI	S28A	25.00	6.30	0.41
	164	1BNI	S28E	25.00	6.30	0.40
	165	1BNI	S28G	25.00	6.30	-0.45
	166	1BNI	S85A	25.00	6.30	-0.12
	167	1BNI	S91A	25.00	4.40	-1.16
	168	1BNI	S91A	25.00	4.40	-1.38
	169	1BNI	S91A	25.00	6.30	-1.90
	170	1BNI	S92A	25.00	4.40	-2.83
	171	1BNI	S92A	25.00	6.30	-2.80
	172	1BNI	T16A	25.00	6.30	-0.27
	173	1BNI	T16G	25.00	6.30	-1.66
	174	1BNI	T16R	25.00	4.40	0.20
	175	1BNI	T16R	25.00	6.30	0.50
	176	1BNI	T16R	25.00	6.30	-0.48
	177	1BNI	T16S	25.00	6.30	-1.70
	178	1BNI	T16S	25.00	6.30	-1.87
	179	1BNI	T26A	25.00	6.30	-1.90
	180	1BNI	T26A	25.00	6.30	-2.11
	181	1BNI	T26A	25.00	6.30	-2.14
	182	1BNI	T26D	25.00	6.30	-0.08
	183	1BNI	T26E	25.00	6.30	-0.05
	184	1BNI	T26G	25.00	4.40	-2.08
	185	1BNI	T26G	25.00	6.30	-1.50
	186	1BNI	T26G	25.00	6.30	-1.58
	187	1BNI	T26N	25.00	6.30	-1.29
	188	1BNI	T26Q	25.00	6.30	-1.72
	189	1BNI	T26S	25.00	6.30	-0.56
	190	1BNI	T26V	25.00	6.30	-2.31
	191	1BNI	T79V	25.00	6.30	0.30
	192	1BNI	T99V	25.00	6.30	-2.70
	193	1BNI	V10A	25.00	6.30	-3.40
	194	1BNI	V10T	25.00	6.30	-2.50
	195	1BNI	V36A	25.00	6.30	-1.30
	196	1BNI	V36T	25.00	6.30	-1.10
	197	1BNI	V45A	25.00	6.30	-1.80
	198	1BNI	V45T	25.00	6.30	-2.40
	199	1BNI	Y13A	25.00	6.30	-3.30
	200	1BNI	Y13A	25.00	6.30	-3.71
	201	1BNI	Y13F	25.00	6.30	-0.41
	202	1BNI	Y17A	25.00	6.30	-2.00
	203	1BNI	Y17A	25.00	6.30	-2.26
	204	1BNI	Y17F	25.00	6.30	-0.30
	205	1BNI	Y17G	25.00	6.30	-4.03
	206	1BNI	Y17S	25.00	6.30	-2.57
	207	1BNI	Y24F	25.00	6.30	0.00
	208	1BNI	Y78F	25.00	6.30	-1.40
	209	1BNI	Y78F	25.00	6.30	-1.50
	210	1BNI	I109A	25.00	6.30	-2.10
	211	1BNI	I109V	25.00	6.30	-0.80
	212	1BNI	K108R	25.00	6.30	0.90
	213	1BNI	Q104A	25.00	6.30	-0.20
	214	1BNI	R110A	25.00	6.30	-0.40
	215	1BNI	T105V	25.00	6.30	-2.20
	216	1BNI	Y103F	25.00	6.30	0.00
	705	1SUP	M50F	58.80	8.00	0.48
	706	1SUP	N76D	58.80	8.00	0.45
	707	1SUP	G169A	58.80	8.00	0.30
	708	1SUP	N218S	58.80	8.00	1.07
	709	1SUP	Q206C	58.80	8.00	1.25
	710	1SUP	Y217K	58.80	8.00	0.72
	1573	JG0184	C83S	25.00	6.60	-1.91
	1421	3MBP	P48A	63.00	7.40	0.50
	1422	3MBP	P48S	63.00	7.40	0.30
	1423	3MBP	P133A	63.00	7.40	-0.30
	1424	3MBP	P133S	63.00	7.40	-2.10
	1425	3MBP	P159A	63.00	7.40	-1.80
	1426	3MBP	P159S	63.00	7.40	-2.10
	# 226 mutation samples in GROUP 32

#GROUP 33 proteins: 1SUP 4LYZ 1SAR 2RN2 1LZ1 EYBPL
#Grouped dataset (similarity > 25%):
	#Serial	Protein	Mutation T	pH	DDG
	705	1SUP	M50F	58.80	8.00	0.48
	706	1SUP	N76D	58.80	8.00	0.45
	707	1SUP	G169A	58.80	8.00	0.30
	708	1SUP	N218S	58.80	8.00	1.07
	709	1SUP	Q206C	58.80	8.00	1.25
	710	1SUP	Y217K	58.80	8.00	0.72
	1478	4LYZ	F3Y	74.00	6.40	-0.45
	1479	4LYZ	A31I	74.00	6.40	1.40
	1480	4LYZ	A31L	74.00	6.40	1.80
	1481	4LYZ	A31V	74.00	6.40	1.20
	1482	4LYZ	F34Y	74.00	6.40	0.19
	1483	4LYZ	G49A	65.60	2.70	-1.89
	1484	4LYZ	G67A	65.60	2.70	-0.98
	1485	4LYZ	G71A	65.60	2.70	-0.38
	1486	4LYZ	H15L	74.00	6.40	0.76
	1487	4LYZ	I55A	74.00	6.40	-4.40
	1488	4LYZ	I55F	74.00	6.40	-2.46
	1489	4LYZ	I55L	74.00	6.40	-0.45
	1490	4LYZ	I55M	74.00	6.40	-2.27
	1491	4LYZ	I55T	74.00	6.40	-4.96
	1492	4LYZ	I55V	74.00	6.40	-0.91
	1493	4LYZ	N19K	74.00	6.40	-1.06
	1494	4LYZ	N77H	74.00	6.40	-0.38
	1495	4LYZ	R21Q	74.00	6.40	-0.15
	1496	4LYZ	R68K	74.00	6.40	-0.04
	1497	4LYZ	R73K	74.00	6.40	0.23
	1498	4LYZ	S91A	74.00	6.40	-0.15
	1499	4LYZ	S91D	74.00	6.40	-2.31
	1500	4LYZ	S91T	74.00	6.40	0.99
	1501	4LYZ	S91V	74.00	6.40	-0.08
	1502	4LYZ	S91Y	74.00	6.40	-3.07
	1503	4LYZ	T40I	74.00	6.40	-2.20
	1504	4LYZ	T40S	74.00	6.40	-0.27
	1505	4LYZ	D101A	74.00	6.40	0.76
	1506	4LYZ	D101E	74.00	6.40	0.00
	1507	4LYZ	D101F	74.00	6.40	0.72
	1508	4LYZ	D101G	74.00	6.40	0.45
	1509	4LYZ	D101K	74.00	6.40	0.19
	1510	4LYZ	D101N	74.00	6.40	0.04
	1511	4LYZ	D101Q	74.00	6.40	-0.08
	1512	4LYZ	D101R	74.00	6.40	0.27
	1513	4LYZ	D101S	74.00	6.40	0.87
	1514	4LYZ	G102A	65.60	2.70	0.02
	1515	4LYZ	G102R	74.00	6.40	0.38
	1516	4LYZ	G102V	74.00	6.40	-0.04
	1517	4LYZ	G117A	65.60	2.70	-1.46
	1518	4LYZ	Q121H	74.00	6.40	-0.45
	1519	4LYZ	R114H	74.00	6.40	0.68
	627	1SAR	T5V	48.40	7.00	0.00
	628	1SAR	V2T	48.40	7.00	-0.90
	629	1SAR	E41K	49.00	7.00	-0.70
	630	1SAR	E41K	55.60	5.50	-1.50
	631	1SAR	E54Q	55.60	5.50	-2.30
	632	1SAR	E74K	49.00	7.00	0.90
	633	1SAR	E74K	55.60	5.50	0.10
	634	1SAR	H85Q	49.00	7.00	0.00
	635	1SAR	H85Q	55.60	5.50	0.00
	636	1SAR	N39A	48.40	7.00	-2.20
	637	1SAR	N39D	48.40	7.00	-1.50
	638	1SAR	N39S	48.40	7.00	-2.30
	639	1SAR	Q38A	49.00	7.00	1.00
	640	1SAR	Q38A	55.60	5.50	0.40
	641	1SAR	R65A	49.00	7.00	-1.00
	642	1SAR	R65A	55.60	5.50	-1.30
	643	1SAR	T16V	48.40	7.00	0.30
	644	1SAR	T18V	48.40	7.00	-1.40
	645	1SAR	T56V	48.40	7.00	-1.90
	646	1SAR	T59V	48.40	7.00	-1.70
	647	1SAR	T67V	48.40	7.00	0.00
	648	1SAR	T82V	48.40	7.00	-1.70
	649	1SAR	V36T	48.40	7.00	-1.30
	650	1SAR	V43T	48.40	7.00	-0.50
	651	1SAR	V57T	48.40	7.00	-4.40
	1297	2RN2	A24V	50.10	3.00	0.73
	1298	2RN2	A24V	52.70	5.50	0.88
	1299	2RN2	A52C	53.00	3.20	0.80
	1300	2RN2	A52D	53.00	3.20	-1.90
	1301	2RN2	A52E	53.00	3.20	-1.50
	1302	2RN2	A52F	53.00	3.20	0.50
	1303	2RN2	A52G	53.00	3.20	-2.70
	1304	2RN2	A52H	53.00	3.20	-3.60
	1305	2RN2	A52I	53.00	3.20	1.90
	1306	2RN2	A52K	53.00	3.20	-5.90
	1307	2RN2	A52L	53.00	3.20	1.30
	1308	2RN2	A52M	53.00	3.20	0.50
	1309	2RN2	A52N	53.00	3.20	-1.80
	1310	2RN2	A52P	53.00	3.20	-1.60
	1311	2RN2	A52Q	53.00	3.20	-1.20
	1312	2RN2	A52S	53.00	3.20	-1.80
	1313	2RN2	A52T	53.00	3.20	-0.80
	1314	2RN2	A52V	50.10	3.00	1.70
	1315	2RN2	A52V	53.00	3.20	1.70
	1316	2RN2	A52Y	53.00	3.20	-2.30
	1317	2RN2	D10A	47.00	9.00	4.00
	1318	2RN2	D10A	50.00	3.00	2.40
	1319	2RN2	D10E	47.00	9.00	1.00
	1320	2RN2	D10E	50.00	3.00	1.10
	1321	2RN2	D10H	47.00	9.00	2.40
	1322	2RN2	D10H	50.00	3.00	0.40
	1323	2RN2	D10N	47.00	9.00	2.00
	1324	2RN2	D10N	50.00	3.00	-0.70
	1325	2RN2	D10S	47.00	9.00	2.70
	1326	2RN2	D10S	50.00	3.00	0.70
	1327	2RN2	D70A	47.00	9.00	1.10
	1328	2RN2	D70A	50.00	3.00	-0.10
	1329	2RN2	D70E	47.00	9.00	0.10
	1330	2RN2	D70E	50.00	3.00	0.50
	1331	2RN2	D70N	47.00	9.00	1.60
	1332	2RN2	D70N	50.00	3.00	-0.30
	1333	2RN2	D94E	49.80	3.00	-0.40
	1334	2RN2	D94E	49.80	5.50	-0.40
	1335	2RN2	E48A	47.00	9.00	-0.30
	1336	2RN2	E48A	50.00	3.00	-0.10
	1337	2RN2	E48D	47.00	9.00	-0.20
	1338	2RN2	E48D	50.00	3.00	0.20
	1339	2RN2	E48Q	47.00	9.00	0.30
	1340	2RN2	E48Q	50.00	3.00	-0.10
	1341	2RN2	G23A	50.10	3.00	0.70
	1342	2RN2	G23A	50.90	3.00	0.70
	1343	2RN2	G23A	52.50	5.50	0.50
	1344	2RN2	G23A	52.70	5.50	0.50
	1345	2RN2	G77A	49.80	3.00	-0.90
	1346	2RN2	H62D	50.10	3.00	0.67
	1347	2RN2	H62D	52.70	5.50	-0.17
	1348	2RN2	H62P	49.80	3.00	1.00
	1349	2RN2	H62P	50.10	3.00	1.00
	1350	2RN2	H62P	50.90	3.00	1.00
	1351	2RN2	H62P	52.00	5.50	1.10
	1352	2RN2	H62P	52.50	5.50	1.10
	1353	2RN2	H62P	52.70	5.50	1.10
	1354	2RN2	H62R	50.10	3.00	-0.03
	1355	2RN2	H62R	52.70	5.50	0.36
	1356	2RN2	K91R	49.80	3.00	0.20
	1357	2RN2	K91R	49.80	5.50	0.00
	1358	2RN2	K95A	49.80	3.00	0.10
	1359	2RN2	K95A	49.80	5.50	0.10
	1360	2RN2	K95G	49.80	3.00	1.70
	1361	2RN2	K95G	49.80	5.50	1.90
	1362	2RN2	K95N	49.80	3.00	0.90
	1363	2RN2	K95N	49.80	5.50	0.90
	1364	2RN2	K95N	50.10	3.00	0.88
	1365	2RN2	K95N	52.70	5.50	0.88
	1366	2RN2	Q76L	50.10	3.00	0.24
	1367	2RN2	Q80L	50.10	3.00	0.30
	1368	2RN2	R41C	50.10	3.00	0.12
	1369	2RN2	R41C	52.70	5.50	0.44
	1370	2RN2	S68A	49.80	3.00	-0.50
	1371	2RN2	S68G	49.80	3.00	-2.40
	1372	2RN2	S68L	49.80	3.00	-0.50
	1373	2RN2	S68T	49.80	3.00	-0.20
	1374	2RN2	S68V	49.80	3.00	0.60
	1375	2RN2	V74A	49.80	3.00	-2.20
	1376	2RN2	V74A	52.00	5.50	-3.40
	1377	2RN2	V74I	49.80	3.00	0.70
	1378	2RN2	V74I	52.00	5.50	0.60
	1379	2RN2	V74L	49.80	3.00	1.10
	1380	2RN2	V74L	50.90	3.00	1.10
	1381	2RN2	V74L	52.00	5.50	0.90
	1382	2RN2	V74L	52.50	5.50	0.90
	1383	2RN2	A125T	49.80	3.00	0.10
	1384	2RN2	A125T	52.00	5.50	0.00
	1385	2RN2	D134A	47.00	9.00	2.00
	1386	2RN2	D134A	50.00	3.00	0.80
	1387	2RN2	D134A	50.00	3.00	0.89
	1388	2RN2	D134A	53.10	5.50	1.51
	1389	2RN2	D134E	50.00	3.00	0.72
	1390	2RN2	D134E	53.10	5.50	0.86
	1391	2RN2	D134H	50.00	3.00	0.53
	1392	2RN2	D134H	50.90	3.00	0.50
	1393	2RN2	D134H	52.50	5.50	1.90
	1394	2RN2	D134H	53.10	5.50	1.94
	1395	2RN2	D134I	50.00	3.00	0.69
	1396	2RN2	D134I	53.10	5.50	1.27
	1397	2RN2	D134L	50.00	3.00	1.15
	1398	2RN2	D134L	53.10	5.50	1.51
	1399	2RN2	D134N	47.00	9.00	1.80
	1400	2RN2	D134N	50.00	3.00	-0.10
	1401	2RN2	D134N	53.10	5.50	0.89
	1402	2RN2	D134Q	50.00	3.00	0.48
	1403	2RN2	D134Q	53.10	5.50	1.32
	1404	2RN2	D134S	50.00	3.00	0.26
	1405	2RN2	D134S	53.10	5.50	1.08
	1406	2RN2	D134T	50.00	3.00	0.12
	1407	2RN2	D134T	53.10	5.50	1.08
	1408	2RN2	D134V	50.00	3.00	0.31
	1409	2RN2	D134V	53.10	5.50	1.12
	1410	2RN2	E119V	50.10	3.00	0.09
	1411	2RN2	E119V	52.70	5.50	0.74
	1412	2RN2	E135K	50.10	3.00	-1.10
	1413	2RN2	E135K	52.70	5.50	-0.22
	1414	2RN2	K117R	50.10	3.00	-0.06
	1415	2RN2	K117R	52.70	5.50	0.03
	1416	2RN2	Q113P	49.80	3.00	-0.20
	1417	2RN2	Q113P	52.00	5.50	-0.60
	351	1LZ1	A9S	64.90	2.70	-0.02
	352	1LZ1	E7Q	65.00	2.20	0.10
	353	1LZ1	E7Q	65.00	2.30	-0.43
	354	1LZ1	E7Q	65.00	4.00	-1.44
	355	1LZ1	E7Q	65.00	4.50	-1.29
	356	1LZ1	K1A	64.90	2.70	-0.60
	357	1LZ1	K1M	64.90	2.70	-0.12
	358	1LZ1	L8T	64.90	2.70	-3.73
	359	1LZ1	V2A	49.20	2.70	-1.51
	360	1LZ1	V2A	64.90	2.70	-1.51
	361	1LZ1	V2F	64.90	2.70	-0.86
	362	1LZ1	V2G	64.90	2.70	-2.30
	363	1LZ1	V2I	64.90	2.70	1.10
	364	1LZ1	V2L	64.90	2.70	-0.05
	365	1LZ1	V2M	64.90	2.70	-0.31
	366	1LZ1	A32L	64.90	2.70	-0.10
	367	1LZ1	A32S	64.90	2.70	-0.33
	368	1LZ1	A47P	68.80	2.80	0.10
	369	1LZ1	A92S	64.90	2.70	0.81
	370	1LZ1	A96M	64.90	2.70	0.02
	371	1LZ1	A96S	64.90	2.70	-1.00
	372	1LZ1	C77A	57.00	3.00	-4.60
	373	1LZ1	D18N	65.00	2.20	-0.53
	374	1LZ1	D18N	65.00	4.00	-1.70
	375	1LZ1	D49N	65.00	2.20	0.00
	376	1LZ1	D49N	65.00	4.00	-1.00
	377	1LZ1	D67N	65.00	2.20	-0.24
	378	1LZ1	D67N	65.00	2.30	-0.26
	379	1LZ1	D67N	65.00	4.00	-2.25
	380	1LZ1	D67N	65.00	4.50	-1.70
	381	1LZ1	D91P	68.80	2.80	-0.40
	382	1LZ1	E35L	64.90	2.70	-0.53
	383	1LZ1	G37A	64.90	2.70	-0.29
	384	1LZ1	G37Q	64.90	2.70	-0.26
	385	1LZ1	H78A	64.90	2.70	-0.14
	386	1LZ1	H78G	64.90	2.70	-0.12
	387	1LZ1	I23A	64.90	2.70	-2.54
	388	1LZ1	I23V	49.20	2.70	-0.41
	389	1LZ1	I23V	64.90	2.70	-0.36
	390	1LZ1	I56A	64.90	2.70	-3.71
	391	1LZ1	I56F	64.90	2.70	-4.09
	392	1LZ1	I56L	64.90	2.70	-0.10
	393	1LZ1	I56M	64.90	2.70	-1.77
	394	1LZ1	I56T	64.90	2.70	-3.64
	395	1LZ1	I56V	49.20	2.70	-1.34
	396	1LZ1	I56V	64.90	2.70	-1.20
	397	1LZ1	I59A	49.20	2.70	-1.32
	398	1LZ1	I59A	64.90	2.70	-1.72
	399	1LZ1	I59F	64.90	2.70	-0.81
	400	1LZ1	I59G	64.90	2.70	-3.83
	401	1LZ1	I59L	64.90	2.70	0.00
	402	1LZ1	I59M	64.90	2.70	-1.29
	403	1LZ1	I59S	64.90	2.70	-3.59
	404	1LZ1	I59T	64.90	2.70	-2.22
	405	1LZ1	I59V	49.20	2.70	-0.93
	406	1LZ1	I59V	64.90	2.70	-1.10
	407	1LZ1	I59Y	64.90	2.70	-3.78
	408	1LZ1	I89A	64.90	2.70	-2.70
	409	1LZ1	I89V	49.20	2.70	-0.35
	410	1LZ1	I89V	64.90	2.70	-0.48
	411	1LZ1	P71G	68.80	2.80	-1.60
	412	1LZ1	Q58A	64.90	2.70	0.91
	413	1LZ1	Q58G	64.90	2.70	1.87
	414	1LZ1	R21A	64.90	2.70	1.32
	415	1LZ1	R21G	64.90	2.70	1.15
	416	1LZ1	R50A	64.90	2.70	0.43
	417	1LZ1	R50G	64.90	2.70	0.26
	418	1LZ1	V74A	49.20	2.70	-0.43
	419	1LZ1	V74A	64.90	2.70	-0.36
	420	1LZ1	V74F	64.90	2.70	-0.29
	421	1LZ1	V74G	64.90	2.70	-0.22
	422	1LZ1	V74I	64.90	2.70	0.45
	423	1LZ1	V74L	64.90	2.70	0.19
	424	1LZ1	V74M	64.90	2.70	0.65
	425	1LZ1	V74S	64.90	2.70	-0.38
	426	1LZ1	V93A	49.20	2.70	-1.00
	427	1LZ1	V93A	64.90	2.70	-0.74
	428	1LZ1	V93T	64.90	2.70	-0.67
	429	1LZ1	V99A	49.20	2.70	-0.89
	430	1LZ1	V99A	64.90	2.70	-0.98
	431	1LZ1	V99T	64.90	2.70	-0.50
	432	1LZ1	Y20F	64.90	2.70	-0.50
	433	1LZ1	Y38A	64.90	2.70	-2.49
	434	1LZ1	Y38F	64.90	2.70	-0.19
	435	1LZ1	Y38G	64.90	2.70	-2.32
	436	1LZ1	Y45F	64.90	2.70	0.07
	437	1LZ1	Y54F	64.90	2.70	-0.96
	438	1LZ1	Y63F	64.90	2.70	-0.24
	439	1LZ1	D102N	65.00	2.20	0.17
	440	1LZ1	D102N	65.00	2.30	0.14
	441	1LZ1	D102N	65.00	4.00	-0.67
	442	1LZ1	D102N	65.00	4.50	0.07
	443	1LZ1	D120N	65.00	2.20	0.10
	444	1LZ1	D120N	65.00	2.30	0.19
	445	1LZ1	D120N	65.00	4.00	-0.67
	446	1LZ1	D120N	65.00	4.50	0.05
	447	1LZ1	I106A	64.90	2.70	-0.93
	448	1LZ1	I106V	49.20	2.70	-0.98
	449	1LZ1	I106V	64.90	2.70	-0.72
	450	1LZ1	N118A	64.90	2.70	0.19
	451	1LZ1	N118G	64.90	2.70	0.05
	452	1LZ1	P103G	68.80	2.80	-0.10
	453	1LZ1	V100A	49.20	2.70	-0.57
	454	1LZ1	V100A	64.90	2.70	-0.26
	455	1LZ1	V100F	64.90	2.70	-1.65
	456	1LZ1	V100T	64.90	2.70	-0.29
	457	1LZ1	V110A	49.20	2.70	0.07
	458	1LZ1	V110A	64.90	2.70	0.53
	459	1LZ1	V110F	64.90	2.70	-0.05
	460	1LZ1	V110G	64.90	2.70	0.48
	461	1LZ1	V110I	64.90	2.70	0.86
	462	1LZ1	V110L	64.90	2.70	0.07
	463	1LZ1	V110M	64.90	2.70	0.53
	464	1LZ1	V110P	68.80	2.80	0.50
	465	1LZ1	V121A	49.20	2.70	-1.75
	466	1LZ1	V121A	64.90	2.70	-1.44
	467	1LZ1	V125A	49.20	2.70	-1.60
	468	1LZ1	V125A	64.90	2.70	-1.32
	469	1LZ1	V130A	49.20	2.70	-1.12
	470	1LZ1	V130A	64.90	2.70	-0.84
	471	1LZ1	Y124F	64.90	2.70	-0.36
	1570	EYBPL	H31D	25.00	7.00	-1.60
	1571	EYBPL	H48N	25.00	7.00	-5.00
	# 317 mutation samples in GROUP 33

#GROUP 34 proteins: 1STN RPBPL 1SHG 1SSO 1RX4 1BNI 3MBP 1MBG TSEBAT
#Grouped dataset (similarity > 25%):
	#Serial	Protein	Mutation T	pH	DDG
	657	1STN	A60G	20.00	7.00	-1.50
	658	1STN	A60V	20.00	7.00	-2.90
	659	1STN	A90S	20.00	7.00	-2.00
	660	1STN	A90S	47.00	5.00	-2.60
	661	1STN	A90S	51.40	7.00	-2.50
	662	1STN	D77A	20.00	7.00	-3.20
	663	1STN	D77G	20.00	7.00	-2.20
	664	1STN	D83A	20.00	7.00	-3.90
	665	1STN	D83G	20.00	7.00	-2.80
	666	1STN	D95A	20.00	7.00	-3.60
	667	1STN	D95G	20.00	7.00	-3.10
	668	1STN	E73A	20.00	7.00	-1.60
	669	1STN	F61A	20.00	7.00	-2.40
	670	1STN	F61G	20.00	7.00	-4.70
	671	1STN	F76A	20.00	7.00	-4.10
	672	1STN	F76G	20.00	7.00	-4.70
	673	1STN	G79S	20.00	7.00	-2.40
	674	1STN	G79S	40.00	5.28	-1.80
	675	1STN	G79S	47.00	5.00	-1.20
	676	1STN	G79S	51.40	7.00	-1.30
	677	1STN	G88V	47.00	5.00	0.60
	678	1STN	G88V	51.40	7.00	0.50
	679	1STN	H46Y	40.00	5.38	0.00
	680	1STN	I18G	20.00	7.00	-2.60
	681	1STN	I18M	40.00	5.42	-0.20
	682	1STN	L25A	47.00	5.00	-2.80
	683	1STN	L25A	51.40	7.00	-2.60
	684	1STN	L36A	20.00	7.00	-3.60
	685	1STN	L36G	20.00	7.00	-5.40
	686	1STN	L37A	20.00	7.00	-1.80
	687	1STN	L37G	20.00	7.00	-3.90
	688	1STN	L89F	40.00	5.38	-1.20
	689	1STN	T33S	20.00	7.00	-1.40
	690	1STN	T62A	20.00	7.00	-2.40
	691	1STN	T62G	20.00	7.00	-3.40
	692	1STN	V23F	40.00	5.35	-1.50
	693	1STN	V66L	47.00	5.00	0.60
	694	1STN	V66L	51.40	7.00	0.80
	695	1STN	Y91S	20.00	7.00	-5.30
	696	1STN	H124L	40.00	5.20	0.70
	697	1STN	H124L	47.00	5.00	1.90
	698	1STN	H124L	51.40	7.00	1.30
	699	1STN	L103A	20.00	7.00	-4.60
	700	1STN	N118D	20.00	7.00	-2.50
	701	1STN	W140F	20.00	7.00	-0.60
	702	1STN	W140H	20.00	7.00	-0.40
	703	1STN	W140L	20.00	7.00	-4.50
	704	1STN	W140Y	20.00	7.00	-1.10
	1572	RPBPL	Y88C	60.00	8.00	2.40
	652	1SHG	D48G	24.85	2.00	0.98
	653	1SHG	D48G	24.85	2.50	0.69
	654	1SHG	D48G	24.85	3.00	0.57
	655	1SHG	D48G	24.85	3.50	1.05
	656	1SSO	I29V	50.00	7.00	-0.40
	616	1RX4	L28R	15.00	7.80	0.50
	617	1RX4	V75A	15.00	7.80	-0.20
	618	1RX4	V75C	15.00	7.80	-0.20
	619	1RX4	V75H	15.00	6.50	-1.90
	620	1RX4	V75H	15.00	7.80	-1.70
	621	1RX4	V75I	15.00	7.80	-2.00
	622	1RX4	V75R	15.00	7.80	-2.80
	623	1RX4	V75S	15.00	7.80	-1.90
	624	1RX4	V75Y	15.00	7.80	-2.30
	625	1RX4	E139K	15.00	7.80	-2.36
	626	1RX4	E139Q	15.00	7.80	-1.36
	29	1BNI	D8A	25.00	4.40	-0.69
	30	1BNI	D8A	25.00	6.30	-0.90
	31	1BNI	D8G	25.00	6.30	-1.17
	32	1BNI	D8S	25.00	6.30	-0.97
	33	1BNI	F7L	25.00	6.15	-4.60
	34	1BNI	I4A	25.00	6.30	-1.40
	35	1BNI	I4V	25.00	6.30	-0.60
	36	1BNI	N5A	25.00	6.30	-1.90
	37	1BNI	T6A	25.00	6.30	-2.10
	38	1BNI	T6A	25.00	6.30	-2.23
	39	1BNI	T6A	25.00	6.30	-2.53
	40	1BNI	T6D	25.00	6.30	0.11
	41	1BNI	T6E	25.00	6.30	-0.27
	42	1BNI	T6G	25.00	6.30	-1.20
	43	1BNI	T6G	25.00	6.30	-1.34
	44	1BNI	T6N	25.00	6.30	-1.27
	45	1BNI	T6P	25.00	6.30	-3.08
	46	1BNI	T6Q	25.00	6.30	-1.87
	47	1BNI	T6S	25.00	6.30	-0.22
	48	1BNI	A32C	25.00	6.30	-1.00
	49	1BNI	A32D	25.00	6.30	-0.70
	50	1BNI	A32E	25.00	6.30	-0.60
	51	1BNI	A32F	25.00	6.30	-0.70
	52	1BNI	A32G	25.00	6.30	-0.90
	53	1BNI	A32H	25.00	6.30	-0.80
	54	1BNI	A32I	25.00	6.30	-0.80
	55	1BNI	A32K	25.00	6.30	-0.20
	56	1BNI	A32L	25.00	6.30	-0.30
	57	1BNI	A32M	25.00	6.30	-0.30
	58	1BNI	A32N	25.00	6.30	-0.70
	59	1BNI	A32P	25.00	6.30	-4.10
	60	1BNI	A32Q	25.00	6.30	-0.50
	61	1BNI	A32R	25.00	6.30	-0.10
	62	1BNI	A32S	25.00	6.30	-0.40
	63	1BNI	A32T	25.00	6.30	-0.80
	64	1BNI	A32V	25.00	6.30	-0.90
	65	1BNI	A32W	25.00	6.30	-1.00
	66	1BNI	A32Y	25.00	6.30	-0.80
	67	1BNI	D12A	25.00	6.30	0.43
	68	1BNI	D12A	25.00	6.30	-0.30
	69	1BNI	D12G	25.00	4.40	-0.78
	70	1BNI	D12G	25.00	6.30	-1.29
	71	1BNI	D12S	25.00	6.30	-0.65
	72	1BNI	D22M	25.00	4.40	-0.27
	73	1BNI	D44E	25.00	6.30	0.10
	74	1BNI	D54A	25.00	6.30	-3.00
	75	1BNI	D54N	25.00	4.40	-2.46
	76	1BNI	D54N	25.00	4.40	-2.66
	77	1BNI	D54N	25.00	6.30	-2.40
	78	1BNI	D75N	25.00	6.30	-4.80
	79	1BNI	D93N	25.00	6.30	-4.11
	80	1BNI	E29A	25.00	6.30	-1.25
	81	1BNI	E29G	25.00	6.30	-1.80
	82	1BNI	E29G	25.00	6.30	-1.81
	83	1BNI	E29Q	25.00	6.30	0.00
	84	1BNI	E29S	25.00	6.30	-1.23
	85	1BNI	G34A	25.00	6.30	-3.12
	86	1BNI	G34D	25.00	6.30	-3.39
	87	1BNI	G34H	25.00	6.30	-2.65
	88	1BNI	G34K	25.00	6.30	-3.12
	89	1BNI	G34N	25.00	6.30	-2.75
	90	1BNI	G34R	25.00	6.30	-2.42
	91	1BNI	G34S	25.00	6.30	-3.20
	92	1BNI	G34T	25.00	6.30	-3.37
	93	1BNI	G65S	25.00	6.30	0.50
	94	1BNI	H18A	25.00	6.30	-1.85
	95	1BNI	H18D	25.00	6.30	-2.56
	96	1BNI	H18G	25.00	6.30	-0.70
	97	1BNI	H18K	25.00	6.30	-1.19
	98	1BNI	H18K	25.00	6.30	-1.20
	99	1BNI	H18N	25.00	6.30	-1.68
	100	1BNI	H18Q	25.00	6.30	-1.60
	101	1BNI	H18R	25.00	6.30	-1.17
	102	1BNI	H18S	25.00	6.30	-2.28
	103	1BNI	I25A	25.00	6.30	-3.50
	104	1BNI	I25V	25.00	6.30	-1.10
	105	1BNI	I51A	25.00	6.30	-4.70
	106	1BNI	I51V	25.00	4.40	-1.86
	107	1BNI	I51V	25.00	6.30	-1.80
	108	1BNI	I55A	25.00	6.30	-1.10
	109	1BNI	I55T	25.00	6.30	-0.60
	110	1BNI	I55V	25.00	6.30	-0.30
	111	1BNI	I76A	25.00	6.30	-1.90
	112	1BNI	I76V	25.00	6.30	-0.80
	113	1BNI	I88A	25.00	6.30	-4.00
	114	1BNI	I88A	25.00	6.30	-4.46
	115	1BNI	I88A	48.00	6.30	-3.90
	116	1BNI	I88L	25.00	6.30	-0.30
	117	1BNI	I88V	25.00	4.40	-1.47
	118	1BNI	I88V	25.00	6.30	-1.30
	119	1BNI	I88V	25.00	6.30	-1.49
	120	1BNI	I88V	48.00	6.30	-1.10
	121	1BNI	I96A	25.00	6.30	-3.20
	122	1BNI	I96A	25.00	6.30	-3.33
	123	1BNI	I96A	25.00	6.30	-3.52
	124	1BNI	I96A	25.00	6.30	-4.00
	125	1BNI	I96A	48.00	6.30	-3.20
	126	1BNI	I96V	25.00	4.40	-1.17
	127	1BNI	I96V	25.00	4.40	-1.18
	128	1BNI	I96V	25.00	6.30	-0.90
	129	1BNI	I96V	25.00	6.30	-0.95
	130	1BNI	I96V	25.00	6.30	-0.98
	131	1BNI	I96V	25.00	6.30	-1.10
	132	1BNI	I96V	48.00	6.30	-0.90
	133	1BNI	K19R	25.00	6.30	0.20
	134	1BNI	K27G	25.00	6.30	-0.40
	135	1BNI	K27G	25.00	6.30	-0.55
	136	1BNI	K62R	25.00	6.30	-0.40
	137	1BNI	K62R	25.00	6.30	-0.50
	138	1BNI	K66A	25.00	6.30	0.20
	139	1BNI	L14A	25.00	6.30	-4.30
	140	1BNI	L14A	25.00	6.30	-4.80
	141	1BNI	L14A	48.00	6.30	-4.20
	142	1BNI	L33Q	25.00	6.30	-1.30
	143	1BNI	L89T	25.00	6.30	-2.50
	144	1BNI	L89V	25.00	6.30	-0.30
	145	1BNI	N23A	25.00	6.30	-2.20
	146	1BNI	N41D	25.00	6.30	-2.50
	147	1BNI	N58A	25.00	6.30	-2.70
	148	1BNI	N58D	25.00	6.30	0.50
	149	1BNI	N77A	25.00	6.30	-1.60
	150	1BNI	N84A	25.00	6.30	-2.00
	151	1BNI	Q15I	25.00	6.30	1.00
	152	1BNI	Q31A	25.00	6.30	0.10
	153	1BNI	Q31G	25.00	6.30	-0.98
	154	1BNI	Q31S	25.00	6.30	-0.20
	155	1BNI	Q31S	25.00	6.30	-0.25
	156	1BNI	R69K	25.00	6.30	-3.13
	157	1BNI	R69M	25.00	4.40	-2.86
	158	1BNI	R69M	25.00	6.30	-2.12
	159	1BNI	R69S	25.00	6.30	-2.72
	160	1BNI	R83K	25.00	6.30	-4.13
	161	1BNI	R83Q	25.00	4.40	-1.58
	162	1BNI	R83Q	25.00	6.30	-2.05
	163	1BNI	S28A	25.00	6.30	0.41
	164	1BNI	S28E	25.00	6.30	0.40
	165	1BNI	S28G	25.00	6.30	-0.45
	166	1BNI	S85A	25.00	6.30	-0.12
	167	1BNI	S91A	25.00	4.40	-1.16
	168	1BNI	S91A	25.00	4.40	-1.38
	169	1BNI	S91A	25.00	6.30	-1.90
	170	1BNI	S92A	25.00	4.40	-2.83
	171	1BNI	S92A	25.00	6.30	-2.80
	172	1BNI	T16A	25.00	6.30	-0.27
	173	1BNI	T16G	25.00	6.30	-1.66
	174	1BNI	T16R	25.00	4.40	0.20
	175	1BNI	T16R	25.00	6.30	0.50
	176	1BNI	T16R	25.00	6.30	-0.48
	177	1BNI	T16S	25.00	6.30	-1.70
	178	1BNI	T16S	25.00	6.30	-1.87
	179	1BNI	T26A	25.00	6.30	-1.90
	180	1BNI	T26A	25.00	6.30	-2.11
	181	1BNI	T26A	25.00	6.30	-2.14
	182	1BNI	T26D	25.00	6.30	-0.08
	183	1BNI	T26E	25.00	6.30	-0.05
	184	1BNI	T26G	25.00	4.40	-2.08
	185	1BNI	T26G	25.00	6.30	-1.50
	186	1BNI	T26G	25.00	6.30	-1.58
	187	1BNI	T26N	25.00	6.30	-1.29
	188	1BNI	T26Q	25.00	6.30	-1.72
	189	1BNI	T26S	25.00	6.30	-0.56
	190	1BNI	T26V	25.00	6.30	-2.31
	191	1BNI	T79V	25.00	6.30	0.30
	192	1BNI	T99V	25.00	6.30	-2.70
	193	1BNI	V10A	25.00	6.30	-3.40
	194	1BNI	V10T	25.00	6.30	-2.50
	195	1BNI	V36A	25.00	6.30	-1.30
	196	1BNI	V36T	25.00	6.30	-1.10
	197	1BNI	V45A	25.00	6.30	-1.80
	198	1BNI	V45T	25.00	6.30	-2.40
	199	1BNI	Y13A	25.00	6.30	-3.30
	200	1BNI	Y13A	25.00	6.30	-3.71
	201	1BNI	Y13F	25.00	6.30	-0.41
	202	1BNI	Y17A	25.00	6.30	-2.00
	203	1BNI	Y17A	25.00	6.30	-2.26
	204	1BNI	Y17F	25.00	6.30	-0.30
	205	1BNI	Y17G	25.00	6.30	-4.03
	206	1BNI	Y17S	25.00	6.30	-2.57
	207	1BNI	Y24F	25.00	6.30	0.00
	208	1BNI	Y78F	25.00	6.30	-1.40
	209	1BNI	Y78F	25.00	6.30	-1.50
	210	1BNI	I109A	25.00	6.30	-2.10
	211	1BNI	I109V	25.00	6.30	-0.80
	212	1BNI	K108R	25.00	6.30	0.90
	213	1BNI	Q104A	25.00	6.30	-0.20
	214	1BNI	R110A	25.00	6.30	-0.40
	215	1BNI	T105V	25.00	6.30	-2.20
	216	1BNI	Y103F	25.00	6.30	0.00
	1421	3MBP	P48A	63.00	7.40	0.50
	1422	3MBP	P48S	63.00	7.40	0.30
	1423	3MBP	P133A	63.00	7.40	-0.30
	1424	3MBP	P133S	63.00	7.40	-2.10
	1425	3MBP	P159A	63.00	7.40	-1.80
	1426	3MBP	P159S	63.00	7.40	-2.10
	472	1MBG	V103A	25.00	7.50	-2.32
	473	1MBG	V103I	25.00	7.50	0.69
	474	1MBG	V103L	25.00	7.50	2.44
	1574	TSEBAT	C81A	50.00	9.00	-0.69
	1575	TSEBAT	C81G	50.00	9.00	-1.58
	1576	TSEBAT	C81S	50.00	9.00	-1.41
	1577	TSEBAT	C81V	50.00	9.00	-1.32
	1578	TSEBAT	E49A	25.00	7.00	-0.08
	1579	TSEBAT	E49A	25.00	9.00	0.59
	1580	TSEBAT	E49C	25.00	7.00	0.01
	1581	TSEBAT	E49C	25.00	9.00	-0.13
	1582	TSEBAT	E49D	25.00	7.00	-0.80
	1583	TSEBAT	E49D	25.00	9.00	-0.03
	1584	TSEBAT	E49F	25.00	7.00	-0.86
	1585	TSEBAT	E49F	25.00	9.00	-0.02
	1586	TSEBAT	E49G	25.00	7.00	0.08
	1587	TSEBAT	E49G	25.00	9.00	0.60
	1588	TSEBAT	E49H	25.00	7.00	0.33
	1589	TSEBAT	E49H	25.00	9.00	0.67
	1590	TSEBAT	E49I	25.00	7.00	0.46
	1591	TSEBAT	E49I	25.00	9.00	1.24
	1592	TSEBAT	E49K	25.00	7.00	0.20
	1593	TSEBAT	E49K	25.00	9.00	0.39
	1594	TSEBAT	E49L	25.00	7.00	0.44
	1595	TSEBAT	E49L	25.00	9.00	1.04
	1596	TSEBAT	E49M	25.00	7.00	-0.05
	1597	TSEBAT	E49M	25.00	9.00	0.52
	1598	TSEBAT	E49N	25.00	7.00	-0.69
	1599	TSEBAT	E49N	25.00	9.00	0.27
	1600	TSEBAT	E49P	25.00	7.00	0.00
	1601	TSEBAT	E49P	25.00	9.00	0.80
	1602	TSEBAT	E49Q	25.00	7.00	-0.23
	1603	TSEBAT	E49Q	25.00	9.00	0.54
	1604	TSEBAT	E49S	25.00	7.00	-0.59
	1605	TSEBAT	E49S	25.00	9.00	0.09
	1606	TSEBAT	E49T	25.00	7.00	-0.62
	1607	TSEBAT	E49T	25.00	9.00	-0.26
	1608	TSEBAT	E49V	25.00	7.00	0.14
	1609	TSEBAT	E49V	25.00	9.00	1.01
	1610	TSEBAT	E49W	25.00	7.00	-0.97
	1611	TSEBAT	E49W	25.00	9.00	-1.10
	1612	TSEBAT	E49Y	25.00	7.00	-0.17
	1613	TSEBAT	E49Y	25.00	9.00	0.26
	1614	TSEBAT	C118A	50.00	9.00	-1.36
	1615	TSEBAT	C118S	50.00	9.00	-2.27
	1616	TSEBAT	C118V	50.00	9.00	-1.34
	1617	TSEBAT	C154A	50.00	9.00	-1.03
	1618	TSEBAT	C154S	50.00	9.00	-1.72
	1619	TSEBAT	C154V	50.00	9.00	-1.12
	1620	TSEBAT	F139W	23.00	7.80	0.09
	1621	TSEBAT	F139W	23.00	7.80	-0.07
	1622	TSEBAT	F258W	23.00	7.80	0.23
	1623	TSEBAT	F258W	23.00	7.80	-0.16
	# 312 mutation samples in GROUP 34

#GROUP 35 proteins: 1SSO 1AZP 1STN 1HUE 3BLS 2RN2 1CSP 1A23
#Grouped dataset (similarity > 25%):
	#Serial	Protein	Mutation T	pH	DDG
	656	1SSO	I29V	50.00	7.00	-0.40
	21	1AZP	V30I	50.00	7.00	0.70
	657	1STN	A60G	20.00	7.00	-1.50
	658	1STN	A60V	20.00	7.00	-2.90
	659	1STN	A90S	20.00	7.00	-2.00
	660	1STN	A90S	47.00	5.00	-2.60
	661	1STN	A90S	51.40	7.00	-2.50
	662	1STN	D77A	20.00	7.00	-3.20
	663	1STN	D77G	20.00	7.00	-2.20
	664	1STN	D83A	20.00	7.00	-3.90
	665	1STN	D83G	20.00	7.00	-2.80
	666	1STN	D95A	20.00	7.00	-3.60
	667	1STN	D95G	20.00	7.00	-3.10
	668	1STN	E73A	20.00	7.00	-1.60
	669	1STN	F61A	20.00	7.00	-2.40
	670	1STN	F61G	20.00	7.00	-4.70
	671	1STN	F76A	20.00	7.00	-4.10
	672	1STN	F76G	20.00	7.00	-4.70
	673	1STN	G79S	20.00	7.00	-2.40
	674	1STN	G79S	40.00	5.28	-1.80
	675	1STN	G79S	47.00	5.00	-1.20
	676	1STN	G79S	51.40	7.00	-1.30
	677	1STN	G88V	47.00	5.00	0.60
	678	1STN	G88V	51.40	7.00	0.50
	679	1STN	H46Y	40.00	5.38	0.00
	680	1STN	I18G	20.00	7.00	-2.60
	681	1STN	I18M	40.00	5.42	-0.20
	682	1STN	L25A	47.00	5.00	-2.80
	683	1STN	L25A	51.40	7.00	-2.60
	684	1STN	L36A	20.00	7.00	-3.60
	685	1STN	L36G	20.00	7.00	-5.40
	686	1STN	L37A	20.00	7.00	-1.80
	687	1STN	L37G	20.00	7.00	-3.90
	688	1STN	L89F	40.00	5.38	-1.20
	689	1STN	T33S	20.00	7.00	-1.40
	690	1STN	T62A	20.00	7.00	-2.40
	691	1STN	T62G	20.00	7.00	-3.40
	692	1STN	V23F	40.00	5.35	-1.50
	693	1STN	V66L	47.00	5.00	0.60
	694	1STN	V66L	51.40	7.00	0.80
	695	1STN	Y91S	20.00	7.00	-5.30
	696	1STN	H124L	40.00	5.20	0.70
	697	1STN	H124L	47.00	5.00	1.90
	698	1STN	H124L	51.40	7.00	1.30
	699	1STN	L103A	20.00	7.00	-4.60
	700	1STN	N118D	20.00	7.00	-2.50
	701	1STN	W140F	20.00	7.00	-0.60
	702	1STN	W140H	20.00	7.00	-0.40
	703	1STN	W140L	20.00	7.00	-4.50
	704	1STN	W140Y	20.00	7.00	-1.10
	343	1HUE	A27S	63.90	7.00	-1.19
	344	1HUE	A56S	63.90	7.00	-0.13
	345	1HUE	M69I	63.90	7.00	0.00
	346	1HUE	S31T	63.90	7.00	0.41
	347	1HUE	V42I	63.90	7.00	-0.82
	1420	3BLS	Y150F	54.60	6.80	-0.70
	1297	2RN2	A24V	50.10	3.00	0.73
	1298	2RN2	A24V	52.70	5.50	0.88
	1299	2RN2	A52C	53.00	3.20	0.80
	1300	2RN2	A52D	53.00	3.20	-1.90
	1301	2RN2	A52E	53.00	3.20	-1.50
	1302	2RN2	A52F	53.00	3.20	0.50
	1303	2RN2	A52G	53.00	3.20	-2.70
	1304	2RN2	A52H	53.00	3.20	-3.60
	1305	2RN2	A52I	53.00	3.20	1.90
	1306	2RN2	A52K	53.00	3.20	-5.90
	1307	2RN2	A52L	53.00	3.20	1.30
	1308	2RN2	A52M	53.00	3.20	0.50
	1309	2RN2	A52N	53.00	3.20	-1.80
	1310	2RN2	A52P	53.00	3.20	-1.60
	1311	2RN2	A52Q	53.00	3.20	-1.20
	1312	2RN2	A52S	53.00	3.20	-1.80
	1313	2RN2	A52T	53.00	3.20	-0.80
	1314	2RN2	A52V	50.10	3.00	1.70
	1315	2RN2	A52V	53.00	3.20	1.70
	1316	2RN2	A52Y	53.00	3.20	-2.30
	1317	2RN2	D10A	47.00	9.00	4.00
	1318	2RN2	D10A	50.00	3.00	2.40
	1319	2RN2	D10E	47.00	9.00	1.00
	1320	2RN2	D10E	50.00	3.00	1.10
	1321	2RN2	D10H	47.00	9.00	2.40
	1322	2RN2	D10H	50.00	3.00	0.40
	1323	2RN2	D10N	47.00	9.00	2.00
	1324	2RN2	D10N	50.00	3.00	-0.70
	1325	2RN2	D10S	47.00	9.00	2.70
	1326	2RN2	D10S	50.00	3.00	0.70
	1327	2RN2	D70A	47.00	9.00	1.10
	1328	2RN2	D70A	50.00	3.00	-0.10
	1329	2RN2	D70E	47.00	9.00	0.10
	1330	2RN2	D70E	50.00	3.00	0.50
	1331	2RN2	D70N	47.00	9.00	1.60
	1332	2RN2	D70N	50.00	3.00	-0.30
	1333	2RN2	D94E	49.80	3.00	-0.40
	1334	2RN2	D94E	49.80	5.50	-0.40
	1335	2RN2	E48A	47.00	9.00	-0.30
	1336	2RN2	E48A	50.00	3.00	-0.10
	1337	2RN2	E48D	47.00	9.00	-0.20
	1338	2RN2	E48D	50.00	3.00	0.20
	1339	2RN2	E48Q	47.00	9.00	0.30
	1340	2RN2	E48Q	50.00	3.00	-0.10
	1341	2RN2	G23A	50.10	3.00	0.70
	1342	2RN2	G23A	50.90	3.00	0.70
	1343	2RN2	G23A	52.50	5.50	0.50
	1344	2RN2	G23A	52.70	5.50	0.50
	1345	2RN2	G77A	49.80	3.00	-0.90
	1346	2RN2	H62D	50.10	3.00	0.67
	1347	2RN2	H62D	52.70	5.50	-0.17
	1348	2RN2	H62P	49.80	3.00	1.00
	1349	2RN2	H62P	50.10	3.00	1.00
	1350	2RN2	H62P	50.90	3.00	1.00
	1351	2RN2	H62P	52.00	5.50	1.10
	1352	2RN2	H62P	52.50	5.50	1.10
	1353	2RN2	H62P	52.70	5.50	1.10
	1354	2RN2	H62R	50.10	3.00	-0.03
	1355	2RN2	H62R	52.70	5.50	0.36
	1356	2RN2	K91R	49.80	3.00	0.20
	1357	2RN2	K91R	49.80	5.50	0.00
	1358	2RN2	K95A	49.80	3.00	0.10
	1359	2RN2	K95A	49.80	5.50	0.10
	1360	2RN2	K95G	49.80	3.00	1.70
	1361	2RN2	K95G	49.80	5.50	1.90
	1362	2RN2	K95N	49.80	3.00	0.90
	1363	2RN2	K95N	49.80	5.50	0.90
	1364	2RN2	K95N	50.10	3.00	0.88
	1365	2RN2	K95N	52.70	5.50	0.88
	1366	2RN2	Q76L	50.10	3.00	0.24
	1367	2RN2	Q80L	50.10	3.00	0.30
	1368	2RN2	R41C	50.10	3.00	0.12
	1369	2RN2	R41C	52.70	5.50	0.44
	1370	2RN2	S68A	49.80	3.00	-0.50
	1371	2RN2	S68G	49.80	3.00	-2.40
	1372	2RN2	S68L	49.80	3.00	-0.50
	1373	2RN2	S68T	49.80	3.00	-0.20
	1374	2RN2	S68V	49.80	3.00	0.60
	1375	2RN2	V74A	49.80	3.00	-2.20
	1376	2RN2	V74A	52.00	5.50	-3.40
	1377	2RN2	V74I	49.80	3.00	0.70
	1378	2RN2	V74I	52.00	5.50	0.60
	1379	2RN2	V74L	49.80	3.00	1.10
	1380	2RN2	V74L	50.90	3.00	1.10
	1381	2RN2	V74L	52.00	5.50	0.90
	1382	2RN2	V74L	52.50	5.50	0.90
	1383	2RN2	A125T	49.80	3.00	0.10
	1384	2RN2	A125T	52.00	5.50	0.00
	1385	2RN2	D134A	47.00	9.00	2.00
	1386	2RN2	D134A	50.00	3.00	0.80
	1387	2RN2	D134A	50.00	3.00	0.89
	1388	2RN2	D134A	53.10	5.50	1.51
	1389	2RN2	D134E	50.00	3.00	0.72
	1390	2RN2	D134E	53.10	5.50	0.86
	1391	2RN2	D134H	50.00	3.00	0.53
	1392	2RN2	D134H	50.90	3.00	0.50
	1393	2RN2	D134H	52.50	5.50	1.90
	1394	2RN2	D134H	53.10	5.50	1.94
	1395	2RN2	D134I	50.00	3.00	0.69
	1396	2RN2	D134I	53.10	5.50	1.27
	1397	2RN2	D134L	50.00	3.00	1.15
	1398	2RN2	D134L	53.10	5.50	1.51
	1399	2RN2	D134N	47.00	9.00	1.80
	1400	2RN2	D134N	50.00	3.00	-0.10
	1401	2RN2	D134N	53.10	5.50	0.89
	1402	2RN2	D134Q	50.00	3.00	0.48
	1403	2RN2	D134Q	53.10	5.50	1.32
	1404	2RN2	D134S	50.00	3.00	0.26
	1405	2RN2	D134S	53.10	5.50	1.08
	1406	2RN2	D134T	50.00	3.00	0.12
	1407	2RN2	D134T	53.10	5.50	1.08
	1408	2RN2	D134V	50.00	3.00	0.31
	1409	2RN2	D134V	53.10	5.50	1.12
	1410	2RN2	E119V	50.10	3.00	0.09
	1411	2RN2	E119V	52.70	5.50	0.74
	1412	2RN2	E135K	50.10	3.00	-1.10
	1413	2RN2	E135K	52.70	5.50	-0.22
	1414	2RN2	K117R	50.10	3.00	-0.06
	1415	2RN2	K117R	52.70	5.50	0.03
	1416	2RN2	Q113P	49.80	3.00	-0.20
	1417	2RN2	Q113P	52.00	5.50	-0.60
	316	1CSP	E3L	70.00	7.00	0.41
	317	1CSP	E3L	70.00	7.00	1.60
	318	1CSP	E3R	70.00	7.00	0.77
	319	1CSP	E3R	70.00	7.00	2.66
	320	1CSP	E66L	70.00	7.00	1.44
	321	1CSP	E66L	70.00	7.00	2.11
	322	1CSP	F15A	45.00	7.00	1.12
	323	1CSP	F15A	45.00	7.00	-0.96
	324	1CSP	F15A	45.00	7.00	-2.05
	325	1CSP	F15A	60.00	7.00	-1.67
	326	1CSP	F17A	45.00	7.00	0.55
	327	1CSP	F17A	45.00	7.00	-0.81
	328	1CSP	F17A	45.00	7.00	-1.52
	329	1CSP	F17A	60.00	7.00	-1.34
	330	1CSP	F27A	45.00	7.00	-0.12
	331	1CSP	F27A	45.00	7.00	-0.89
	332	1CSP	F27A	60.00	7.00	-0.69
	333	1CSP	F38A	60.00	7.00	0.31
	1	1A23	H32L	30.00	7.00	4.60
	2	1A23	H32L	30.00	7.00	5.30
	3	1A23	H32S	30.00	7.00	3.60
	4	1A23	H32S	30.00	7.00	5.20
	5	1A23	H32Y	30.00	7.00	0.50
	6	1A23	H32Y	30.00	7.00	6.80
	# 201 mutation samples in GROUP 35

#GROUP 36 proteins: 1SHG RPBPL 3MBP 1STN 1TUP 1BNI JG0184 3BLS 2CI2 1CHK
#Grouped dataset (similarity > 25%):
	#Serial	Protein	Mutation T	pH	DDG
	652	1SHG	D48G	24.85	2.00	0.98
	653	1SHG	D48G	24.85	2.50	0.69
	654	1SHG	D48G	24.85	3.00	0.57
	655	1SHG	D48G	24.85	3.50	1.05
	1572	RPBPL	Y88C	60.00	8.00	2.40
	1421	3MBP	P48A	63.00	7.40	0.50
	1422	3MBP	P48S	63.00	7.40	0.30
	1423	3MBP	P133A	63.00	7.40	-0.30
	1424	3MBP	P133S	63.00	7.40	-2.10
	1425	3MBP	P159A	63.00	7.40	-1.80
	1426	3MBP	P159S	63.00	7.40	-2.10
	657	1STN	A60G	20.00	7.00	-1.50
	658	1STN	A60V	20.00	7.00	-2.90
	659	1STN	A90S	20.00	7.00	-2.00
	660	1STN	A90S	47.00	5.00	-2.60
	661	1STN	A90S	51.40	7.00	-2.50
	662	1STN	D77A	20.00	7.00	-3.20
	663	1STN	D77G	20.00	7.00	-2.20
	664	1STN	D83A	20.00	7.00	-3.90
	665	1STN	D83G	20.00	7.00	-2.80
	666	1STN	D95A	20.00	7.00	-3.60
	667	1STN	D95G	20.00	7.00	-3.10
	668	1STN	E73A	20.00	7.00	-1.60
	669	1STN	F61A	20.00	7.00	-2.40
	670	1STN	F61G	20.00	7.00	-4.70
	671	1STN	F76A	20.00	7.00	-4.10
	672	1STN	F76G	20.00	7.00	-4.70
	673	1STN	G79S	20.00	7.00	-2.40
	674	1STN	G79S	40.00	5.28	-1.80
	675	1STN	G79S	47.00	5.00	-1.20
	676	1STN	G79S	51.40	7.00	-1.30
	677	1STN	G88V	47.00	5.00	0.60
	678	1STN	G88V	51.40	7.00	0.50
	679	1STN	H46Y	40.00	5.38	0.00
	680	1STN	I18G	20.00	7.00	-2.60
	681	1STN	I18M	40.00	5.42	-0.20
	682	1STN	L25A	47.00	5.00	-2.80
	683	1STN	L25A	51.40	7.00	-2.60
	684	1STN	L36A	20.00	7.00	-3.60
	685	1STN	L36G	20.00	7.00	-5.40
	686	1STN	L37A	20.00	7.00	-1.80
	687	1STN	L37G	20.00	7.00	-3.90
	688	1STN	L89F	40.00	5.38	-1.20
	689	1STN	T33S	20.00	7.00	-1.40
	690	1STN	T62A	20.00	7.00	-2.40
	691	1STN	T62G	20.00	7.00	-3.40
	692	1STN	V23F	40.00	5.35	-1.50
	693	1STN	V66L	47.00	5.00	0.60
	694	1STN	V66L	51.40	7.00	0.80
	695	1STN	Y91S	20.00	7.00	-5.30
	696	1STN	H124L	40.00	5.20	0.70
	697	1STN	H124L	47.00	5.00	1.90
	698	1STN	H124L	51.40	7.00	1.30
	699	1STN	L103A	20.00	7.00	-4.60
	700	1STN	N118D	20.00	7.00	-2.50
	701	1STN	W140F	20.00	7.00	-0.60
	702	1STN	W140H	20.00	7.00	-0.40
	703	1STN	W140L	20.00	7.00	-4.50
	704	1STN	W140Y	20.00	7.00	-1.10
	717	1TUP	C242S	10.00	7.20	-2.94
	718	1TUP	R175H	10.00	7.20	-3.01
	719	1TUP	R248Q	10.00	7.20	-1.94
	720	1TUP	R249S	10.00	7.20	-1.95
	721	1TUP	R273H	10.00	7.20	-0.35
	29	1BNI	D8A	25.00	4.40	-0.69
	30	1BNI	D8A	25.00	6.30	-0.90
	31	1BNI	D8G	25.00	6.30	-1.17
	32	1BNI	D8S	25.00	6.30	-0.97
	33	1BNI	F7L	25.00	6.15	-4.60
	34	1BNI	I4A	25.00	6.30	-1.40
	35	1BNI	I4V	25.00	6.30	-0.60
	36	1BNI	N5A	25.00	6.30	-1.90
	37	1BNI	T6A	25.00	6.30	-2.10
	38	1BNI	T6A	25.00	6.30	-2.23
	39	1BNI	T6A	25.00	6.30	-2.53
	40	1BNI	T6D	25.00	6.30	0.11
	41	1BNI	T6E	25.00	6.30	-0.27
	42	1BNI	T6G	25.00	6.30	-1.20
	43	1BNI	T6G	25.00	6.30	-1.34
	44	1BNI	T6N	25.00	6.30	-1.27
	45	1BNI	T6P	25.00	6.30	-3.08
	46	1BNI	T6Q	25.00	6.30	-1.87
	47	1BNI	T6S	25.00	6.30	-0.22
	48	1BNI	A32C	25.00	6.30	-1.00
	49	1BNI	A32D	25.00	6.30	-0.70
	50	1BNI	A32E	25.00	6.30	-0.60
	51	1BNI	A32F	25.00	6.30	-0.70
	52	1BNI	A32G	25.00	6.30	-0.90
	53	1BNI	A32H	25.00	6.30	-0.80
	54	1BNI	A32I	25.00	6.30	-0.80
	55	1BNI	A32K	25.00	6.30	-0.20
	56	1BNI	A32L	25.00	6.30	-0.30
	57	1BNI	A32M	25.00	6.30	-0.30
	58	1BNI	A32N	25.00	6.30	-0.70
	59	1BNI	A32P	25.00	6.30	-4.10
	60	1BNI	A32Q	25.00	6.30	-0.50
	61	1BNI	A32R	25.00	6.30	-0.10
	62	1BNI	A32S	25.00	6.30	-0.40
	63	1BNI	A32T	25.00	6.30	-0.80
	64	1BNI	A32V	25.00	6.30	-0.90
	65	1BNI	A32W	25.00	6.30	-1.00
	66	1BNI	A32Y	25.00	6.30	-0.80
	67	1BNI	D12A	25.00	6.30	0.43
	68	1BNI	D12A	25.00	6.30	-0.30
	69	1BNI	D12G	25.00	4.40	-0.78
	70	1BNI	D12G	25.00	6.30	-1.29
	71	1BNI	D12S	25.00	6.30	-0.65
	72	1BNI	D22M	25.00	4.40	-0.27
	73	1BNI	D44E	25.00	6.30	0.10
	74	1BNI	D54A	25.00	6.30	-3.00
	75	1BNI	D54N	25.00	4.40	-2.46
	76	1BNI	D54N	25.00	4.40	-2.66
	77	1BNI	D54N	25.00	6.30	-2.40
	78	1BNI	D75N	25.00	6.30	-4.80
	79	1BNI	D93N	25.00	6.30	-4.11
	80	1BNI	E29A	25.00	6.30	-1.25
	81	1BNI	E29G	25.00	6.30	-1.80
	82	1BNI	E29G	25.00	6.30	-1.81
	83	1BNI	E29Q	25.00	6.30	0.00
	84	1BNI	E29S	25.00	6.30	-1.23
	85	1BNI	G34A	25.00	6.30	-3.12
	86	1BNI	G34D	25.00	6.30	-3.39
	87	1BNI	G34H	25.00	6.30	-2.65
	88	1BNI	G34K	25.00	6.30	-3.12
	89	1BNI	G34N	25.00	6.30	-2.75
	90	1BNI	G34R	25.00	6.30	-2.42
	91	1BNI	G34S	25.00	6.30	-3.20
	92	1BNI	G34T	25.00	6.30	-3.37
	93	1BNI	G65S	25.00	6.30	0.50
	94	1BNI	H18A	25.00	6.30	-1.85
	95	1BNI	H18D	25.00	6.30	-2.56
	96	1BNI	H18G	25.00	6.30	-0.70
	97	1BNI	H18K	25.00	6.30	-1.19
	98	1BNI	H18K	25.00	6.30	-1.20
	99	1BNI	H18N	25.00	6.30	-1.68
	100	1BNI	H18Q	25.00	6.30	-1.60
	101	1BNI	H18R	25.00	6.30	-1.17
	102	1BNI	H18S	25.00	6.30	-2.28
	103	1BNI	I25A	25.00	6.30	-3.50
	104	1BNI	I25V	25.00	6.30	-1.10
	105	1BNI	I51A	25.00	6.30	-4.70
	106	1BNI	I51V	25.00	4.40	-1.86
	107	1BNI	I51V	25.00	6.30	-1.80
	108	1BNI	I55A	25.00	6.30	-1.10
	109	1BNI	I55T	25.00	6.30	-0.60
	110	1BNI	I55V	25.00	6.30	-0.30
	111	1BNI	I76A	25.00	6.30	-1.90
	112	1BNI	I76V	25.00	6.30	-0.80
	113	1BNI	I88A	25.00	6.30	-4.00
	114	1BNI	I88A	25.00	6.30	-4.46
	115	1BNI	I88A	48.00	6.30	-3.90
	116	1BNI	I88L	25.00	6.30	-0.30
	117	1BNI	I88V	25.00	4.40	-1.47
	118	1BNI	I88V	25.00	6.30	-1.30
	119	1BNI	I88V	25.00	6.30	-1.49
	120	1BNI	I88V	48.00	6.30	-1.10
	121	1BNI	I96A	25.00	6.30	-3.20
	122	1BNI	I96A	25.00	6.30	-3.33
	123	1BNI	I96A	25.00	6.30	-3.52
	124	1BNI	I96A	25.00	6.30	-4.00
	125	1BNI	I96A	48.00	6.30	-3.20
	126	1BNI	I96V	25.00	4.40	-1.17
	127	1BNI	I96V	25.00	4.40	-1.18
	128	1BNI	I96V	25.00	6.30	-0.90
	129	1BNI	I96V	25.00	6.30	-0.95
	130	1BNI	I96V	25.00	6.30	-0.98
	131	1BNI	I96V	25.00	6.30	-1.10
	132	1BNI	I96V	48.00	6.30	-0.90
	133	1BNI	K19R	25.00	6.30	0.20
	134	1BNI	K27G	25.00	6.30	-0.40
	135	1BNI	K27G	25.00	6.30	-0.55
	136	1BNI	K62R	25.00	6.30	-0.40
	137	1BNI	K62R	25.00	6.30	-0.50
	138	1BNI	K66A	25.00	6.30	0.20
	139	1BNI	L14A	25.00	6.30	-4.30
	140	1BNI	L14A	25.00	6.30	-4.80
	141	1BNI	L14A	48.00	6.30	-4.20
	142	1BNI	L33Q	25.00	6.30	-1.30
	143	1BNI	L89T	25.00	6.30	-2.50
	144	1BNI	L89V	25.00	6.30	-0.30
	145	1BNI	N23A	25.00	6.30	-2.20
	146	1BNI	N41D	25.00	6.30	-2.50
	147	1BNI	N58A	25.00	6.30	-2.70
	148	1BNI	N58D	25.00	6.30	0.50
	149	1BNI	N77A	25.00	6.30	-1.60
	150	1BNI	N84A	25.00	6.30	-2.00
	151	1BNI	Q15I	25.00	6.30	1.00
	152	1BNI	Q31A	25.00	6.30	0.10
	153	1BNI	Q31G	25.00	6.30	-0.98
	154	1BNI	Q31S	25.00	6.30	-0.20
	155	1BNI	Q31S	25.00	6.30	-0.25
	156	1BNI	R69K	25.00	6.30	-3.13
	157	1BNI	R69M	25.00	4.40	-2.86
	158	1BNI	R69M	25.00	6.30	-2.12
	159	1BNI	R69S	25.00	6.30	-2.72
	160	1BNI	R83K	25.00	6.30	-4.13
	161	1BNI	R83Q	25.00	4.40	-1.58
	162	1BNI	R83Q	25.00	6.30	-2.05
	163	1BNI	S28A	25.00	6.30	0.41
	164	1BNI	S28E	25.00	6.30	0.40
	165	1BNI	S28G	25.00	6.30	-0.45
	166	1BNI	S85A	25.00	6.30	-0.12
	167	1BNI	S91A	25.00	4.40	-1.16
	168	1BNI	S91A	25.00	4.40	-1.38
	169	1BNI	S91A	25.00	6.30	-1.90
	170	1BNI	S92A	25.00	4.40	-2.83
	171	1BNI	S92A	25.00	6.30	-2.80
	172	1BNI	T16A	25.00	6.30	-0.27
	173	1BNI	T16G	25.00	6.30	-1.66
	174	1BNI	T16R	25.00	4.40	0.20
	175	1BNI	T16R	25.00	6.30	0.50
	176	1BNI	T16R	25.00	6.30	-0.48
	177	1BNI	T16S	25.00	6.30	-1.70
	178	1BNI	T16S	25.00	6.30	-1.87
	179	1BNI	T26A	25.00	6.30	-1.90
	180	1BNI	T26A	25.00	6.30	-2.11
	181	1BNI	T26A	25.00	6.30	-2.14
	182	1BNI	T26D	25.00	6.30	-0.08
	183	1BNI	T26E	25.00	6.30	-0.05
	184	1BNI	T26G	25.00	4.40	-2.08
	185	1BNI	T26G	25.00	6.30	-1.50
	186	1BNI	T26G	25.00	6.30	-1.58
	187	1BNI	T26N	25.00	6.30	-1.29
	188	1BNI	T26Q	25.00	6.30	-1.72
	189	1BNI	T26S	25.00	6.30	-0.56
	190	1BNI	T26V	25.00	6.30	-2.31
	191	1BNI	T79V	25.00	6.30	0.30
	192	1BNI	T99V	25.00	6.30	-2.70
	193	1BNI	V10A	25.00	6.30	-3.40
	194	1BNI	V10T	25.00	6.30	-2.50
	195	1BNI	V36A	25.00	6.30	-1.30
	196	1BNI	V36T	25.00	6.30	-1.10
	197	1BNI	V45A	25.00	6.30	-1.80
	198	1BNI	V45T	25.00	6.30	-2.40
	199	1BNI	Y13A	25.00	6.30	-3.30
	200	1BNI	Y13A	25.00	6.30	-3.71
	201	1BNI	Y13F	25.00	6.30	-0.41
	202	1BNI	Y17A	25.00	6.30	-2.00
	203	1BNI	Y17A	25.00	6.30	-2.26
	204	1BNI	Y17F	25.00	6.30	-0.30
	205	1BNI	Y17G	25.00	6.30	-4.03
	206	1BNI	Y17S	25.00	6.30	-2.57
	207	1BNI	Y24F	25.00	6.30	0.00
	208	1BNI	Y78F	25.00	6.30	-1.40
	209	1BNI	Y78F	25.00	6.30	-1.50
	210	1BNI	I109A	25.00	6.30	-2.10
	211	1BNI	I109V	25.00	6.30	-0.80
	212	1BNI	K108R	25.00	6.30	0.90
	213	1BNI	Q104A	25.00	6.30	-0.20
	214	1BNI	R110A	25.00	6.30	-0.40
	215	1BNI	T105V	25.00	6.30	-2.20
	216	1BNI	Y103F	25.00	6.30	0.00
	1573	JG0184	C83S	25.00	6.60	-1.91
	1420	3BLS	Y150F	54.60	6.80	-0.70
	867	2CI2	A35G	25.00	6.25	-1.09
	868	2CI2	D42A	25.00	6.25	-0.96
	869	2CI2	D64A	25.00	6.25	-0.80
	870	2CI2	D71A	25.00	6.25	-3.41
	871	2CI2	E26A	25.00	6.25	-0.47
	872	2CI2	E26Q	25.00	6.25	-0.62
	873	2CI2	E33D	25.00	6.25	-0.52
	874	2CI2	E33N	25.00	6.25	-0.70
	875	2CI2	E33N	46.45	6.30	-0.70
	876	2CI2	E33Q	25.00	6.25	-0.29
	877	2CI2	E34D	25.00	6.25	-0.74
	878	2CI2	E34N	25.00	6.25	-1.07
	879	2CI2	E34Q	25.00	6.25	-0.47
	880	2CI2	E45A	25.00	6.25	-0.32
	881	2CI2	E60A	25.00	6.25	-0.70
	882	2CI2	E60A	25.00	6.30	-0.68
	883	2CI2	F69A	25.00	6.25	-3.84
	884	2CI2	F69L	25.00	6.25	-2.11
	885	2CI2	F69L	46.45	6.30	-2.11
	886	2CI2	F69V	25.00	6.25	-2.39
	887	2CI2	I39V	25.00	3.00	-1.20
	888	2CI2	I39V	25.00	3.50	-1.16
	889	2CI2	I39V	25.00	6.25	-1.30
	890	2CI2	I39V	25.00	6.30	-1.27
	891	2CI2	I39V	46.45	6.30	-1.30
	892	2CI2	I48A	25.00	3.50	-3.89
	893	2CI2	I48A	25.00	6.30	-3.84
	894	2CI2	I48V	25.00	3.50	-0.92
	895	2CI2	I48V	25.00	6.30	-1.09
	896	2CI2	I48V	46.45	6.30	-1.11
	897	2CI2	I49A	46.45	6.30	-2.12
	898	2CI2	I49V	46.45	6.30	0.08
	899	2CI2	I56A	25.00	6.25	-0.03
	900	2CI2	I76A	25.00	3.00	-4.23
	901	2CI2	I76A	25.00	3.50	-4.34
	902	2CI2	I76A	25.00	6.30	-4.25
	903	2CI2	I76V	25.00	3.00	0.09
	904	2CI2	I76V	25.00	6.30	0.21
	905	2CI2	I76V	46.45	6.30	0.19
	906	2CI2	K21A	25.00	6.25	-0.55
	907	2CI2	K21M	25.00	6.25	-0.67
	908	2CI2	K30A	25.00	6.25	0.42
	909	2CI2	K36A	25.00	6.25	-0.49
	910	2CI2	K36A	46.45	6.30	-0.49
	911	2CI2	K36G	25.00	6.25	-2.32
	912	2CI2	K37A	25.00	6.25	0.21
	913	2CI2	K37A	46.45	6.30	0.23
	914	2CI2	K37G	25.00	6.25	-0.99
	915	2CI2	K37G	46.45	6.30	-0.97
	916	2CI2	K43A	25.00	6.25	-0.65
	917	2CI2	K43A	46.45	6.30	-0.65
	918	2CI2	K43G	25.00	6.25	-3.19
	919	2CI2	K72N	25.00	6.25	0.00
	920	2CI2	L27A	25.00	3.00	-2.66
	921	2CI2	L27A	25.00	6.30	-2.64
	922	2CI2	L27A	46.45	6.30	-2.68
	923	2CI2	L40A	25.00	6.25	-1.33
	924	2CI2	L40G	25.00	6.25	-1.38
	925	2CI2	L51A	25.00	6.25	-2.37
	926	2CI2	L51A	46.45	6.30	-2.37
	927	2CI2	L51I	25.00	6.25	-0.26
	928	2CI2	L51V	25.00	6.25	-0.50
	929	2CI2	L51V	46.45	6.30	-0.50
	930	2CI2	L68A	25.00	3.50	-3.74
	931	2CI2	L68A	25.00	6.30	-3.82
	932	2CI2	N75A	25.00	6.25	-0.83
	933	2CI2	N75D	25.00	6.25	-1.21
	934	2CI2	P25A	25.00	6.25	-1.57
	935	2CI2	P44A	25.00	6.25	-1.76
	936	2CI2	P52A	25.00	6.25	-0.17
	937	2CI2	P80A	25.00	6.25	-3.34
	938	2CI2	Q41A	25.00	6.25	-0.02
	939	2CI2	Q41G	25.00	6.25	-0.60
	940	2CI2	R62A	25.00	6.25	-0.58
	941	2CI2	S31A	25.00	6.25	-0.89
	942	2CI2	S31A	46.45	6.30	-0.89
	943	2CI2	S31G	25.00	6.25	-0.80
	944	2CI2	T22A	46.45	6.30	-0.85
	945	2CI2	T55A	25.00	6.25	0.23
	946	2CI2	T55S	25.00	6.25	-0.02
	947	2CI2	T55V	25.00	6.25	-0.76
	948	2CI2	T58A	25.00	6.30	-0.69
	949	2CI2	T58D	25.00	6.30	0.04
	950	2CI2	V38A	25.00	3.00	-0.46
	951	2CI2	V38A	25.00	6.25	-0.49
	952	2CI2	V38A	25.00	6.30	-0.46
	953	2CI2	V38A	46.45	6.30	-0.48
	954	2CI2	V53A	46.45	6.30	-0.63
	955	2CI2	V53T	46.45	6.30	-1.03
	956	2CI2	V57A	25.00	6.25	-1.47
	957	2CI2	V66A	25.00	3.50	-4.91
	958	2CI2	V66A	25.00	6.30	-4.88
	959	2CI2	V70A	25.00	3.00	-2.17
	960	2CI2	V70A	25.00	6.30	-1.95
	961	2CI2	V70A	46.45	6.30	-1.95
	307	1CHK	W28F	42.70	7.00	-3.56
	308	1CHK	W28F	43.20	7.00	-4.43
	309	1CHK	W28F	52.20	7.00	-1.76
	310	1CHK	W101F	42.70	7.00	-3.91
	311	1CHK	W101F	43.20	7.00	-4.27
	312	1CHK	W101F	52.20	7.00	-1.89
	313	1CHK	W227F	42.70	7.00	-2.97
	314	1CHK	W227F	43.20	7.00	-2.51
	315	1CHK	W227F	52.20	7.00	-1.31
	# 358 mutation samples in GROUP 36

#GROUP 37 proteins: 1TUP 1TPK 1BVC 1VQB 2AKY 1SHG 3BLS 1LZ1
#Grouped dataset (similarity > 25%):
	#Serial	Protein	Mutation T	pH	DDG
	717	1TUP	C242S	10.00	7.20	-2.94
	718	1TUP	R175H	10.00	7.20	-3.01
	719	1TUP	R248Q	10.00	7.20	-1.94
	720	1TUP	R249S	10.00	7.20	-1.95
	721	1TUP	R273H	10.00	7.20	-0.35
	711	1TPK	V65A	64.30	4.50	-2.00
	712	1TPK	V65I	64.30	4.50	0.30
	713	1TPK	V65L	64.30	4.50	-1.90
	714	1TPK	V65M	64.30	4.50	-2.20
	715	1TPK	V65S	64.30	4.50	-2.40
	716	1TPK	V65T	64.30	4.50	-1.00
	219	1BVC	E4A	25.00	4.00	-0.55
	220	1BVC	E4A	25.00	4.00	-0.70
	221	1BVC	L9A	82.20	9.60	-0.40
	222	1BVC	Q8A	4.00	4.20	0.89
	223	1BVC	Q8A	4.00	4.20	1.07
	224	1BVC	Q8G	4.00	4.20	-0.50
	225	1BVC	Q8G	4.00	4.20	-0.63
	226	1BVC	D44A	25.00	4.00	-0.15
	227	1BVC	D44A	25.00	4.00	-0.20
	228	1BVC	D60A	25.00	4.00	-0.10
	229	1BVC	D60A	25.00	4.00	-0.15
	230	1BVC	E18A	25.00	4.00	-0.50
	231	1BVC	E18A	25.00	4.00	-0.70
	232	1BVC	G23A	82.20	9.60	-1.10
	233	1BVC	I28A	76.50	11.00	-1.30
	234	1BVC	I28L	76.50	11.00	-0.60
	235	1BVC	I28M	76.50	11.00	-0.60
	236	1BVC	I28V	76.50	11.00	0.00
	237	1BVC	K56A	25.00	4.00	-0.20
	238	1BVC	K56A	25.00	4.00	-0.25
	239	1BVC	K77A	25.00	4.00	-0.02
	240	1BVC	K77A	25.00	4.00	-0.05
	241	1BVC	L11A	82.20	9.60	-0.40
	242	1BVC	L29A	76.50	11.00	-2.40
	243	1BVC	L29I	76.50	11.00	-1.10
	244	1BVC	L29M	76.50	11.00	0.10
	245	1BVC	L29V	76.50	11.00	-1.70
	246	1BVC	L49I	76.50	11.00	-0.80
	247	1BVC	L69A	76.50	11.00	-1.20
	248	1BVC	L69I	76.50	11.00	0.00
	249	1BVC	L69M	76.50	11.00	0.00
	250	1BVC	L69V	76.50	11.00	-0.10
	251	1BVC	P88A	82.20	9.60	0.60
	252	1BVC	T51A	82.20	9.60	-1.40
	253	1BVC	T67A	82.20	9.60	-0.30
	254	1BVC	V13A	82.20	9.60	-0.70
	255	1BVC	V66A	82.20	9.60	0.80
	256	1BVC	E109A	4.00	4.20	0.17
	257	1BVC	E109A	4.00	4.20	0.36
	258	1BVC	E109G	4.00	4.20	-0.89
	259	1BVC	E109G	4.00	4.20	-0.96
	260	1BVC	G129A	82.20	9.60	1.10
	261	1BVC	H116A	82.20	9.60	0.20
	262	1BVC	I111A	76.50	11.00	-1.80
	263	1BVC	I111L	76.50	11.00	-0.60
	264	1BVC	I111M	76.50	11.00	-1.10
	265	1BVC	I142A	76.50	11.00	-1.10
	266	1BVC	I142A	82.20	9.60	-1.90
	267	1BVC	I142L	76.50	11.00	0.60
	268	1BVC	I142M	76.50	11.00	0.90
	269	1BVC	I142V	76.50	11.00	-0.10
	270	1BVC	K140A	4.00	4.20	0.35
	271	1BVC	K140A	4.00	4.20	0.60
	272	1BVC	L135I	76.50	11.00	-1.50
	273	1BVC	L135M	76.50	11.00	-0.80
	274	1BVC	L135V	76.50	11.00	-2.20
	275	1BVC	L137A	82.20	9.60	-1.80
	276	1BVC	L149A	82.20	9.60	-1.60
	277	1BVC	S117A	82.20	9.60	-0.30
	278	1BVC	V114A	82.20	9.60	-1.40
	722	1VQB	I6V	25.00	7.00	-0.70
	723	1VQB	A86T	25.00	7.00	-0.70
	724	1VQB	A86V	25.00	7.00	0.50
	725	1VQB	C33A	25.00	7.00	-0.50
	726	1VQB	C33I	25.00	7.00	-0.90
	727	1VQB	C33L	25.00	7.00	-2.60
	728	1VQB	C33M	25.00	7.00	-3.50
	729	1VQB	C33S	25.00	7.00	-4.20
	730	1VQB	C33S	25.00	7.00	-4.30
	731	1VQB	C33T	25.00	7.00	-4.60
	732	1VQB	C33V	25.00	7.00	-0.20
	733	1VQB	D36C	25.00	7.00	-2.00
	734	1VQB	D36C	25.00	7.00	-2.10
	735	1VQB	D36N	25.00	7.00	-1.00
	736	1VQB	D50H	25.00	7.00	-1.50
	737	1VQB	D50H	25.00	7.00	-1.60
	738	1VQB	E30F	25.00	7.00	2.00
	739	1VQB	E30F	25.00	7.00	2.10
	740	1VQB	E30M	25.00	7.00	0.60
	741	1VQB	E30M	25.00	7.00	0.70
	742	1VQB	E30N	25.00	7.00	-1.10
	743	1VQB	E40C	25.00	7.00	-1.60
	744	1VQB	E40T	25.00	7.00	-0.40
	745	1VQB	F13T	25.00	7.00	-0.70
	746	1VQB	F68L	25.00	7.00	-4.20
	747	1VQB	F68L	25.00	7.00	-4.30
	748	1VQB	F68V	25.00	7.00	-5.00
	749	1VQB	F73W	25.00	7.00	0.80
	750	1VQB	H64C	25.00	7.00	0.50
	751	1VQB	I47A	25.00	7.00	-7.00
	752	1VQB	I47A	25.00	7.00	-7.10
	753	1VQB	I47C	25.00	7.00	-5.20
	754	1VQB	I47C	25.00	7.00	-5.30
	755	1VQB	I47F	25.00	7.00	-1.90
	756	1VQB	I47F	25.00	7.00	-2.00
	757	1VQB	I47L	25.00	7.00	-0.60
	758	1VQB	I47L	25.00	7.00	-0.70
	759	1VQB	I47M	25.00	7.00	-2.10
	760	1VQB	I47M	25.00	7.00	-2.20
	761	1VQB	I47T	25.00	7.00	-7.40
	762	1VQB	I47V	25.00	7.00	-2.50
	763	1VQB	I47V	25.00	7.00	-2.60
	764	1VQB	I78C	25.00	7.00	-4.40
	765	1VQB	I78T	25.00	7.00	-6.60
	766	1VQB	I78V	25.00	7.00	-1.30
	767	1VQB	K24V	25.00	7.00	0.80
	768	1VQB	K69H	25.00	7.00	-1.20
	769	1VQB	K69H	25.00	7.00	-1.30
	770	1VQB	K69M	25.00	7.00	0.10
	771	1VQB	K69M	25.00	7.00	0.20
	772	1VQB	L28V	25.00	7.00	1.10
	773	1VQB	L32H	25.00	7.00	-0.90
	774	1VQB	L32R	25.00	7.00	-1.60
	775	1VQB	L32W	25.00	7.00	2.80
	776	1VQB	L32Y	25.00	7.00	1.00
	777	1VQB	L37A	25.00	7.00	-7.70
	778	1VQB	L37C	25.00	7.00	-4.60
	779	1VQB	L37I	25.00	7.00	-1.40
	780	1VQB	L37T	25.00	7.00	-5.20
	781	1VQB	L37V	25.00	7.00	-3.50
	782	1VQB	L49A	25.00	7.00	-6.10
	783	1VQB	L49C	25.00	7.00	-4.10
	784	1VQB	L49I	25.00	7.00	-1.90
	785	1VQB	L49T	25.00	7.00	-5.70
	786	1VQB	L49V	25.00	7.00	-2.90
	787	1VQB	L65P	25.00	7.00	-1.50
	788	1VQB	L81C	25.00	7.00	-3.70
	789	1VQB	L81T	25.00	7.00	-5.10
	790	1VQB	L81V	25.00	7.00	-0.20
	791	1VQB	M77A	25.00	7.00	-2.10
	792	1VQB	M77C	25.00	7.00	0.00
	793	1VQB	M77F	25.00	7.00	-0.20
	794	1VQB	M77I	25.00	7.00	1.60
	795	1VQB	M77L	25.00	7.00	-1.20
	796	1VQB	M77T	25.00	7.00	-0.80
	797	1VQB	M77V	25.00	7.00	1.20
	798	1VQB	R82C	25.00	7.00	-1.50
	799	1VQB	S67C	25.00	7.00	-3.70
	800	1VQB	S67T	25.00	7.00	-1.60
	801	1VQB	T48C	25.00	7.00	-0.80
	802	1VQB	T48V	25.00	7.00	0.00
	803	1VQB	T62C	25.00	7.00	-0.70
	804	1VQB	T62V	25.00	7.00	1.30
	805	1VQB	V19C	25.00	7.00	-0.30
	806	1VQB	V19T	25.00	7.00	-0.60
	807	1VQB	V35A	25.00	7.00	-2.20
	808	1VQB	V35C	25.00	7.00	-1.40
	809	1VQB	V35F	25.00	7.00	-3.10
	810	1VQB	V35F	25.00	7.00	-3.20
	811	1VQB	V35I	25.00	7.00	-0.60
	812	1VQB	V35I	25.00	7.00	-0.70
	813	1VQB	V35L	25.00	7.00	-2.70
	814	1VQB	V35M	25.00	7.00	-1.00
	815	1VQB	V35M	25.00	7.00	-1.10
	816	1VQB	V35T	25.00	7.00	-5.30
	817	1VQB	V43C	25.00	7.00	-2.10
	818	1VQB	V43T	25.00	7.00	-1.60
	819	1VQB	V45A	25.00	7.00	-2.10
	820	1VQB	V45C	25.00	7.00	-0.10
	821	1VQB	V45L	25.00	7.00	-3.00
	822	1VQB	V45T	25.00	7.00	-3.50
	823	1VQB	V63C	25.00	7.00	-4.10
	824	1VQB	V63T	25.00	7.00	-5.00
	825	1VQB	V70C	25.00	7.00	-3.10
	826	1VQB	V70C	25.00	7.00	-3.30
	827	1VQB	V70P	25.00	7.00	-5.00
	828	1VQB	V70P	25.00	7.00	-5.10
	829	1VQB	V70T	25.00	7.00	-3.50
	830	1VQB	Y26R	25.00	7.00	-0.40
	831	1VQB	Y41A	25.00	7.00	-0.40
	832	1VQB	Y41F	25.00	7.00	-0.60
	863	2AKY	V8I	25.00	7.50	-1.20
	864	2AKY	T77H	25.00	7.50	-2.15
	865	2AKY	I213F	25.00	7.50	-1.91
	866	2AKY	N169D	25.00	7.50	-2.15
	652	1SHG	D48G	24.85	2.00	0.98
	653	1SHG	D48G	24.85	2.50	0.69
	654	1SHG	D48G	24.85	3.00	0.57
	655	1SHG	D48G	24.85	3.50	1.05
	1420	3BLS	Y150F	54.60	6.80	-0.70
	351	1LZ1	A9S	64.90	2.70	-0.02
	352	1LZ1	E7Q	65.00	2.20	0.10
	353	1LZ1	E7Q	65.00	2.30	-0.43
	354	1LZ1	E7Q	65.00	4.00	-1.44
	355	1LZ1	E7Q	65.00	4.50	-1.29
	356	1LZ1	K1A	64.90	2.70	-0.60
	357	1LZ1	K1M	64.90	2.70	-0.12
	358	1LZ1	L8T	64.90	2.70	-3.73
	359	1LZ1	V2A	49.20	2.70	-1.51
	360	1LZ1	V2A	64.90	2.70	-1.51
	361	1LZ1	V2F	64.90	2.70	-0.86
	362	1LZ1	V2G	64.90	2.70	-2.30
	363	1LZ1	V2I	64.90	2.70	1.10
	364	1LZ1	V2L	64.90	2.70	-0.05
	365	1LZ1	V2M	64.90	2.70	-0.31
	366	1LZ1	A32L	64.90	2.70	-0.10
	367	1LZ1	A32S	64.90	2.70	-0.33
	368	1LZ1	A47P	68.80	2.80	0.10
	369	1LZ1	A92S	64.90	2.70	0.81
	370	1LZ1	A96M	64.90	2.70	0.02
	371	1LZ1	A96S	64.90	2.70	-1.00
	372	1LZ1	C77A	57.00	3.00	-4.60
	373	1LZ1	D18N	65.00	2.20	-0.53
	374	1LZ1	D18N	65.00	4.00	-1.70
	375	1LZ1	D49N	65.00	2.20	0.00
	376	1LZ1	D49N	65.00	4.00	-1.00
	377	1LZ1	D67N	65.00	2.20	-0.24
	378	1LZ1	D67N	65.00	2.30	-0.26
	379	1LZ1	D67N	65.00	4.00	-2.25
	380	1LZ1	D67N	65.00	4.50	-1.70
	381	1LZ1	D91P	68.80	2.80	-0.40
	382	1LZ1	E35L	64.90	2.70	-0.53
	383	1LZ1	G37A	64.90	2.70	-0.29
	384	1LZ1	G37Q	64.90	2.70	-0.26
	385	1LZ1	H78A	64.90	2.70	-0.14
	386	1LZ1	H78G	64.90	2.70	-0.12
	387	1LZ1	I23A	64.90	2.70	-2.54
	388	1LZ1	I23V	49.20	2.70	-0.41
	389	1LZ1	I23V	64.90	2.70	-0.36
	390	1LZ1	I56A	64.90	2.70	-3.71
	391	1LZ1	I56F	64.90	2.70	-4.09
	392	1LZ1	I56L	64.90	2.70	-0.10
	393	1LZ1	I56M	64.90	2.70	-1.77
	394	1LZ1	I56T	64.90	2.70	-3.64
	395	1LZ1	I56V	49.20	2.70	-1.34
	396	1LZ1	I56V	64.90	2.70	-1.20
	397	1LZ1	I59A	49.20	2.70	-1.32
	398	1LZ1	I59A	64.90	2.70	-1.72
	399	1LZ1	I59F	64.90	2.70	-0.81
	400	1LZ1	I59G	64.90	2.70	-3.83
	401	1LZ1	I59L	64.90	2.70	0.00
	402	1LZ1	I59M	64.90	2.70	-1.29
	403	1LZ1	I59S	64.90	2.70	-3.59
	404	1LZ1	I59T	64.90	2.70	-2.22
	405	1LZ1	I59V	49.20	2.70	-0.93
	406	1LZ1	I59V	64.90	2.70	-1.10
	407	1LZ1	I59Y	64.90	2.70	-3.78
	408	1LZ1	I89A	64.90	2.70	-2.70
	409	1LZ1	I89V	49.20	2.70	-0.35
	410	1LZ1	I89V	64.90	2.70	-0.48
	411	1LZ1	P71G	68.80	2.80	-1.60
	412	1LZ1	Q58A	64.90	2.70	0.91
	413	1LZ1	Q58G	64.90	2.70	1.87
	414	1LZ1	R21A	64.90	2.70	1.32
	415	1LZ1	R21G	64.90	2.70	1.15
	416	1LZ1	R50A	64.90	2.70	0.43
	417	1LZ1	R50G	64.90	2.70	0.26
	418	1LZ1	V74A	49.20	2.70	-0.43
	419	1LZ1	V74A	64.90	2.70	-0.36
	420	1LZ1	V74F	64.90	2.70	-0.29
	421	1LZ1	V74G	64.90	2.70	-0.22
	422	1LZ1	V74I	64.90	2.70	0.45
	423	1LZ1	V74L	64.90	2.70	0.19
	424	1LZ1	V74M	64.90	2.70	0.65
	425	1LZ1	V74S	64.90	2.70	-0.38
	426	1LZ1	V93A	49.20	2.70	-1.00
	427	1LZ1	V93A	64.90	2.70	-0.74
	428	1LZ1	V93T	64.90	2.70	-0.67
	429	1LZ1	V99A	49.20	2.70	-0.89
	430	1LZ1	V99A	64.90	2.70	-0.98
	431	1LZ1	V99T	64.90	2.70	-0.50
	432	1LZ1	Y20F	64.90	2.70	-0.50
	433	1LZ1	Y38A	64.90	2.70	-2.49
	434	1LZ1	Y38F	64.90	2.70	-0.19
	435	1LZ1	Y38G	64.90	2.70	-2.32
	436	1LZ1	Y45F	64.90	2.70	0.07
	437	1LZ1	Y54F	64.90	2.70	-0.96
	438	1LZ1	Y63F	64.90	2.70	-0.24
	439	1LZ1	D102N	65.00	2.20	0.17
	440	1LZ1	D102N	65.00	2.30	0.14
	441	1LZ1	D102N	65.00	4.00	-0.67
	442	1LZ1	D102N	65.00	4.50	0.07
	443	1LZ1	D120N	65.00	2.20	0.10
	444	1LZ1	D120N	65.00	2.30	0.19
	445	1LZ1	D120N	65.00	4.00	-0.67
	446	1LZ1	D120N	65.00	4.50	0.05
	447	1LZ1	I106A	64.90	2.70	-0.93
	448	1LZ1	I106V	49.20	2.70	-0.98
	449	1LZ1	I106V	64.90	2.70	-0.72
	450	1LZ1	N118A	64.90	2.70	0.19
	451	1LZ1	N118G	64.90	2.70	0.05
	452	1LZ1	P103G	68.80	2.80	-0.10
	453	1LZ1	V100A	49.20	2.70	-0.57
	454	1LZ1	V100A	64.90	2.70	-0.26
	455	1LZ1	V100F	64.90	2.70	-1.65
	456	1LZ1	V100T	64.90	2.70	-0.29
	457	1LZ1	V110A	49.20	2.70	0.07
	458	1LZ1	V110A	64.90	2.70	0.53
	459	1LZ1	V110F	64.90	2.70	-0.05
	460	1LZ1	V110G	64.90	2.70	0.48
	461	1LZ1	V110I	64.90	2.70	0.86
	462	1LZ1	V110L	64.90	2.70	0.07
	463	1LZ1	V110M	64.90	2.70	0.53
	464	1LZ1	V110P	68.80	2.80	0.50
	465	1LZ1	V121A	49.20	2.70	-1.75
	466	1LZ1	V121A	64.90	2.70	-1.44
	467	1LZ1	V125A	49.20	2.70	-1.60
	468	1LZ1	V125A	64.90	2.70	-1.32
	469	1LZ1	V130A	49.20	2.70	-1.12
	470	1LZ1	V130A	64.90	2.70	-0.84
	471	1LZ1	Y124F	64.90	2.70	-0.36
	# 312 mutation samples in GROUP 37

#GROUP 38 proteins: 1TPK 1TUP 1RX4 1RN1 3BLS EYBPL 3SSI
#Grouped dataset (similarity > 25%):
	#Serial	Protein	Mutation T	pH	DDG
	711	1TPK	V65A	64.30	4.50	-2.00
	712	1TPK	V65I	64.30	4.50	0.30
	713	1TPK	V65L	64.30	4.50	-1.90
	714	1TPK	V65M	64.30	4.50	-2.20
	715	1TPK	V65S	64.30	4.50	-2.40
	716	1TPK	V65T	64.30	4.50	-1.00
	717	1TUP	C242S	10.00	7.20	-2.94
	718	1TUP	R175H	10.00	7.20	-3.01
	719	1TUP	R248Q	10.00	7.20	-1.94
	720	1TUP	R249S	10.00	7.20	-1.95
	721	1TUP	R273H	10.00	7.20	-0.35
	616	1RX4	L28R	15.00	7.80	0.50
	617	1RX4	V75A	15.00	7.80	-0.20
	618	1RX4	V75C	15.00	7.80	-0.20
	619	1RX4	V75H	15.00	6.50	-1.90
	620	1RX4	V75H	15.00	7.80	-1.70
	621	1RX4	V75I	15.00	7.80	-2.00
	622	1RX4	V75R	15.00	7.80	-2.80
	623	1RX4	V75S	15.00	7.80	-1.90
	624	1RX4	V75Y	15.00	7.80	-2.30
	625	1RX4	E139K	15.00	7.80	-2.36
	626	1RX4	E139Q	15.00	7.80	-1.36
	542	1RN1	N9A	25.00	7.00	-0.90
	543	1RN1	N9A	50.90	7.00	-0.71
	544	1RN1	A21C	0.00	2.50	-0.74
	545	1RN1	A21D	0.00	2.50	0.33
	546	1RN1	A21D	0.00	7.00	-0.71
	547	1RN1	A21E	0.00	2.50	0.05
	548	1RN1	A21E	0.00	7.00	-0.69
	549	1RN1	A21F	0.00	2.50	-0.57
	550	1RN1	A21G	0.00	2.50	-0.90
	551	1RN1	A21H	0.00	2.50	-0.56
	552	1RN1	A21H	0.00	7.00	-0.17
	553	1RN1	A21I	0.00	2.50	-0.44
	554	1RN1	A21K	0.00	2.50	-0.51
	555	1RN1	A21L	0.00	2.50	-0.13
	556	1RN1	A21M	0.00	2.50	-0.15
	557	1RN1	A21N	0.00	2.50	0.34
	558	1RN1	A21Q	0.00	2.50	-0.26
	559	1RN1	A21Q	0.00	7.00	-0.40
	560	1RN1	A21R	0.00	2.50	-0.41
	561	1RN1	A21S	0.00	2.50	-0.49
	562	1RN1	A21S	0.00	7.00	-0.40
	563	1RN1	A21T	0.00	2.50	-0.57
	564	1RN1	A21V	0.00	2.50	-0.66
	565	1RN1	A21W	0.00	2.50	-0.30
	566	1RN1	A21Y	0.00	2.50	-0.39
	567	1RN1	D76A	15.00	7.00	-3.70
	568	1RN1	D76A	15.00	7.00	-3.80
	569	1RN1	D76N	15.00	7.00	-3.10
	570	1RN1	D76S	15.00	7.00	-3.10
	571	1RN1	D76S	15.00	7.00	-3.30
	572	1RN1	H40T	25.00	6.00	-0.26
	573	1RN1	H92A	25.00	6.00	-0.62
	574	1RN1	N36A	25.00	7.00	0.03
	575	1RN1	N36A	50.90	7.00	0.00
	576	1RN1	N44A	25.00	7.00	-2.08
	577	1RN1	N44A	50.80	7.00	-1.60
	578	1RN1	N44A	50.90	7.00	-1.86
	579	1RN1	N44D	50.80	7.00	-1.60
	580	1RN1	N44S	50.80	7.00	-1.50
	581	1RN1	N81A	25.00	7.00	-2.87
	582	1RN1	N81A	50.90	7.00	-2.91
	583	1RN1	S12A	25.00	7.00	-1.23
	584	1RN1	S12A	50.90	7.00	-1.08
	585	1RN1	S17A	25.00	7.00	0.67
	586	1RN1	S17A	50.90	7.00	0.57
	587	1RN1	S64A	25.00	7.00	-1.44
	588	1RN1	S64A	50.90	7.00	-1.56
	589	1RN1	W59Y	25.00	6.00	-0.93
	590	1RN1	Y11F	25.00	7.00	-2.11
	591	1RN1	Y11F	50.90	7.00	-2.03
	592	1RN1	Y24W	25.00	6.00	1.24
	593	1RN1	Y42F	25.00	7.00	1.14
	594	1RN1	Y42F	50.90	7.00	1.15
	595	1RN1	Y42W	25.00	6.00	-0.14
	596	1RN1	Y45W	25.00	6.00	0.74
	597	1RN1	Y56F	25.00	7.00	-0.78
	598	1RN1	Y56F	50.90	7.00	-0.71
	599	1RN1	Y57F	25.00	7.00	-0.50
	600	1RN1	Y57F	50.90	7.00	-0.44
	601	1RN1	Y68F	25.00	7.00	-1.36
	602	1RN1	Y68F	50.90	7.00	-1.35
	1420	3BLS	Y150F	54.60	6.80	-0.70
	1570	EYBPL	H31D	25.00	7.00	-1.60
	1571	EYBPL	H48N	25.00	7.00	-5.00
	1427	3SSI	M73A	53.36	3.20	0.54
	1428	3SSI	M73A	53.36	7.00	0.55
	1429	3SSI	M73A	53.36	9.50	0.13
	1430	3SSI	M73D	53.36	3.20	1.08
	1431	3SSI	M73D	53.36	7.00	1.60
	1432	3SSI	M73D	53.36	9.50	1.25
	1433	3SSI	M73E	53.36	3.20	0.35
	1434	3SSI	M73E	53.36	7.00	1.05
	1435	3SSI	M73E	53.36	9.50	0.56
	1436	3SSI	M73G	53.36	3.20	-0.21
	1437	3SSI	M73G	53.36	7.00	-0.06
	1438	3SSI	M73G	53.36	9.50	-0.49
	1439	3SSI	M73I	53.36	3.20	-0.73
	1440	3SSI	M73I	53.36	7.00	-0.94
	1441	3SSI	M73I	53.36	9.50	-1.28
	1442	3SSI	M73K	53.36	3.20	1.27
	1443	3SSI	M73K	53.36	7.00	0.35
	1444	3SSI	M73K	53.36	9.50	0.05
	1445	3SSI	M73L	53.36	3.20	-0.13
	1446	3SSI	M73L	53.36	7.00	-0.25
	1447	3SSI	M73L	53.36	9.50	-0.55
	1448	3SSI	M73V	53.36	3.20	-0.46
	1449	3SSI	M73V	53.36	7.00	-0.66
	1450	3SSI	M73V	53.36	9.50	-0.95
	1451	3SSI	V13A	82.21	7.00	-6.78
	1452	3SSI	V13A	82.21	9.50	-6.93
	1453	3SSI	V13F	82.21	7.00	-5.69
	1454	3SSI	V13F	82.21	9.50	-5.33
	1455	3SSI	V13G	82.21	7.00	-10.30
	1456	3SSI	V13G	82.21	9.50	-9.31
	1457	3SSI	V13I	82.21	7.00	-0.84
	1458	3SSI	V13I	82.21	9.50	-0.94
	1459	3SSI	V13L	82.21	7.00	-2.21
	1460	3SSI	V13L	82.21	9.50	-2.52
	1461	3SSI	V13M	82.21	7.00	-5.92
	1462	3SSI	V13M	82.21	9.50	-5.43
	1463	3SSI	M103A	53.36	3.20	-1.35
	1464	3SSI	M103A	80.70	9.50	-2.80
	1465	3SSI	M103A	82.21	7.00	-2.32
	1466	3SSI	M103G	80.70	9.50	-7.10
	1467	3SSI	M103G	82.21	7.00	-6.82
	1468	3SSI	M103I	53.36	3.20	-2.01
	1469	3SSI	M103I	80.70	9.50	-2.29
	1470	3SSI	M103I	82.21	7.00	-1.89
	1471	3SSI	M103L	53.36	3.20	0.77
	1472	3SSI	M103L	80.70	9.50	-0.29
	1473	3SSI	M103L	82.21	7.00	0.15
	1474	3SSI	M103V	53.36	3.20	-1.35
	1475	3SSI	M103V	80.70	9.50	-2.22
	1476	3SSI	M103V	82.21	7.00	-1.84
	# 136 mutation samples in GROUP 38

#GROUP 39 proteins: 2HPR 1POH 1BTA 1ARR 1BVC
#Grouped dataset (similarity > 25%):
	#Serial	Protein	Mutation T	pH	DDG
	962	2HPR	G49A	25.00	7.00	0.80
	963	2HPR	G49E	25.00	7.00	1.40
	964	2HPR	G49K	25.00	7.00	-1.00
	533	1POH	K49A	25.00	7.00	1.60
	534	1POH	K49D	25.00	7.00	1.80
	535	1POH	K49E	25.00	7.00	2.10
	536	1POH	K49G	25.00	7.00	1.20
	537	1POH	K49M	25.00	7.00	1.00
	538	1POH	K49N	25.00	7.00	0.40
	539	1POH	K49Q	25.00	7.00	1.50
	540	1POH	K49R	25.00	7.00	-0.20
	541	1POH	K49S	25.00	7.00	1.20
	218	1BTA	C82A	25.00	7.40	0.48
	18	1ARR	P8L	20.00	7.50	2.40
	19	1ARR	P8L	25.00	7.50	2.49
	20	1ARR	P8L	53.40	7.50	2.55
	219	1BVC	E4A	25.00	4.00	-0.55
	220	1BVC	E4A	25.00	4.00	-0.70
	221	1BVC	L9A	82.20	9.60	-0.40
	222	1BVC	Q8A	4.00	4.20	0.89
	223	1BVC	Q8A	4.00	4.20	1.07
	224	1BVC	Q8G	4.00	4.20	-0.50
	225	1BVC	Q8G	4.00	4.20	-0.63
	226	1BVC	D44A	25.00	4.00	-0.15
	227	1BVC	D44A	25.00	4.00	-0.20
	228	1BVC	D60A	25.00	4.00	-0.10
	229	1BVC	D60A	25.00	4.00	-0.15
	230	1BVC	E18A	25.00	4.00	-0.50
	231	1BVC	E18A	25.00	4.00	-0.70
	232	1BVC	G23A	82.20	9.60	-1.10
	233	1BVC	I28A	76.50	11.00	-1.30
	234	1BVC	I28L	76.50	11.00	-0.60
	235	1BVC	I28M	76.50	11.00	-0.60
	236	1BVC	I28V	76.50	11.00	0.00
	237	1BVC	K56A	25.00	4.00	-0.20
	238	1BVC	K56A	25.00	4.00	-0.25
	239	1BVC	K77A	25.00	4.00	-0.02
	240	1BVC	K77A	25.00	4.00	-0.05
	241	1BVC	L11A	82.20	9.60	-0.40
	242	1BVC	L29A	76.50	11.00	-2.40
	243	1BVC	L29I	76.50	11.00	-1.10
	244	1BVC	L29M	76.50	11.00	0.10
	245	1BVC	L29V	76.50	11.00	-1.70
	246	1BVC	L49I	76.50	11.00	-0.80
	247	1BVC	L69A	76.50	11.00	-1.20
	248	1BVC	L69I	76.50	11.00	0.00
	249	1BVC	L69M	76.50	11.00	0.00
	250	1BVC	L69V	76.50	11.00	-0.10
	251	1BVC	P88A	82.20	9.60	0.60
	252	1BVC	T51A	82.20	9.60	-1.40
	253	1BVC	T67A	82.20	9.60	-0.30
	254	1BVC	V13A	82.20	9.60	-0.70
	255	1BVC	V66A	82.20	9.60	0.80
	256	1BVC	E109A	4.00	4.20	0.17
	257	1BVC	E109A	4.00	4.20	0.36
	258	1BVC	E109G	4.00	4.20	-0.89
	259	1BVC	E109G	4.00	4.20	-0.96
	260	1BVC	G129A	82.20	9.60	1.10
	261	1BVC	H116A	82.20	9.60	0.20
	262	1BVC	I111A	76.50	11.00	-1.80
	263	1BVC	I111L	76.50	11.00	-0.60
	264	1BVC	I111M	76.50	11.00	-1.10
	265	1BVC	I142A	76.50	11.00	-1.10
	266	1BVC	I142A	82.20	9.60	-1.90
	267	1BVC	I142L	76.50	11.00	0.60
	268	1BVC	I142M	76.50	11.00	0.90
	269	1BVC	I142V	76.50	11.00	-0.10
	270	1BVC	K140A	4.00	4.20	0.35
	271	1BVC	K140A	4.00	4.20	0.60
	272	1BVC	L135I	76.50	11.00	-1.50
	273	1BVC	L135M	76.50	11.00	-0.80
	274	1BVC	L135V	76.50	11.00	-2.20
	275	1BVC	L137A	82.20	9.60	-1.80
	276	1BVC	L149A	82.20	9.60	-1.60
	277	1BVC	S117A	82.20	9.60	-0.30
	278	1BVC	V114A	82.20	9.60	-1.40
	# 76 mutation samples in GROUP 39

#GROUP 40 proteins: 2CI2 2ABD 1RX4 1TUP 1IGV 1SHG
#Grouped dataset (similarity > 25%):
	#Serial	Protein	Mutation T	pH	DDG
	867	2CI2	A35G	25.00	6.25	-1.09
	868	2CI2	D42A	25.00	6.25	-0.96
	869	2CI2	D64A	25.00	6.25	-0.80
	870	2CI2	D71A	25.00	6.25	-3.41
	871	2CI2	E26A	25.00	6.25	-0.47
	872	2CI2	E26Q	25.00	6.25	-0.62
	873	2CI2	E33D	25.00	6.25	-0.52
	874	2CI2	E33N	25.00	6.25	-0.70
	875	2CI2	E33N	46.45	6.30	-0.70
	876	2CI2	E33Q	25.00	6.25	-0.29
	877	2CI2	E34D	25.00	6.25	-0.74
	878	2CI2	E34N	25.00	6.25	-1.07
	879	2CI2	E34Q	25.00	6.25	-0.47
	880	2CI2	E45A	25.00	6.25	-0.32
	881	2CI2	E60A	25.00	6.25	-0.70
	882	2CI2	E60A	25.00	6.30	-0.68
	883	2CI2	F69A	25.00	6.25	-3.84
	884	2CI2	F69L	25.00	6.25	-2.11
	885	2CI2	F69L	46.45	6.30	-2.11
	886	2CI2	F69V	25.00	6.25	-2.39
	887	2CI2	I39V	25.00	3.00	-1.20
	888	2CI2	I39V	25.00	3.50	-1.16
	889	2CI2	I39V	25.00	6.25	-1.30
	890	2CI2	I39V	25.00	6.30	-1.27
	891	2CI2	I39V	46.45	6.30	-1.30
	892	2CI2	I48A	25.00	3.50	-3.89
	893	2CI2	I48A	25.00	6.30	-3.84
	894	2CI2	I48V	25.00	3.50	-0.92
	895	2CI2	I48V	25.00	6.30	-1.09
	896	2CI2	I48V	46.45	6.30	-1.11
	897	2CI2	I49A	46.45	6.30	-2.12
	898	2CI2	I49V	46.45	6.30	0.08
	899	2CI2	I56A	25.00	6.25	-0.03
	900	2CI2	I76A	25.00	3.00	-4.23
	901	2CI2	I76A	25.00	3.50	-4.34
	902	2CI2	I76A	25.00	6.30	-4.25
	903	2CI2	I76V	25.00	3.00	0.09
	904	2CI2	I76V	25.00	6.30	0.21
	905	2CI2	I76V	46.45	6.30	0.19
	906	2CI2	K21A	25.00	6.25	-0.55
	907	2CI2	K21M	25.00	6.25	-0.67
	908	2CI2	K30A	25.00	6.25	0.42
	909	2CI2	K36A	25.00	6.25	-0.49
	910	2CI2	K36A	46.45	6.30	-0.49
	911	2CI2	K36G	25.00	6.25	-2.32
	912	2CI2	K37A	25.00	6.25	0.21
	913	2CI2	K37A	46.45	6.30	0.23
	914	2CI2	K37G	25.00	6.25	-0.99
	915	2CI2	K37G	46.45	6.30	-0.97
	916	2CI2	K43A	25.00	6.25	-0.65
	917	2CI2	K43A	46.45	6.30	-0.65
	918	2CI2	K43G	25.00	6.25	-3.19
	919	2CI2	K72N	25.00	6.25	0.00
	920	2CI2	L27A	25.00	3.00	-2.66
	921	2CI2	L27A	25.00	6.30	-2.64
	922	2CI2	L27A	46.45	6.30	-2.68
	923	2CI2	L40A	25.00	6.25	-1.33
	924	2CI2	L40G	25.00	6.25	-1.38
	925	2CI2	L51A	25.00	6.25	-2.37
	926	2CI2	L51A	46.45	6.30	-2.37
	927	2CI2	L51I	25.00	6.25	-0.26
	928	2CI2	L51V	25.00	6.25	-0.50
	929	2CI2	L51V	46.45	6.30	-0.50
	930	2CI2	L68A	25.00	3.50	-3.74
	931	2CI2	L68A	25.00	6.30	-3.82
	932	2CI2	N75A	25.00	6.25	-0.83
	933	2CI2	N75D	25.00	6.25	-1.21
	934	2CI2	P25A	25.00	6.25	-1.57
	935	2CI2	P44A	25.00	6.25	-1.76
	936	2CI2	P52A	25.00	6.25	-0.17
	937	2CI2	P80A	25.00	6.25	-3.34
	938	2CI2	Q41A	25.00	6.25	-0.02
	939	2CI2	Q41G	25.00	6.25	-0.60
	940	2CI2	R62A	25.00	6.25	-0.58
	941	2CI2	S31A	25.00	6.25	-0.89
	942	2CI2	S31A	46.45	6.30	-0.89
	943	2CI2	S31G	25.00	6.25	-0.80
	944	2CI2	T22A	46.45	6.30	-0.85
	945	2CI2	T55A	25.00	6.25	0.23
	946	2CI2	T55S	25.00	6.25	-0.02
	947	2CI2	T55V	25.00	6.25	-0.76
	948	2CI2	T58A	25.00	6.30	-0.69
	949	2CI2	T58D	25.00	6.30	0.04
	950	2CI2	V38A	25.00	3.00	-0.46
	951	2CI2	V38A	25.00	6.25	-0.49
	952	2CI2	V38A	25.00	6.30	-0.46
	953	2CI2	V38A	46.45	6.30	-0.48
	954	2CI2	V53A	46.45	6.30	-0.63
	955	2CI2	V53T	46.45	6.30	-1.03
	956	2CI2	V57A	25.00	6.25	-1.47
	957	2CI2	V66A	25.00	3.50	-4.91
	958	2CI2	V66A	25.00	6.30	-4.88
	959	2CI2	V70A	25.00	3.00	-2.17
	960	2CI2	V70A	25.00	6.30	-1.95
	961	2CI2	V70A	46.45	6.30	-1.95
	833	2ABD	A9G	5.00	5.30	-1.81
	834	2ABD	F5A	5.00	5.30	-2.52
	835	2ABD	A34G	5.00	5.30	-1.57
	836	2ABD	D21A	5.00	5.30	0.42
	837	2ABD	D21H	5.00	5.30	-0.56
	838	2ABD	E67A	5.00	5.30	-0.36
	839	2ABD	K32A	5.00	5.30	-1.02
	840	2ABD	K32E	5.00	5.30	-1.68
	841	2ABD	K32R	5.00	5.30	-1.83
	842	2ABD	K52M	5.00	5.30	0.18
	843	2ABD	K54A	5.00	5.30	-0.86
	844	2ABD	K54M	5.00	5.30	0.27
	845	2ABD	L15A	5.00	5.30	-3.10
	846	2ABD	L25A	5.00	5.30	-1.02
	847	2ABD	L80A	5.00	5.30	-3.70
	848	2ABD	P19A	5.00	5.30	-1.07
	849	2ABD	P44A	5.00	5.30	-1.40
	850	2ABD	Q33A	5.00	5.30	-3.66
	851	2ABD	T35A	5.00	5.30	-1.09
	852	2ABD	V12A	5.00	5.30	-1.69
	853	2ABD	V77A	5.00	5.30	-1.14
	854	2ABD	Y28A	5.00	5.30	-2.47
	855	2ABD	Y28F	5.00	5.30	-1.06
	856	2ABD	Y28N	5.00	5.30	-2.23
	857	2ABD	Y31N	5.00	5.30	-1.52
	858	2ABD	Y73A	5.00	5.30	-4.83
	859	2ABD	Y73F	5.00	5.30	0.27
	616	1RX4	L28R	15.00	7.80	0.50
	617	1RX4	V75A	15.00	7.80	-0.20
	618	1RX4	V75C	15.00	7.80	-0.20
	619	1RX4	V75H	15.00	6.50	-1.90
	620	1RX4	V75H	15.00	7.80	-1.70
	621	1RX4	V75I	15.00	7.80	-2.00
	622	1RX4	V75R	15.00	7.80	-2.80
	623	1RX4	V75S	15.00	7.80	-1.90
	624	1RX4	V75Y	15.00	7.80	-2.30
	625	1RX4	E139K	15.00	7.80	-2.36
	626	1RX4	E139Q	15.00	7.80	-1.36
	717	1TUP	C242S	10.00	7.20	-2.94
	718	1TUP	R175H	10.00	7.20	-3.01
	719	1TUP	R248Q	10.00	7.20	-1.94
	720	1TUP	R249S	10.00	7.20	-1.95
	721	1TUP	R273H	10.00	7.20	-0.35
	348	1IGV	D19N	25.00	7.00	0.74
	349	1IGV	E17Q	25.00	7.00	0.38
	350	1IGV	E26Q	25.00	7.00	0.09
	652	1SHG	D48G	24.85	2.00	0.98
	653	1SHG	D48G	24.85	2.50	0.69
	654	1SHG	D48G	24.85	3.00	0.57
	655	1SHG	D48G	24.85	3.50	1.05
	# 145 mutation samples in GROUP 40

#GROUP 41 proteins: 2AKY 3MBP 1RTB 1AJ3 1TUP 3BLS
#Grouped dataset (similarity > 25%):
	#Serial	Protein	Mutation T	pH	DDG
	863	2AKY	V8I	25.00	7.50	-1.20
	864	2AKY	T77H	25.00	7.50	-2.15
	865	2AKY	I213F	25.00	7.50	-1.91
	866	2AKY	N169D	25.00	7.50	-2.15
	1421	3MBP	P48A	63.00	7.40	0.50
	1422	3MBP	P48S	63.00	7.40	0.30
	1423	3MBP	P133A	63.00	7.40	-0.30
	1424	3MBP	P133S	63.00	7.40	-2.10
	1425	3MBP	P159A	63.00	7.40	-1.80
	1426	3MBP	P159S	63.00	7.40	-2.10
	605	1RTB	P93A	56.05	4.20	-2.70
	606	1RTB	P93G	61.60	6.00	-2.20
	607	1RTB	P93G	61.80	6.00	-2.60
	608	1RTB	P93S	56.05	4.20	-2.10
	609	1RTB	Y97A	63.30	5.00	-12.00
	610	1RTB	Y97F	63.30	5.00	-3.54
	611	1RTB	Y97G	63.30	5.00	-11.70
	612	1RTB	P114A	56.05	4.20	-3.20
	613	1RTB	P114G	56.05	4.20	-2.80
	614	1RTB	P114G	61.60	6.00	-3.30
	615	1RTB	P114G	61.80	6.00	-3.60
	17	1AJ3	W22F	25.00	7.50	-1.11
	717	1TUP	C242S	10.00	7.20	-2.94
	718	1TUP	R175H	10.00	7.20	-3.01
	719	1TUP	R248Q	10.00	7.20	-1.94
	720	1TUP	R249S	10.00	7.20	-1.95
	721	1TUP	R273H	10.00	7.20	-0.35
	1420	3BLS	Y150F	54.60	6.80	-0.70
	# 28 mutation samples in GROUP 41

#GROUP 42 proteins: 2AFG JG0184 1RTB CCBY 2AKY 1TUP
#Grouped dataset (similarity > 25%):
	#Serial	Protein	Mutation T	pH	DDG
	860	2AFG	L44P	40.05	6.60	0.69
	861	2AFG	L73V	40.05	6.60	-1.46
	862	2AFG	V109L	40.05	6.60	-0.57
	1573	JG0184	C83S	25.00	6.60	-1.91
	605	1RTB	P93A	56.05	4.20	-2.70
	606	1RTB	P93G	61.60	6.00	-2.20
	607	1RTB	P93G	61.80	6.00	-2.60
	608	1RTB	P93S	56.05	4.20	-2.10
	609	1RTB	Y97A	63.30	5.00	-12.00
	610	1RTB	Y97F	63.30	5.00	-3.54
	611	1RTB	Y97G	63.30	5.00	-11.70
	612	1RTB	P114A	56.05	4.20	-3.20
	613	1RTB	P114G	56.05	4.20	-2.80
	614	1RTB	P114G	61.60	6.00	-3.30
	615	1RTB	P114G	61.80	6.00	-3.60
	1531	CCBY	F82Y	25.00	6.00	-0.70
	1532	CCBY	K73I	25.00	4.50	-0.40
	1533	CCBY	K73V	25.00	4.50	0.10
	1534	CCBY	K73W	25.00	4.50	-1.60
	1535	CCBY	L85A	25.00	6.00	-2.80
	1536	CCBY	N52A	26.85	4.60	0.63
	1537	CCBY	N52H	26.85	4.60	-1.27
	1538	CCBY	N52I	26.85	3.50	2.62
	1539	CCBY	N52I	26.85	4.00	3.03
	1540	CCBY	N52I	26.85	4.60	3.14
	1541	CCBY	N52I	26.85	5.00	2.02
	1542	CCBY	N52I	37.00	4.60	3.14
	1543	CCBY	N52I	46.50	6.00	4.30
	1544	CCBY	N52L	26.85	4.60	2.56
	1545	CCBY	N52M	26.85	4.00	2.91
	1546	CCBY	N52M	26.85	4.60	2.25
	1547	CCBY	N52Q	26.85	4.60	-0.08
	1548	CCBY	N52S	26.85	4.00	0.74
	1549	CCBY	N52S	26.85	4.60	-0.05
	1550	CCBY	N52S	26.85	5.00	-1.29
	1551	CCBY	N52T	26.85	3.50	0.98
	1552	CCBY	N52T	26.85	4.00	1.01
	1553	CCBY	N52T	26.85	4.60	0.59
	1554	CCBY	N52T	26.85	5.00	-0.53
	1555	CCBY	N52V	26.85	4.00	2.44
	1556	CCBY	N52V	26.85	4.60	1.67
	1557	CCBY	P76G	25.00	4.60	-0.78
	1558	CCBY	P76L	25.00	4.60	-3.44
	1559	CCBY	P76R	25.00	4.60	-0.97
	1560	CCBY	P76S	25.00	4.60	-1.89
	1561	CCBY	P76V	25.00	4.60	-1.07
	1562	CCBY	P76W	25.00	4.60	-2.38
	1563	CCBY	P76Y	25.00	4.60	-2.07
	1564	CCBY	C102A	46.50	6.00	2.90
	1565	CCBY	C102S	46.50	6.00	2.80
	1566	CCBY	C102T	51.40	4.70	0.50
	1567	CCBY	C102T	51.40	4.70	5.30
	1568	CCBY	C102T	57.10	6.00	0.80
	1569	CCBY	C102T	57.10	6.00	5.70
	863	2AKY	V8I	25.00	7.50	-1.20
	864	2AKY	T77H	25.00	7.50	-2.15
	865	2AKY	I213F	25.00	7.50	-1.91
	866	2AKY	N169D	25.00	7.50	-2.15
	717	1TUP	C242S	10.00	7.20	-2.94
	718	1TUP	R175H	10.00	7.20	-3.01
	719	1TUP	R248Q	10.00	7.20	-1.94
	720	1TUP	R249S	10.00	7.20	-1.95
	721	1TUP	R273H	10.00	7.20	-0.35
	# 63 mutation samples in GROUP 42

#GROUP 43 proteins: 2ABD 2CI2 4LYZ 1SUP 1EL1 1ROP 1C9O 1CHK 1CSP 1BVC 1AJ3 1IGV 1LZ1 1N0J
#Grouped dataset (similarity > 25%):
	#Serial	Protein	Mutation T	pH	DDG
	833	2ABD	A9G	5.00	5.30	-1.81
	834	2ABD	F5A	5.00	5.30	-2.52
	835	2ABD	A34G	5.00	5.30	-1.57
	836	2ABD	D21A	5.00	5.30	0.42
	837	2ABD	D21H	5.00	5.30	-0.56
	838	2ABD	E67A	5.00	5.30	-0.36
	839	2ABD	K32A	5.00	5.30	-1.02
	840	2ABD	K32E	5.00	5.30	-1.68
	841	2ABD	K32R	5.00	5.30	-1.83
	842	2ABD	K52M	5.00	5.30	0.18
	843	2ABD	K54A	5.00	5.30	-0.86
	844	2ABD	K54M	5.00	5.30	0.27
	845	2ABD	L15A	5.00	5.30	-3.10
	846	2ABD	L25A	5.00	5.30	-1.02
	847	2ABD	L80A	5.00	5.30	-3.70
	848	2ABD	P19A	5.00	5.30	-1.07
	849	2ABD	P44A	5.00	5.30	-1.40
	850	2ABD	Q33A	5.00	5.30	-3.66
	851	2ABD	T35A	5.00	5.30	-1.09
	852	2ABD	V12A	5.00	5.30	-1.69
	853	2ABD	V77A	5.00	5.30	-1.14
	854	2ABD	Y28A	5.00	5.30	-2.47
	855	2ABD	Y28F	5.00	5.30	-1.06
	856	2ABD	Y28N	5.00	5.30	-2.23
	857	2ABD	Y31N	5.00	5.30	-1.52
	858	2ABD	Y73A	5.00	5.30	-4.83
	859	2ABD	Y73F	5.00	5.30	0.27
	867	2CI2	A35G	25.00	6.25	-1.09
	868	2CI2	D42A	25.00	6.25	-0.96
	869	2CI2	D64A	25.00	6.25	-0.80
	870	2CI2	D71A	25.00	6.25	-3.41
	871	2CI2	E26A	25.00	6.25	-0.47
	872	2CI2	E26Q	25.00	6.25	-0.62
	873	2CI2	E33D	25.00	6.25	-0.52
	874	2CI2	E33N	25.00	6.25	-0.70
	875	2CI2	E33N	46.45	6.30	-0.70
	876	2CI2	E33Q	25.00	6.25	-0.29
	877	2CI2	E34D	25.00	6.25	-0.74
	878	2CI2	E34N	25.00	6.25	-1.07
	879	2CI2	E34Q	25.00	6.25	-0.47
	880	2CI2	E45A	25.00	6.25	-0.32
	881	2CI2	E60A	25.00	6.25	-0.70
	882	2CI2	E60A	25.00	6.30	-0.68
	883	2CI2	F69A	25.00	6.25	-3.84
	884	2CI2	F69L	25.00	6.25	-2.11
	885	2CI2	F69L	46.45	6.30	-2.11
	886	2CI2	F69V	25.00	6.25	-2.39
	887	2CI2	I39V	25.00	3.00	-1.20
	888	2CI2	I39V	25.00	3.50	-1.16
	889	2CI2	I39V	25.00	6.25	-1.30
	890	2CI2	I39V	25.00	6.30	-1.27
	891	2CI2	I39V	46.45	6.30	-1.30
	892	2CI2	I48A	25.00	3.50	-3.89
	893	2CI2	I48A	25.00	6.30	-3.84
	894	2CI2	I48V	25.00	3.50	-0.92
	895	2CI2	I48V	25.00	6.30	-1.09
	896	2CI2	I48V	46.45	6.30	-1.11
	897	2CI2	I49A	46.45	6.30	-2.12
	898	2CI2	I49V	46.45	6.30	0.08
	899	2CI2	I56A	25.00	6.25	-0.03
	900	2CI2	I76A	25.00	3.00	-4.23
	901	2CI2	I76A	25.00	3.50	-4.34
	902	2CI2	I76A	25.00	6.30	-4.25
	903	2CI2	I76V	25.00	3.00	0.09
	904	2CI2	I76V	25.00	6.30	0.21
	905	2CI2	I76V	46.45	6.30	0.19
	906	2CI2	K21A	25.00	6.25	-0.55
	907	2CI2	K21M	25.00	6.25	-0.67
	908	2CI2	K30A	25.00	6.25	0.42
	909	2CI2	K36A	25.00	6.25	-0.49
	910	2CI2	K36A	46.45	6.30	-0.49
	911	2CI2	K36G	25.00	6.25	-2.32
	912	2CI2	K37A	25.00	6.25	0.21
	913	2CI2	K37A	46.45	6.30	0.23
	914	2CI2	K37G	25.00	6.25	-0.99
	915	2CI2	K37G	46.45	6.30	-0.97
	916	2CI2	K43A	25.00	6.25	-0.65
	917	2CI2	K43A	46.45	6.30	-0.65
	918	2CI2	K43G	25.00	6.25	-3.19
	919	2CI2	K72N	25.00	6.25	0.00
	920	2CI2	L27A	25.00	3.00	-2.66
	921	2CI2	L27A	25.00	6.30	-2.64
	922	2CI2	L27A	46.45	6.30	-2.68
	923	2CI2	L40A	25.00	6.25	-1.33
	924	2CI2	L40G	25.00	6.25	-1.38
	925	2CI2	L51A	25.00	6.25	-2.37
	926	2CI2	L51A	46.45	6.30	-2.37
	927	2CI2	L51I	25.00	6.25	-0.26
	928	2CI2	L51V	25.00	6.25	-0.50
	929	2CI2	L51V	46.45	6.30	-0.50
	930	2CI2	L68A	25.00	3.50	-3.74
	931	2CI2	L68A	25.00	6.30	-3.82
	932	2CI2	N75A	25.00	6.25	-0.83
	933	2CI2	N75D	25.00	6.25	-1.21
	934	2CI2	P25A	25.00	6.25	-1.57
	935	2CI2	P44A	25.00	6.25	-1.76
	936	2CI2	P52A	25.00	6.25	-0.17
	937	2CI2	P80A	25.00	6.25	-3.34
	938	2CI2	Q41A	25.00	6.25	-0.02
	939	2CI2	Q41G	25.00	6.25	-0.60
	940	2CI2	R62A	25.00	6.25	-0.58
	941	2CI2	S31A	25.00	6.25	-0.89
	942	2CI2	S31A	46.45	6.30	-0.89
	943	2CI2	S31G	25.00	6.25	-0.80
	944	2CI2	T22A	46.45	6.30	-0.85
	945	2CI2	T55A	25.00	6.25	0.23
	946	2CI2	T55S	25.00	6.25	-0.02
	947	2CI2	T55V	25.00	6.25	-0.76
	948	2CI2	T58A	25.00	6.30	-0.69
	949	2CI2	T58D	25.00	6.30	0.04
	950	2CI2	V38A	25.00	3.00	-0.46
	951	2CI2	V38A	25.00	6.25	-0.49
	952	2CI2	V38A	25.00	6.30	-0.46
	953	2CI2	V38A	46.45	6.30	-0.48
	954	2CI2	V53A	46.45	6.30	-0.63
	955	2CI2	V53T	46.45	6.30	-1.03
	956	2CI2	V57A	25.00	6.25	-1.47
	957	2CI2	V66A	25.00	3.50	-4.91
	958	2CI2	V66A	25.00	6.30	-4.88
	959	2CI2	V70A	25.00	3.00	-2.17
	960	2CI2	V70A	25.00	6.30	-1.95
	961	2CI2	V70A	46.45	6.30	-1.95
	1478	4LYZ	F3Y	74.00	6.40	-0.45
	1479	4LYZ	A31I	74.00	6.40	1.40
	1480	4LYZ	A31L	74.00	6.40	1.80
	1481	4LYZ	A31V	74.00	6.40	1.20
	1482	4LYZ	F34Y	74.00	6.40	0.19
	1483	4LYZ	G49A	65.60	2.70	-1.89
	1484	4LYZ	G67A	65.60	2.70	-0.98
	1485	4LYZ	G71A	65.60	2.70	-0.38
	1486	4LYZ	H15L	74.00	6.40	0.76
	1487	4LYZ	I55A	74.00	6.40	-4.40
	1488	4LYZ	I55F	74.00	6.40	-2.46
	1489	4LYZ	I55L	74.00	6.40	-0.45
	1490	4LYZ	I55M	74.00	6.40	-2.27
	1491	4LYZ	I55T	74.00	6.40	-4.96
	1492	4LYZ	I55V	74.00	6.40	-0.91
	1493	4LYZ	N19K	74.00	6.40	-1.06
	1494	4LYZ	N77H	74.00	6.40	-0.38
	1495	4LYZ	R21Q	74.00	6.40	-0.15
	1496	4LYZ	R68K	74.00	6.40	-0.04
	1497	4LYZ	R73K	74.00	6.40	0.23
	1498	4LYZ	S91A	74.00	6.40	-0.15
	1499	4LYZ	S91D	74.00	6.40	-2.31
	1500	4LYZ	S91T	74.00	6.40	0.99
	1501	4LYZ	S91V	74.00	6.40	-0.08
	1502	4LYZ	S91Y	74.00	6.40	-3.07
	1503	4LYZ	T40I	74.00	6.40	-2.20
	1504	4LYZ	T40S	74.00	6.40	-0.27
	1505	4LYZ	D101A	74.00	6.40	0.76
	1506	4LYZ	D101E	74.00	6.40	0.00
	1507	4LYZ	D101F	74.00	6.40	0.72
	1508	4LYZ	D101G	74.00	6.40	0.45
	1509	4LYZ	D101K	74.00	6.40	0.19
	1510	4LYZ	D101N	74.00	6.40	0.04
	1511	4LYZ	D101Q	74.00	6.40	-0.08
	1512	4LYZ	D101R	74.00	6.40	0.27
	1513	4LYZ	D101S	74.00	6.40	0.87
	1514	4LYZ	G102A	65.60	2.70	0.02
	1515	4LYZ	G102R	74.00	6.40	0.38
	1516	4LYZ	G102V	74.00	6.40	-0.04
	1517	4LYZ	G117A	65.60	2.70	-1.46
	1518	4LYZ	Q121H	74.00	6.40	-0.45
	1519	4LYZ	R114H	74.00	6.40	0.68
	705	1SUP	M50F	58.80	8.00	0.48
	706	1SUP	N76D	58.80	8.00	0.45
	707	1SUP	G169A	58.80	8.00	0.30
	708	1SUP	N218S	58.80	8.00	1.07
	709	1SUP	Q206C	58.80	8.00	1.25
	710	1SUP	Y217K	58.80	8.00	0.72
	337	1EL1	A93S	66.40	4.50	-0.26
	338	1EL1	H21G	66.40	4.50	-0.48
	339	1EL1	I56L	66.40	4.50	-0.24
	340	1EL1	V109K	66.40	4.50	-0.43
	603	1ROP	L41A	25.00	6.00	-6.12
	604	1ROP	L41V	25.00	6.00	-2.53
	279	1C9O	Q2L	70.00	7.00	0.29
	280	1C9O	Q2L	70.00	7.00	0.55
	281	1C9O	R3A	70.00	7.00	-1.05
	282	1C9O	R3A	70.00	7.00	-1.89
	283	1C9O	R3E	70.00	7.00	-1.00
	284	1C9O	R3E	70.00	7.00	-2.75
	285	1C9O	R3K	70.00	7.00	-0.14
	286	1C9O	R3K	70.00	7.00	-0.19
	287	1C9O	R3L	70.00	7.00	-0.22
	288	1C9O	R3L	70.00	7.00	-0.93
	289	1C9O	E46A	70.00	7.00	-0.12
	290	1C9O	E46A	70.00	7.00	-0.22
	291	1C9O	G23Q	70.00	7.00	-0.29
	292	1C9O	G23Q	70.00	7.00	-0.31
	293	1C9O	L66E	70.00	7.00	-1.24
	294	1C9O	L66E	70.00	7.00	-1.27
	295	1C9O	N11S	70.00	7.00	0.22
	296	1C9O	N11S	70.00	7.00	0.33
	297	1C9O	Q53E	70.00	7.00	0.00
	298	1C9O	Q53E	70.00	7.00	-0.10
	299	1C9O	S24D	70.00	7.00	0.19
	300	1C9O	S24D	70.00	7.00	0.22
	301	1C9O	T31S	70.00	7.00	0.17
	302	1C9O	T31S	70.00	7.00	0.19
	303	1C9O	V64T	70.00	7.00	-0.19
	304	1C9O	V64T	70.00	7.00	-0.26
	305	1C9O	Y15F	70.00	7.00	0.07
	306	1C9O	Y15F	70.00	7.00	-0.05
	307	1CHK	W28F	42.70	7.00	-3.56
	308	1CHK	W28F	43.20	7.00	-4.43
	309	1CHK	W28F	52.20	7.00	-1.76
	310	1CHK	W101F	42.70	7.00	-3.91
	311	1CHK	W101F	43.20	7.00	-4.27
	312	1CHK	W101F	52.20	7.00	-1.89
	313	1CHK	W227F	42.70	7.00	-2.97
	314	1CHK	W227F	43.20	7.00	-2.51
	315	1CHK	W227F	52.20	7.00	-1.31
	316	1CSP	E3L	70.00	7.00	0.41
	317	1CSP	E3L	70.00	7.00	1.60
	318	1CSP	E3R	70.00	7.00	0.77
	319	1CSP	E3R	70.00	7.00	2.66
	320	1CSP	E66L	70.00	7.00	1.44
	321	1CSP	E66L	70.00	7.00	2.11
	322	1CSP	F15A	45.00	7.00	1.12
	323	1CSP	F15A	45.00	7.00	-0.96
	324	1CSP	F15A	45.00	7.00	-2.05
	325	1CSP	F15A	60.00	7.00	-1.67
	326	1CSP	F17A	45.00	7.00	0.55
	327	1CSP	F17A	45.00	7.00	-0.81
	328	1CSP	F17A	45.00	7.00	-1.52
	329	1CSP	F17A	60.00	7.00	-1.34
	330	1CSP	F27A	45.00	7.00	-0.12
	331	1CSP	F27A	45.00	7.00	-0.89
	332	1CSP	F27A	60.00	7.00	-0.69
	333	1CSP	F38A	60.00	7.00	0.31
	219	1BVC	E4A	25.00	4.00	-0.55
	220	1BVC	E4A	25.00	4.00	-0.70
	221	1BVC	L9A	82.20	9.60	-0.40
	222	1BVC	Q8A	4.00	4.20	0.89
	223	1BVC	Q8A	4.00	4.20	1.07
	224	1BVC	Q8G	4.00	4.20	-0.50
	225	1BVC	Q8G	4.00	4.20	-0.63
	226	1BVC	D44A	25.00	4.00	-0.15
	227	1BVC	D44A	25.00	4.00	-0.20
	228	1BVC	D60A	25.00	4.00	-0.10
	229	1BVC	D60A	25.00	4.00	-0.15
	230	1BVC	E18A	25.00	4.00	-0.50
	231	1BVC	E18A	25.00	4.00	-0.70
	232	1BVC	G23A	82.20	9.60	-1.10
	233	1BVC	I28A	76.50	11.00	-1.30
	234	1BVC	I28L	76.50	11.00	-0.60
	235	1BVC	I28M	76.50	11.00	-0.60
	236	1BVC	I28V	76.50	11.00	0.00
	237	1BVC	K56A	25.00	4.00	-0.20
	238	1BVC	K56A	25.00	4.00	-0.25
	239	1BVC	K77A	25.00	4.00	-0.02
	240	1BVC	K77A	25.00	4.00	-0.05
	241	1BVC	L11A	82.20	9.60	-0.40
	242	1BVC	L29A	76.50	11.00	-2.40
	243	1BVC	L29I	76.50	11.00	-1.10
	244	1BVC	L29M	76.50	11.00	0.10
	245	1BVC	L29V	76.50	11.00	-1.70
	246	1BVC	L49I	76.50	11.00	-0.80
	247	1BVC	L69A	76.50	11.00	-1.20
	248	1BVC	L69I	76.50	11.00	0.00
	249	1BVC	L69M	76.50	11.00	0.00
	250	1BVC	L69V	76.50	11.00	-0.10
	251	1BVC	P88A	82.20	9.60	0.60
	252	1BVC	T51A	82.20	9.60	-1.40
	253	1BVC	T67A	82.20	9.60	-0.30
	254	1BVC	V13A	82.20	9.60	-0.70
	255	1BVC	V66A	82.20	9.60	0.80
	256	1BVC	E109A	4.00	4.20	0.17
	257	1BVC	E109A	4.00	4.20	0.36
	258	1BVC	E109G	4.00	4.20	-0.89
	259	1BVC	E109G	4.00	4.20	-0.96
	260	1BVC	G129A	82.20	9.60	1.10
	261	1BVC	H116A	82.20	9.60	0.20
	262	1BVC	I111A	76.50	11.00	-1.80
	263	1BVC	I111L	76.50	11.00	-0.60
	264	1BVC	I111M	76.50	11.00	-1.10
	265	1BVC	I142A	76.50	11.00	-1.10
	266	1BVC	I142A	82.20	9.60	-1.90
	267	1BVC	I142L	76.50	11.00	0.60
	268	1BVC	I142M	76.50	11.00	0.90
	269	1BVC	I142V	76.50	11.00	-0.10
	270	1BVC	K140A	4.00	4.20	0.35
	271	1BVC	K140A	4.00	4.20	0.60
	272	1BVC	L135I	76.50	11.00	-1.50
	273	1BVC	L135M	76.50	11.00	-0.80
	274	1BVC	L135V	76.50	11.00	-2.20
	275	1BVC	L137A	82.20	9.60	-1.80
	276	1BVC	L149A	82.20	9.60	-1.60
	277	1BVC	S117A	82.20	9.60	-0.30
	278	1BVC	V114A	82.20	9.60	-1.40
	17	1AJ3	W22F	25.00	7.50	-1.11
	348	1IGV	D19N	25.00	7.00	0.74
	349	1IGV	E17Q	25.00	7.00	0.38
	350	1IGV	E26Q	25.00	7.00	0.09
	351	1LZ1	A9S	64.90	2.70	-0.02
	352	1LZ1	E7Q	65.00	2.20	0.10
	353	1LZ1	E7Q	65.00	2.30	-0.43
	354	1LZ1	E7Q	65.00	4.00	-1.44
	355	1LZ1	E7Q	65.00	4.50	-1.29
	356	1LZ1	K1A	64.90	2.70	-0.60
	357	1LZ1	K1M	64.90	2.70	-0.12
	358	1LZ1	L8T	64.90	2.70	-3.73
	359	1LZ1	V2A	49.20	2.70	-1.51
	360	1LZ1	V2A	64.90	2.70	-1.51
	361	1LZ1	V2F	64.90	2.70	-0.86
	362	1LZ1	V2G	64.90	2.70	-2.30
	363	1LZ1	V2I	64.90	2.70	1.10
	364	1LZ1	V2L	64.90	2.70	-0.05
	365	1LZ1	V2M	64.90	2.70	-0.31
	366	1LZ1	A32L	64.90	2.70	-0.10
	367	1LZ1	A32S	64.90	2.70	-0.33
	368	1LZ1	A47P	68.80	2.80	0.10
	369	1LZ1	A92S	64.90	2.70	0.81
	370	1LZ1	A96M	64.90	2.70	0.02
	371	1LZ1	A96S	64.90	2.70	-1.00
	372	1LZ1	C77A	57.00	3.00	-4.60
	373	1LZ1	D18N	65.00	2.20	-0.53
	374	1LZ1	D18N	65.00	4.00	-1.70
	375	1LZ1	D49N	65.00	2.20	0.00
	376	1LZ1	D49N	65.00	4.00	-1.00
	377	1LZ1	D67N	65.00	2.20	-0.24
	378	1LZ1	D67N	65.00	2.30	-0.26
	379	1LZ1	D67N	65.00	4.00	-2.25
	380	1LZ1	D67N	65.00	4.50	-1.70
	381	1LZ1	D91P	68.80	2.80	-0.40
	382	1LZ1	E35L	64.90	2.70	-0.53
	383	1LZ1	G37A	64.90	2.70	-0.29
	384	1LZ1	G37Q	64.90	2.70	-0.26
	385	1LZ1	H78A	64.90	2.70	-0.14
	386	1LZ1	H78G	64.90	2.70	-0.12
	387	1LZ1	I23A	64.90	2.70	-2.54
	388	1LZ1	I23V	49.20	2.70	-0.41
	389	1LZ1	I23V	64.90	2.70	-0.36
	390	1LZ1	I56A	64.90	2.70	-3.71
	391	1LZ1	I56F	64.90	2.70	-4.09
	392	1LZ1	I56L	64.90	2.70	-0.10
	393	1LZ1	I56M	64.90	2.70	-1.77
	394	1LZ1	I56T	64.90	2.70	-3.64
	395	1LZ1	I56V	49.20	2.70	-1.34
	396	1LZ1	I56V	64.90	2.70	-1.20
	397	1LZ1	I59A	49.20	2.70	-1.32
	398	1LZ1	I59A	64.90	2.70	-1.72
	399	1LZ1	I59F	64.90	2.70	-0.81
	400	1LZ1	I59G	64.90	2.70	-3.83
	401	1LZ1	I59L	64.90	2.70	0.00
	402	1LZ1	I59M	64.90	2.70	-1.29
	403	1LZ1	I59S	64.90	2.70	-3.59
	404	1LZ1	I59T	64.90	2.70	-2.22
	405	1LZ1	I59V	49.20	2.70	-0.93
	406	1LZ1	I59V	64.90	2.70	-1.10
	407	1LZ1	I59Y	64.90	2.70	-3.78
	408	1LZ1	I89A	64.90	2.70	-2.70
	409	1LZ1	I89V	49.20	2.70	-0.35
	410	1LZ1	I89V	64.90	2.70	-0.48
	411	1LZ1	P71G	68.80	2.80	-1.60
	412	1LZ1	Q58A	64.90	2.70	0.91
	413	1LZ1	Q58G	64.90	2.70	1.87
	414	1LZ1	R21A	64.90	2.70	1.32
	415	1LZ1	R21G	64.90	2.70	1.15
	416	1LZ1	R50A	64.90	2.70	0.43
	417	1LZ1	R50G	64.90	2.70	0.26
	418	1LZ1	V74A	49.20	2.70	-0.43
	419	1LZ1	V74A	64.90	2.70	-0.36
	420	1LZ1	V74F	64.90	2.70	-0.29
	421	1LZ1	V74G	64.90	2.70	-0.22
	422	1LZ1	V74I	64.90	2.70	0.45
	423	1LZ1	V74L	64.90	2.70	0.19
	424	1LZ1	V74M	64.90	2.70	0.65
	425	1LZ1	V74S	64.90	2.70	-0.38
	426	1LZ1	V93A	49.20	2.70	-1.00
	427	1LZ1	V93A	64.90	2.70	-0.74
	428	1LZ1	V93T	64.90	2.70	-0.67
	429	1LZ1	V99A	49.20	2.70	-0.89
	430	1LZ1	V99A	64.90	2.70	-0.98
	431	1LZ1	V99T	64.90	2.70	-0.50
	432	1LZ1	Y20F	64.90	2.70	-0.50
	433	1LZ1	Y38A	64.90	2.70	-2.49
	434	1LZ1	Y38F	64.90	2.70	-0.19
	435	1LZ1	Y38G	64.90	2.70	-2.32
	436	1LZ1	Y45F	64.90	2.70	0.07
	437	1LZ1	Y54F	64.90	2.70	-0.96
	438	1LZ1	Y63F	64.90	2.70	-0.24
	439	1LZ1	D102N	65.00	2.20	0.17
	440	1LZ1	D102N	65.00	2.30	0.14
	441	1LZ1	D102N	65.00	4.00	-0.67
	442	1LZ1	D102N	65.00	4.50	0.07
	443	1LZ1	D120N	65.00	2.20	0.10
	444	1LZ1	D120N	65.00	2.30	0.19
	445	1LZ1	D120N	65.00	4.00	-0.67
	446	1LZ1	D120N	65.00	4.50	0.05
	447	1LZ1	I106A	64.90	2.70	-0.93
	448	1LZ1	I106V	49.20	2.70	-0.98
	449	1LZ1	I106V	64.90	2.70	-0.72
	450	1LZ1	N118A	64.90	2.70	0.19
	451	1LZ1	N118G	64.90	2.70	0.05
	452	1LZ1	P103G	68.80	2.80	-0.10
	453	1LZ1	V100A	49.20	2.70	-0.57
	454	1LZ1	V100A	64.90	2.70	-0.26
	455	1LZ1	V100F	64.90	2.70	-1.65
	456	1LZ1	V100T	64.90	2.70	-0.29
	457	1LZ1	V110A	49.20	2.70	0.07
	458	1LZ1	V110A	64.90	2.70	0.53
	459	1LZ1	V110F	64.90	2.70	-0.05
	460	1LZ1	V110G	64.90	2.70	0.48
	461	1LZ1	V110I	64.90	2.70	0.86
	462	1LZ1	V110L	64.90	2.70	0.07
	463	1LZ1	V110M	64.90	2.70	0.53
	464	1LZ1	V110P	68.80	2.80	0.50
	465	1LZ1	V121A	49.20	2.70	-1.75
	466	1LZ1	V121A	64.90	2.70	-1.44
	467	1LZ1	V125A	49.20	2.70	-1.60
	468	1LZ1	V125A	64.90	2.70	-1.32
	469	1LZ1	V130A	49.20	2.70	-1.12
	470	1LZ1	V130A	64.90	2.70	-0.84
	471	1LZ1	Y124F	64.90	2.70	-0.36
	475	1N0J	I58T	70.00	7.80	-2.70
	# 417 mutation samples in GROUP 43

#GROUP 44 proteins: 1VQB 3BLS 1IGV 1TUP 1POH 1C9O 1CSP
#Grouped dataset (similarity > 25%):
	#Serial	Protein	Mutation T	pH	DDG
	722	1VQB	I6V	25.00	7.00	-0.70
	723	1VQB	A86T	25.00	7.00	-0.70
	724	1VQB	A86V	25.00	7.00	0.50
	725	1VQB	C33A	25.00	7.00	-0.50
	726	1VQB	C33I	25.00	7.00	-0.90
	727	1VQB	C33L	25.00	7.00	-2.60
	728	1VQB	C33M	25.00	7.00	-3.50
	729	1VQB	C33S	25.00	7.00	-4.20
	730	1VQB	C33S	25.00	7.00	-4.30
	731	1VQB	C33T	25.00	7.00	-4.60
	732	1VQB	C33V	25.00	7.00	-0.20
	733	1VQB	D36C	25.00	7.00	-2.00
	734	1VQB	D36C	25.00	7.00	-2.10
	735	1VQB	D36N	25.00	7.00	-1.00
	736	1VQB	D50H	25.00	7.00	-1.50
	737	1VQB	D50H	25.00	7.00	-1.60
	738	1VQB	E30F	25.00	7.00	2.00
	739	1VQB	E30F	25.00	7.00	2.10
	740	1VQB	E30M	25.00	7.00	0.60
	741	1VQB	E30M	25.00	7.00	0.70
	742	1VQB	E30N	25.00	7.00	-1.10
	743	1VQB	E40C	25.00	7.00	-1.60
	744	1VQB	E40T	25.00	7.00	-0.40
	745	1VQB	F13T	25.00	7.00	-0.70
	746	1VQB	F68L	25.00	7.00	-4.20
	747	1VQB	F68L	25.00	7.00	-4.30
	748	1VQB	F68V	25.00	7.00	-5.00
	749	1VQB	F73W	25.00	7.00	0.80
	750	1VQB	H64C	25.00	7.00	0.50
	751	1VQB	I47A	25.00	7.00	-7.00
	752	1VQB	I47A	25.00	7.00	-7.10
	753	1VQB	I47C	25.00	7.00	-5.20
	754	1VQB	I47C	25.00	7.00	-5.30
	755	1VQB	I47F	25.00	7.00	-1.90
	756	1VQB	I47F	25.00	7.00	-2.00
	757	1VQB	I47L	25.00	7.00	-0.60
	758	1VQB	I47L	25.00	7.00	-0.70
	759	1VQB	I47M	25.00	7.00	-2.10
	760	1VQB	I47M	25.00	7.00	-2.20
	761	1VQB	I47T	25.00	7.00	-7.40
	762	1VQB	I47V	25.00	7.00	-2.50
	763	1VQB	I47V	25.00	7.00	-2.60
	764	1VQB	I78C	25.00	7.00	-4.40
	765	1VQB	I78T	25.00	7.00	-6.60
	766	1VQB	I78V	25.00	7.00	-1.30
	767	1VQB	K24V	25.00	7.00	0.80
	768	1VQB	K69H	25.00	7.00	-1.20
	769	1VQB	K69H	25.00	7.00	-1.30
	770	1VQB	K69M	25.00	7.00	0.10
	771	1VQB	K69M	25.00	7.00	0.20
	772	1VQB	L28V	25.00	7.00	1.10
	773	1VQB	L32H	25.00	7.00	-0.90
	774	1VQB	L32R	25.00	7.00	-1.60
	775	1VQB	L32W	25.00	7.00	2.80
	776	1VQB	L32Y	25.00	7.00	1.00
	777	1VQB	L37A	25.00	7.00	-7.70
	778	1VQB	L37C	25.00	7.00	-4.60
	779	1VQB	L37I	25.00	7.00	-1.40
	780	1VQB	L37T	25.00	7.00	-5.20
	781	1VQB	L37V	25.00	7.00	-3.50
	782	1VQB	L49A	25.00	7.00	-6.10
	783	1VQB	L49C	25.00	7.00	-4.10
	784	1VQB	L49I	25.00	7.00	-1.90
	785	1VQB	L49T	25.00	7.00	-5.70
	786	1VQB	L49V	25.00	7.00	-2.90
	787	1VQB	L65P	25.00	7.00	-1.50
	788	1VQB	L81C	25.00	7.00	-3.70
	789	1VQB	L81T	25.00	7.00	-5.10
	790	1VQB	L81V	25.00	7.00	-0.20
	791	1VQB	M77A	25.00	7.00	-2.10
	792	1VQB	M77C	25.00	7.00	0.00
	793	1VQB	M77F	25.00	7.00	-0.20
	794	1VQB	M77I	25.00	7.00	1.60
	795	1VQB	M77L	25.00	7.00	-1.20
	796	1VQB	M77T	25.00	7.00	-0.80
	797	1VQB	M77V	25.00	7.00	1.20
	798	1VQB	R82C	25.00	7.00	-1.50
	799	1VQB	S67C	25.00	7.00	-3.70
	800	1VQB	S67T	25.00	7.00	-1.60
	801	1VQB	T48C	25.00	7.00	-0.80
	802	1VQB	T48V	25.00	7.00	0.00
	803	1VQB	T62C	25.00	7.00	-0.70
	804	1VQB	T62V	25.00	7.00	1.30
	805	1VQB	V19C	25.00	7.00	-0.30
	806	1VQB	V19T	25.00	7.00	-0.60
	807	1VQB	V35A	25.00	7.00	-2.20
	808	1VQB	V35C	25.00	7.00	-1.40
	809	1VQB	V35F	25.00	7.00	-3.10
	810	1VQB	V35F	25.00	7.00	-3.20
	811	1VQB	V35I	25.00	7.00	-0.60
	812	1VQB	V35I	25.00	7.00	-0.70
	813	1VQB	V35L	25.00	7.00	-2.70
	814	1VQB	V35M	25.00	7.00	-1.00
	815	1VQB	V35M	25.00	7.00	-1.10
	816	1VQB	V35T	25.00	7.00	-5.30
	817	1VQB	V43C	25.00	7.00	-2.10
	818	1VQB	V43T	25.00	7.00	-1.60
	819	1VQB	V45A	25.00	7.00	-2.10
	820	1VQB	V45C	25.00	7.00	-0.10
	821	1VQB	V45L	25.00	7.00	-3.00
	822	1VQB	V45T	25.00	7.00	-3.50
	823	1VQB	V63C	25.00	7.00	-4.10
	824	1VQB	V63T	25.00	7.00	-5.00
	825	1VQB	V70C	25.00	7.00	-3.10
	826	1VQB	V70C	25.00	7.00	-3.30
	827	1VQB	V70P	25.00	7.00	-5.00
	828	1VQB	V70P	25.00	7.00	-5.10
	829	1VQB	V70T	25.00	7.00	-3.50
	830	1VQB	Y26R	25.00	7.00	-0.40
	831	1VQB	Y41A	25.00	7.00	-0.40
	832	1VQB	Y41F	25.00	7.00	-0.60
	1420	3BLS	Y150F	54.60	6.80	-0.70
	348	1IGV	D19N	25.00	7.00	0.74
	349	1IGV	E17Q	25.00	7.00	0.38
	350	1IGV	E26Q	25.00	7.00	0.09
	717	1TUP	C242S	10.00	7.20	-2.94
	718	1TUP	R175H	10.00	7.20	-3.01
	719	1TUP	R248Q	10.00	7.20	-1.94
	720	1TUP	R249S	10.00	7.20	-1.95
	721	1TUP	R273H	10.00	7.20	-0.35
	533	1POH	K49A	25.00	7.00	1.60
	534	1POH	K49D	25.00	7.00	1.80
	535	1POH	K49E	25.00	7.00	2.10
	536	1POH	K49G	25.00	7.00	1.20
	537	1POH	K49M	25.00	7.00	1.00
	538	1POH	K49N	25.00	7.00	0.40
	539	1POH	K49Q	25.00	7.00	1.50
	540	1POH	K49R	25.00	7.00	-0.20
	541	1POH	K49S	25.00	7.00	1.20
	279	1C9O	Q2L	70.00	7.00	0.29
	280	1C9O	Q2L	70.00	7.00	0.55
	281	1C9O	R3A	70.00	7.00	-1.05
	282	1C9O	R3A	70.00	7.00	-1.89
	283	1C9O	R3E	70.00	7.00	-1.00
	284	1C9O	R3E	70.00	7.00	-2.75
	285	1C9O	R3K	70.00	7.00	-0.14
	286	1C9O	R3K	70.00	7.00	-0.19
	287	1C9O	R3L	70.00	7.00	-0.22
	288	1C9O	R3L	70.00	7.00	-0.93
	289	1C9O	E46A	70.00	7.00	-0.12
	290	1C9O	E46A	70.00	7.00	-0.22
	291	1C9O	G23Q	70.00	7.00	-0.29
	292	1C9O	G23Q	70.00	7.00	-0.31
	293	1C9O	L66E	70.00	7.00	-1.24
	294	1C9O	L66E	70.00	7.00	-1.27
	295	1C9O	N11S	70.00	7.00	0.22
	296	1C9O	N11S	70.00	7.00	0.33
	297	1C9O	Q53E	70.00	7.00	0.00
	298	1C9O	Q53E	70.00	7.00	-0.10
	299	1C9O	S24D	70.00	7.00	0.19
	300	1C9O	S24D	70.00	7.00	0.22
	301	1C9O	T31S	70.00	7.00	0.17
	302	1C9O	T31S	70.00	7.00	0.19
	303	1C9O	V64T	70.00	7.00	-0.19
	304	1C9O	V64T	70.00	7.00	-0.26
	305	1C9O	Y15F	70.00	7.00	0.07
	306	1C9O	Y15F	70.00	7.00	-0.05
	316	1CSP	E3L	70.00	7.00	0.41
	317	1CSP	E3L	70.00	7.00	1.60
	318	1CSP	E3R	70.00	7.00	0.77
	319	1CSP	E3R	70.00	7.00	2.66
	320	1CSP	E66L	70.00	7.00	1.44
	321	1CSP	E66L	70.00	7.00	2.11
	322	1CSP	F15A	45.00	7.00	1.12
	323	1CSP	F15A	45.00	7.00	-0.96
	324	1CSP	F15A	45.00	7.00	-2.05
	325	1CSP	F15A	60.00	7.00	-1.67
	326	1CSP	F17A	45.00	7.00	0.55
	327	1CSP	F17A	45.00	7.00	-0.81
	328	1CSP	F17A	45.00	7.00	-1.52
	329	1CSP	F17A	60.00	7.00	-1.34
	330	1CSP	F27A	45.00	7.00	-0.12
	331	1CSP	F27A	45.00	7.00	-0.89
	332	1CSP	F27A	60.00	7.00	-0.69
	333	1CSP	F38A	60.00	7.00	0.31
	# 175 mutation samples in GROUP 44

#GROUP 45 proteins: 2RN2 1SUP EYBPL 1BVC 1HUE
#Grouped dataset (similarity > 25%):
	#Serial	Protein	Mutation T	pH	DDG
	1297	2RN2	A24V	50.10	3.00	0.73
	1298	2RN2	A24V	52.70	5.50	0.88
	1299	2RN2	A52C	53.00	3.20	0.80
	1300	2RN2	A52D	53.00	3.20	-1.90
	1301	2RN2	A52E	53.00	3.20	-1.50
	1302	2RN2	A52F	53.00	3.20	0.50
	1303	2RN2	A52G	53.00	3.20	-2.70
	1304	2RN2	A52H	53.00	3.20	-3.60
	1305	2RN2	A52I	53.00	3.20	1.90
	1306	2RN2	A52K	53.00	3.20	-5.90
	1307	2RN2	A52L	53.00	3.20	1.30
	1308	2RN2	A52M	53.00	3.20	0.50
	1309	2RN2	A52N	53.00	3.20	-1.80
	1310	2RN2	A52P	53.00	3.20	-1.60
	1311	2RN2	A52Q	53.00	3.20	-1.20
	1312	2RN2	A52S	53.00	3.20	-1.80
	1313	2RN2	A52T	53.00	3.20	-0.80
	1314	2RN2	A52V	50.10	3.00	1.70
	1315	2RN2	A52V	53.00	3.20	1.70
	1316	2RN2	A52Y	53.00	3.20	-2.30
	1317	2RN2	D10A	47.00	9.00	4.00
	1318	2RN2	D10A	50.00	3.00	2.40
	1319	2RN2	D10E	47.00	9.00	1.00
	1320	2RN2	D10E	50.00	3.00	1.10
	1321	2RN2	D10H	47.00	9.00	2.40
	1322	2RN2	D10H	50.00	3.00	0.40
	1323	2RN2	D10N	47.00	9.00	2.00
	1324	2RN2	D10N	50.00	3.00	-0.70
	1325	2RN2	D10S	47.00	9.00	2.70
	1326	2RN2	D10S	50.00	3.00	0.70
	1327	2RN2	D70A	47.00	9.00	1.10
	1328	2RN2	D70A	50.00	3.00	-0.10
	1329	2RN2	D70E	47.00	9.00	0.10
	1330	2RN2	D70E	50.00	3.00	0.50
	1331	2RN2	D70N	47.00	9.00	1.60
	1332	2RN2	D70N	50.00	3.00	-0.30
	1333	2RN2	D94E	49.80	3.00	-0.40
	1334	2RN2	D94E	49.80	5.50	-0.40
	1335	2RN2	E48A	47.00	9.00	-0.30
	1336	2RN2	E48A	50.00	3.00	-0.10
	1337	2RN2	E48D	47.00	9.00	-0.20
	1338	2RN2	E48D	50.00	3.00	0.20
	1339	2RN2	E48Q	47.00	9.00	0.30
	1340	2RN2	E48Q	50.00	3.00	-0.10
	1341	2RN2	G23A	50.10	3.00	0.70
	1342	2RN2	G23A	50.90	3.00	0.70
	1343	2RN2	G23A	52.50	5.50	0.50
	1344	2RN2	G23A	52.70	5.50	0.50
	1345	2RN2	G77A	49.80	3.00	-0.90
	1346	2RN2	H62D	50.10	3.00	0.67
	1347	2RN2	H62D	52.70	5.50	-0.17
	1348	2RN2	H62P	49.80	3.00	1.00
	1349	2RN2	H62P	50.10	3.00	1.00
	1350	2RN2	H62P	50.90	3.00	1.00
	1351	2RN2	H62P	52.00	5.50	1.10
	1352	2RN2	H62P	52.50	5.50	1.10
	1353	2RN2	H62P	52.70	5.50	1.10
	1354	2RN2	H62R	50.10	3.00	-0.03
	1355	2RN2	H62R	52.70	5.50	0.36
	1356	2RN2	K91R	49.80	3.00	0.20
	1357	2RN2	K91R	49.80	5.50	0.00
	1358	2RN2	K95A	49.80	3.00	0.10
	1359	2RN2	K95A	49.80	5.50	0.10
	1360	2RN2	K95G	49.80	3.00	1.70
	1361	2RN2	K95G	49.80	5.50	1.90
	1362	2RN2	K95N	49.80	3.00	0.90
	1363	2RN2	K95N	49.80	5.50	0.90
	1364	2RN2	K95N	50.10	3.00	0.88
	1365	2RN2	K95N	52.70	5.50	0.88
	1366	2RN2	Q76L	50.10	3.00	0.24
	1367	2RN2	Q80L	50.10	3.00	0.30
	1368	2RN2	R41C	50.10	3.00	0.12
	1369	2RN2	R41C	52.70	5.50	0.44
	1370	2RN2	S68A	49.80	3.00	-0.50
	1371	2RN2	S68G	49.80	3.00	-2.40
	1372	2RN2	S68L	49.80	3.00	-0.50
	1373	2RN2	S68T	49.80	3.00	-0.20
	1374	2RN2	S68V	49.80	3.00	0.60
	1375	2RN2	V74A	49.80	3.00	-2.20
	1376	2RN2	V74A	52.00	5.50	-3.40
	1377	2RN2	V74I	49.80	3.00	0.70
	1378	2RN2	V74I	52.00	5.50	0.60
	1379	2RN2	V74L	49.80	3.00	1.10
	1380	2RN2	V74L	50.90	3.00	1.10
	1381	2RN2	V74L	52.00	5.50	0.90
	1382	2RN2	V74L	52.50	5.50	0.90
	1383	2RN2	A125T	49.80	3.00	0.10
	1384	2RN2	A125T	52.00	5.50	0.00
	1385	2RN2	D134A	47.00	9.00	2.00
	1386	2RN2	D134A	50.00	3.00	0.80
	1387	2RN2	D134A	50.00	3.00	0.89
	1388	2RN2	D134A	53.10	5.50	1.51
	1389	2RN2	D134E	50.00	3.00	0.72
	1390	2RN2	D134E	53.10	5.50	0.86
	1391	2RN2	D134H	50.00	3.00	0.53
	1392	2RN2	D134H	50.90	3.00	0.50
	1393	2RN2	D134H	52.50	5.50	1.90
	1394	2RN2	D134H	53.10	5.50	1.94
	1395	2RN2	D134I	50.00	3.00	0.69
	1396	2RN2	D134I	53.10	5.50	1.27
	1397	2RN2	D134L	50.00	3.00	1.15
	1398	2RN2	D134L	53.10	5.50	1.51
	1399	2RN2	D134N	47.00	9.00	1.80
	1400	2RN2	D134N	50.00	3.00	-0.10
	1401	2RN2	D134N	53.10	5.50	0.89
	1402	2RN2	D134Q	50.00	3.00	0.48
	1403	2RN2	D134Q	53.10	5.50	1.32
	1404	2RN2	D134S	50.00	3.00	0.26
	1405	2RN2	D134S	53.10	5.50	1.08
	1406	2RN2	D134T	50.00	3.00	0.12
	1407	2RN2	D134T	53.10	5.50	1.08
	1408	2RN2	D134V	50.00	3.00	0.31
	1409	2RN2	D134V	53.10	5.50	1.12
	1410	2RN2	E119V	50.10	3.00	0.09
	1411	2RN2	E119V	52.70	5.50	0.74
	1412	2RN2	E135K	50.10	3.00	-1.10
	1413	2RN2	E135K	52.70	5.50	-0.22
	1414	2RN2	K117R	50.10	3.00	-0.06
	1415	2RN2	K117R	52.70	5.50	0.03
	1416	2RN2	Q113P	49.80	3.00	-0.20
	1417	2RN2	Q113P	52.00	5.50	-0.60
	705	1SUP	M50F	58.80	8.00	0.48
	706	1SUP	N76D	58.80	8.00	0.45
	707	1SUP	G169A	58.80	8.00	0.30
	708	1SUP	N218S	58.80	8.00	1.07
	709	1SUP	Q206C	58.80	8.00	1.25
	710	1SUP	Y217K	58.80	8.00	0.72
	1570	EYBPL	H31D	25.00	7.00	-1.60
	1571	EYBPL	H48N	25.00	7.00	-5.00
	219	1BVC	E4A	25.00	4.00	-0.55
	220	1BVC	E4A	25.00	4.00	-0.70
	221	1BVC	L9A	82.20	9.60	-0.40
	222	1BVC	Q8A	4.00	4.20	0.89
	223	1BVC	Q8A	4.00	4.20	1.07
	224	1BVC	Q8G	4.00	4.20	-0.50
	225	1BVC	Q8G	4.00	4.20	-0.63
	226	1BVC	D44A	25.00	4.00	-0.15
	227	1BVC	D44A	25.00	4.00	-0.20
	228	1BVC	D60A	25.00	4.00	-0.10
	229	1BVC	D60A	25.00	4.00	-0.15
	230	1BVC	E18A	25.00	4.00	-0.50
	231	1BVC	E18A	25.00	4.00	-0.70
	232	1BVC	G23A	82.20	9.60	-1.10
	233	1BVC	I28A	76.50	11.00	-1.30
	234	1BVC	I28L	76.50	11.00	-0.60
	235	1BVC	I28M	76.50	11.00	-0.60
	236	1BVC	I28V	76.50	11.00	0.00
	237	1BVC	K56A	25.00	4.00	-0.20
	238	1BVC	K56A	25.00	4.00	-0.25
	239	1BVC	K77A	25.00	4.00	-0.02
	240	1BVC	K77A	25.00	4.00	-0.05
	241	1BVC	L11A	82.20	9.60	-0.40
	242	1BVC	L29A	76.50	11.00	-2.40
	243	1BVC	L29I	76.50	11.00	-1.10
	244	1BVC	L29M	76.50	11.00	0.10
	245	1BVC	L29V	76.50	11.00	-1.70
	246	1BVC	L49I	76.50	11.00	-0.80
	247	1BVC	L69A	76.50	11.00	-1.20
	248	1BVC	L69I	76.50	11.00	0.00
	249	1BVC	L69M	76.50	11.00	0.00
	250	1BVC	L69V	76.50	11.00	-0.10
	251	1BVC	P88A	82.20	9.60	0.60
	252	1BVC	T51A	82.20	9.60	-1.40
	253	1BVC	T67A	82.20	9.60	-0.30
	254	1BVC	V13A	82.20	9.60	-0.70
	255	1BVC	V66A	82.20	9.60	0.80
	256	1BVC	E109A	4.00	4.20	0.17
	257	1BVC	E109A	4.00	4.20	0.36
	258	1BVC	E109G	4.00	4.20	-0.89
	259	1BVC	E109G	4.00	4.20	-0.96
	260	1BVC	G129A	82.20	9.60	1.10
	261	1BVC	H116A	82.20	9.60	0.20
	262	1BVC	I111A	76.50	11.00	-1.80
	263	1BVC	I111L	76.50	11.00	-0.60
	264	1BVC	I111M	76.50	11.00	-1.10
	265	1BVC	I142A	76.50	11.00	-1.10
	266	1BVC	I142A	82.20	9.60	-1.90
	267	1BVC	I142L	76.50	11.00	0.60
	268	1BVC	I142M	76.50	11.00	0.90
	269	1BVC	I142V	76.50	11.00	-0.10
	270	1BVC	K140A	4.00	4.20	0.35
	271	1BVC	K140A	4.00	4.20	0.60
	272	1BVC	L135I	76.50	11.00	-1.50
	273	1BVC	L135M	76.50	11.00	-0.80
	274	1BVC	L135V	76.50	11.00	-2.20
	275	1BVC	L137A	82.20	9.60	-1.80
	276	1BVC	L149A	82.20	9.60	-1.60
	277	1BVC	S117A	82.20	9.60	-0.30
	278	1BVC	V114A	82.20	9.60	-1.40
	343	1HUE	A27S	63.90	7.00	-1.19
	344	1HUE	A56S	63.90	7.00	-0.13
	345	1HUE	M69I	63.90	7.00	0.00
	346	1HUE	S31T	63.90	7.00	0.41
	347	1HUE	V42I	63.90	7.00	-0.82
	# 194 mutation samples in GROUP 45

#GROUP 46 proteins: 2LZM RPBPL 3BLS 1RX4 1IGV 1EL1 1BNI EYBPL
#Grouped dataset (similarity > 25%):
	#Serial	Protein	Mutation T	pH	DDG
	965	2LZM	I3A	41.90	2.00	-1.10
	966	2LZM	I3A	64.70	6.50	-0.70
	967	2LZM	I3C	41.90	2.00	1.00
	968	2LZM	I3C	41.90	2.00	-0.40
	969	2LZM	I3C	64.70	6.50	1.20
	970	2LZM	I3C	64.70	6.50	-1.20
	971	2LZM	I3D	41.90	2.00	-1.80
	972	2LZM	I3D	64.70	6.50	-3.20
	973	2LZM	I3E	38.75	2.00	-1.77
	974	2LZM	I3E	41.90	2.00	-1.10
	975	2LZM	I3E	46.16	2.50	-1.71
	976	2LZM	I3E	53.56	3.00	-1.53
	977	2LZM	I3E	64.70	6.50	-2.00
	978	2LZM	I3F	38.75	2.00	-1.49
	979	2LZM	I3F	41.90	2.00	-1.00
	980	2LZM	I3F	46.16	2.50	-1.09
	981	2LZM	I3F	53.56	3.00	-0.53
	982	2LZM	I3F	64.70	6.50	-1.10
	983	2LZM	I3G	41.90	2.00	-1.80
	984	2LZM	I3G	64.70	6.50	-2.10
	985	2LZM	I3L	38.75	2.00	0.85
	986	2LZM	I3L	41.90	2.00	0.90
	987	2LZM	I3L	46.16	2.50	1.01
	988	2LZM	I3L	53.56	3.00	1.16
	989	2LZM	I3L	64.70	6.50	0.40
	990	2LZM	I3M	41.90	2.00	-0.30
	991	2LZM	I3M	64.70	6.50	-0.90
	992	2LZM	I3P	38.75	2.00	-2.96
	993	2LZM	I3P	46.16	2.50	-2.97
	994	2LZM	I3P	53.56	3.00	-2.53
	995	2LZM	I3S	41.90	2.00	-1.90
	996	2LZM	I3S	64.70	6.50	-1.70
	997	2LZM	I3T	38.75	2.00	-2.45
	998	2LZM	I3T	41.90	2.00	-1.70
	999	2LZM	I3T	46.16	2.50	-2.28
	1000	2LZM	I3T	53.56	3.00	-1.81
	1001	2LZM	I3T	64.70	6.50	-2.30
	1002	2LZM	I3V	41.90	2.00	-0.60
	1003	2LZM	I3V	64.70	6.50	-0.40
	1004	2LZM	I3W	64.70	6.50	-2.80
	1005	2LZM	I3Y	41.90	2.00	-2.70
	1006	2LZM	I3Y	64.70	6.50	-2.30
	1007	2LZM	M6L	47.00	3.00	-2.80
	1008	2LZM	A41S	51.55	3.00	-0.60
	1009	2LZM	A42S	51.55	3.00	-2.30
	1010	2LZM	A49S	51.55	3.00	-0.50
	1011	2LZM	A73S	51.55	3.00	-0.40
	1012	2LZM	A74P	57.50	3.50	-5.70
	1013	2LZM	A74P	62.20	4.00	-5.00
	1014	2LZM	A74P	62.90	6.50	-4.60
	1015	2LZM	A74P	65.70	5.50	-4.50
	1016	2LZM	A82P	38.80	2.00	-0.07
	1017	2LZM	A82P	41.90	2.00	0.30
	1018	2LZM	A82P	46.20	2.50	0.51
	1019	2LZM	A82P	53.60	3.00	1.27
	1020	2LZM	A82P	64.70	6.50	0.80
	1021	2LZM	A82S	51.55	3.00	-0.30
	1022	2LZM	A93P	38.80	2.00	0.03
	1023	2LZM	A93P	41.90	2.00	0.10
	1024	2LZM	A93P	46.20	2.50	0.51
	1025	2LZM	A93P	53.60	3.00	1.10
	1026	2LZM	A93P	64.70	6.50	0.10
	1027	2LZM	A93S	51.55	3.00	-0.20
	1028	2LZM	A98S	51.55	3.00	-2.50
	1029	2LZM	A98V	40.00	3.00	-4.90
	1030	2LZM	C54T	70.00	6.50	0.30
	1031	2LZM	C54V	70.00	6.50	-0.70
	1032	2LZM	D20A	65.10	5.40	-0.30
	1033	2LZM	D20N	65.10	5.40	1.30
	1034	2LZM	D20S	65.10	5.40	0.70
	1035	2LZM	D20T	65.10	5.40	0.90
	1036	2LZM	D47A	51.65	3.00	-0.28
	1037	2LZM	D47A	62.20	6.70	-0.95
	1038	2LZM	D72P	38.50	2.00	-2.60
	1039	2LZM	D72P	63.40	6.50	-2.70
	1040	2LZM	D92N	39.50	2.00	-0.10
	1041	2LZM	D92N	62.40	6.70	-1.40
	1042	2LZM	E11A	66.48	5.40	1.10
	1043	2LZM	E11F	66.48	5.40	1.70
	1044	2LZM	E11H	65.10	5.40	0.10
	1045	2LZM	E11M	66.48	5.40	1.60
	1046	2LZM	E11N	65.10	5.40	-0.10
	1047	2LZM	E45A	51.65	3.00	0.55
	1048	2LZM	E45A	62.20	6.70	0.01
	1049	2LZM	G30A	66.48	5.40	0.10
	1050	2LZM	G30F	66.48	5.40	-1.50
	1051	2LZM	G77A	41.90	2.00	-0.40
	1052	2LZM	G77A	64.70	6.50	0.40
	1053	2LZM	H31N	66.00	5.50	-4.00
	1054	2LZM	K16E	50.90	2.80	-0.50
	1055	2LZM	K16E	66.70	5.30	0.50
	1056	2LZM	K43A	51.65	3.00	-0.96
	1057	2LZM	K43A	62.20	6.70	-1.03
	1058	2LZM	K48A	51.65	3.00	-0.32
	1059	2LZM	K48A	62.20	6.70	-0.56
	1060	2LZM	K60H	28.50	2.00	-0.80
	1061	2LZM	K60H	63.00	6.50	-0.10
	1062	2LZM	K60P	41.90	2.00	0.10
	1063	2LZM	K60P	64.70	6.50	0.00
	1064	2LZM	K83H	28.50	2.00	-0.50
	1065	2LZM	K83H	63.00	6.50	-0.40
	1066	2LZM	L46A	51.65	3.00	-2.62
	1067	2LZM	L46A	51.80	3.01	-2.70
	1068	2LZM	L46A	62.20	6.70	-1.86
	1069	2LZM	L99A	51.70	3.00	-4.60
	1070	2LZM	L99A	51.76	3.01	-5.00
	1071	2LZM	L99A	51.80	3.01	-5.00
	1072	2LZM	L99A	64.88	5.70	-4.50
	1073	2LZM	L99A	65.20	5.40	-4.00
	1074	2LZM	L99F	51.76	3.01	-0.40
	1075	2LZM	L99F	64.88	5.70	-0.30
	1076	2LZM	L99G	51.70	3.00	-7.40
	1077	2LZM	L99G	65.20	5.40	-6.30
	1078	2LZM	L99I	51.76	3.01	-1.40
	1079	2LZM	L99I	64.88	5.70	-1.50
	1080	2LZM	L99M	51.76	3.01	-0.70
	1081	2LZM	L99M	64.88	5.70	-0.60
	1082	2LZM	L99V	51.76	3.01	-2.30
	1083	2LZM	L99V	64.88	5.70	-2.00
	1084	2LZM	N40A	51.65	3.00	0.43
	1085	2LZM	N40A	62.20	6.70	0.32
	1086	2LZM	N55G	41.90	2.00	-0.50
	1087	2LZM	N55G	64.70	6.50	-0.60
	1088	2LZM	Q69P	38.50	2.00	-3.30
	1089	2LZM	Q69P	63.20	6.50	-2.90
	1090	2LZM	R96H	70.00	6.50	-2.80
	1091	2LZM	S38A	53.40	3.00	-0.77
	1092	2LZM	S38D	40.90	2.00	-0.10
	1093	2LZM	S38D	66.10	6.90	0.60
	1094	2LZM	S38N	39.50	2.00	-0.10
	1095	2LZM	S38N	62.40	6.70	0.00
	1096	2LZM	S44A	51.65	3.00	0.44
	1097	2LZM	S44A	51.68	3.01	0.43
	1098	2LZM	S44A	62.20	6.70	0.34
	1099	2LZM	S44C	51.68	3.01	-0.11
	1100	2LZM	S44D	51.68	3.01	-0.11
	1101	2LZM	S44E	51.68	3.01	0.00
	1102	2LZM	S44F	51.68	3.01	0.06
	1103	2LZM	S44G	51.68	3.01	-0.53
	1104	2LZM	S44H	51.68	3.01	0.04
	1105	2LZM	S44I	51.68	3.01	0.31
	1106	2LZM	S44K	51.68	3.01	0.20
	1107	2LZM	S44L	51.68	3.01	0.39
	1108	2LZM	S44M	51.68	3.01	0.33
	1109	2LZM	S44N	51.68	3.01	-0.14
	1110	2LZM	S44P	51.68	3.01	-3.03
	1111	2LZM	S44Q	51.68	3.01	0.27
	1112	2LZM	S44R	51.68	3.01	0.24
	1113	2LZM	S44T	51.68	3.01	0.01
	1114	2LZM	S44V	51.68	3.01	0.10
	1115	2LZM	S44W	51.68	3.01	0.05
	1116	2LZM	S44Y	51.68	3.01	0.19
	1117	2LZM	S90H	28.50	2.00	-1.00
	1118	2LZM	S90H	63.00	6.50	-1.10
	1119	2LZM	S90H	65.40	5.50	-1.10
	1120	2LZM	T59A	41.00	2.00	-2.80
	1121	2LZM	T59A	63.00	6.50	-1.50
	1122	2LZM	T59D	41.00	2.00	-0.90
	1123	2LZM	T59D	63.00	6.50	-1.20
	1124	2LZM	T59G	41.00	2.00	-2.20
	1125	2LZM	T59G	63.00	6.50	-1.60
	1126	2LZM	T59N	41.00	2.00	-0.60
	1127	2LZM	T59N	63.00	6.50	-1.10
	1128	2LZM	T59S	41.00	2.00	-0.70
	1129	2LZM	T59S	63.00	6.50	-0.20
	1130	2LZM	T59V	41.00	2.00	-2.80
	1131	2LZM	T59V	63.00	6.50	-1.50
	1132	2LZM	V75T	51.55	3.00	-1.30
	1133	2LZM	V87T	51.55	3.00	-1.60
	1134	2LZM	A129L	65.30	5.40	-1.30
	1135	2LZM	A129M	65.30	5.40	-1.90
	1136	2LZM	A129V	41.40	1.99	-0.80
	1137	2LZM	A129V	52.10	2.80	-0.70
	1138	2LZM	A130S	51.55	3.00	-1.00
	1139	2LZM	A134S	51.55	3.00	-0.10
	1140	2LZM	A146T	47.00	3.00	-2.29
	1141	2LZM	A146T	70.00	6.50	-1.50
	1142	2LZM	E108V	51.70	3.00	1.20
	1143	2LZM	E108V	65.20	5.40	0.70
	1144	2LZM	E128A	40.75	2.02	0.16
	1145	2LZM	E128A	40.80	2.00	0.16
	1146	2LZM	E128K	47.00	3.00	-1.16
	1147	2LZM	F153A	51.76	3.01	-3.50
	1148	2LZM	F153A	51.80	3.01	-3.50
	1149	2LZM	F153A	64.88	5.70	-3.80
	1150	2LZM	F153A	65.30	5.40	-3.40
	1151	2LZM	F153I	51.76	3.01	-0.50
	1152	2LZM	F153I	64.88	5.70	-0.20
	1153	2LZM	F153L	51.76	3.01	0.20
	1154	2LZM	F153L	64.88	5.70	0.30
	1155	2LZM	F153M	51.76	3.01	-0.80
	1156	2LZM	F153M	64.88	5.70	-0.60
	1157	2LZM	F153V	51.76	3.01	-1.80
	1158	2LZM	F153V	64.88	5.70	-1.80
	1159	2LZM	G113A	38.80	2.00	0.50
	1160	2LZM	G113A	41.90	2.00	0.10
	1161	2LZM	G113A	46.20	2.50	0.54
	1162	2LZM	G113A	53.60	3.00	0.54
	1163	2LZM	G113A	64.70	6.50	0.30
	1164	2LZM	G156D	41.90	2.00	-1.40
	1165	2LZM	G156D	64.70	6.50	-2.30
	1166	2LZM	K124G	41.90	2.00	0.00
	1167	2LZM	K124G	64.70	6.50	-0.10
	1168	2LZM	K135E	50.90	2.80	-0.20
	1169	2LZM	K135E	66.70	5.30	-1.00
	1170	2LZM	K147E	50.90	2.80	0.10
	1171	2LZM	K147E	66.70	5.30	-0.70
	1172	2LZM	L118A	51.65	3.01	-3.50
	1173	2LZM	L118A	51.80	3.01	-3.50
	1174	2LZM	L121A	51.65	3.01	-2.70
	1175	2LZM	L121A	51.80	3.01	-2.70
	1176	2LZM	L121A	65.30	5.40	-2.30
	1177	2LZM	L133A	40.75	2.02	-4.19
	1178	2LZM	L133A	51.80	3.01	-4.30
	1179	2LZM	L133D	51.60	3.00	-4.90
	1180	2LZM	L133D	61.90	6.50	-5.70
	1181	2LZM	L133D	64.60	4.40	-5.50
	1182	2LZM	L133F	41.40	1.99	-0.20
	1183	2LZM	L133F	52.10	2.86	-0.30
	1184	2LZM	M102K	47.90	10.40	-2.20
	1185	2LZM	M102K	51.60	3.00	-8.90
	1186	2LZM	M102K	65.30	5.30	-6.90
	1187	2LZM	M102L	51.76	3.01	-0.74
	1188	2LZM	M102L	64.89	5.70	-0.82
	1189	2LZM	M106K	47.00	3.00	-3.40
	1190	2LZM	M106L	47.00	3.00	0.50
	1191	2LZM	M120A	51.65	3.01	-0.20
	1192	2LZM	M120K	47.00	3.00	-1.60
	1193	2LZM	M120L	47.00	3.00	0.50
	1194	2LZM	N116A	51.65	3.01	0.17
	1195	2LZM	N116D	40.90	2.00	-0.10
	1196	2LZM	N116D	66.10	5.70	0.60
	1197	2LZM	N132F	66.48	5.40	1.30
	1198	2LZM	N132I	66.48	5.40	1.20
	1199	2LZM	N132M	66.48	5.40	1.50
	1200	2LZM	N144D	40.90	2.00	-0.10
	1201	2LZM	N144D	66.10	6.90	0.50
	1202	2LZM	N144E	40.40	2.00	0.20
	1203	2LZM	N144E	64.50	6.50	0.50
	1204	2LZM	N144E	66.70	5.50	0.50
	1205	2LZM	N144H	39.50	2.00	-0.60
	1206	2LZM	N144H	62.40	6.70	0.30
	1207	2LZM	Q105A	42.00	2.10	-0.90
	1208	2LZM	Q105A	66.30	5.80	-0.60
	1209	2LZM	Q105E	42.00	2.10	-0.50
	1210	2LZM	Q105E	66.30	5.80	-1.10
	1211	2LZM	Q105G	42.00	2.10	-1.70
	1212	2LZM	Q105G	66.30	5.80	-1.50
	1213	2LZM	Q122A	51.65	3.01	-0.24
	1214	2LZM	Q123A	51.65	3.01	-0.22
	1215	2LZM	Q123E	40.40	2.00	0.30
	1216	2LZM	Q123E	64.50	6.50	0.40
	1217	2LZM	Q123E	66.70	5.50	0.10
	1218	2LZM	R119A	51.65	3.01	-0.18
	1219	2LZM	R119E	50.90	2.80	-0.20
	1220	2LZM	R119E	66.70	5.30	-0.04
	1221	2LZM	R119M	40.90	2.00	-0.30
	1222	2LZM	R119M	66.10	5.70	0.10
	1223	2LZM	R154E	50.90	2.80	0.20
	1224	2LZM	R154E	66.70	5.30	-1.10
	1225	2LZM	S117A	51.65	3.01	1.27
	1226	2LZM	S117F	51.70	3.00	1.40
	1227	2LZM	S117F	65.09	5.40	1.10
	1228	2LZM	S117F	66.48	5.40	1.10
	1229	2LZM	S117I	66.48	5.40	1.70
	1230	2LZM	S117V	66.48	5.40	2.00
	1231	2LZM	T109D	39.50	2.00	-0.30
	1232	2LZM	T109D	62.40	6.70	0.60
	1233	2LZM	T109N	39.50	2.00	0.00
	1234	2LZM	T109N	62.40	6.70	0.10
	1235	2LZM	T115A	51.65	3.01	-0.14
	1236	2LZM	T115E	40.40	2.00	-0.50
	1237	2LZM	T115E	40.90	2.00	-0.50
	1238	2LZM	T115E	52.60	3.00	-0.20
	1239	2LZM	T115E	63.60	4.00	-0.10
	1240	2LZM	T115E	64.60	6.50	0.30
	1241	2LZM	T115E	66.10	6.50	0.30
	1242	2LZM	T115E	66.70	5.50	0.00
	1243	2LZM	T152S	40.00	3.00	-2.60
	1244	2LZM	T157A	38.80	2.00	-1.10
	1245	2LZM	T157A	42.00	2.00	-1.40
	1246	2LZM	T157A	46.20	2.50	-0.90
	1247	2LZM	T157A	53.60	3.00	-0.50
	1248	2LZM	T157C	42.00	2.00	-1.30
	1249	2LZM	T157D	42.00	2.00	-1.10
	1250	2LZM	T157E	38.80	2.00	-1.50
	1251	2LZM	T157E	42.00	2.00	-1.50
	1252	2LZM	T157E	46.20	2.50	-1.30
	1253	2LZM	T157E	53.60	3.00	-0.80
	1254	2LZM	T157F	42.00	2.00	-2.40
	1255	2LZM	T157G	42.00	2.00	-1.10
	1256	2LZM	T157H	42.00	2.00	-2.10
	1257	2LZM	T157I	38.80	2.00	-2.10
	1258	2LZM	T157I	42.00	2.00	-2.90
	1259	2LZM	T157I	46.20	2.50	-1.90
	1260	2LZM	T157I	53.60	3.00	-1.50
	1261	2LZM	T157I	62.80	4.00	-2.10
	1262	2LZM	T157I	64.50	6.00	-1.20
	1263	2LZM	T157L	38.80	2.00	-1.70
	1264	2LZM	T157L	42.00	2.00	-1.30
	1265	2LZM	T157L	46.20	2.50	-1.70
	1266	2LZM	T157L	53.60	3.00	-1.70
	1267	2LZM	T157N	38.80	2.00	-1.00
	1268	2LZM	T157N	42.00	2.00	-0.45
	1269	2LZM	T157N	46.20	2.50	-1.10
	1270	2LZM	T157N	53.60	3.00	-1.20
	1271	2LZM	T157R	38.80	2.00	-1.10
	1272	2LZM	T157R	42.00	2.00	-1.30
	1273	2LZM	T157R	46.20	2.50	-0.60
	1274	2LZM	T157R	53.60	3.00	0.30
	1275	2LZM	T157S	42.00	2.00	-0.66
	1276	2LZM	T157V	38.80	2.00	-1.70
	1277	2LZM	T157V	42.00	2.00	-1.60
	1278	2LZM	T157V	46.20	2.50	-1.60
	1279	2LZM	T157V	53.60	3.00	-1.20
	1280	2LZM	V111F	51.76	3.01	-1.43
	1281	2LZM	V111F	64.89	5.70	-1.69
	1282	2LZM	V111I	51.76	3.01	-0.69
	1283	2LZM	V111I	64.89	5.70	-0.85
	1284	2LZM	V131A	40.75	2.02	0.27
	1285	2LZM	V131A	40.80	2.00	0.26
	1286	2LZM	V131A	53.08	3.01	0.26
	1287	2LZM	V131D	53.08	3.01	0.08
	1288	2LZM	V131E	53.08	3.01	0.20
	1289	2LZM	V131G	53.08	3.01	-0.68
	1290	2LZM	V131I	53.08	3.01	0.16
	1291	2LZM	V131L	53.08	3.01	0.09
	1292	2LZM	V131M	53.08	3.01	0.12
	1293	2LZM	V131S	53.08	3.01	-0.05
	1294	2LZM	V131T	53.08	3.01	-0.12
	1295	2LZM	V149C	40.00	3.00	-2.20
	1296	2LZM	V149T	51.55	3.00	-2.80
	1572	RPBPL	Y88C	60.00	8.00	2.40
	1420	3BLS	Y150F	54.60	6.80	-0.70
	616	1RX4	L28R	15.00	7.80	0.50
	617	1RX4	V75A	15.00	7.80	-0.20
	618	1RX4	V75C	15.00	7.80	-0.20
	619	1RX4	V75H	15.00	6.50	-1.90
	620	1RX4	V75H	15.00	7.80	-1.70
	621	1RX4	V75I	15.00	7.80	-2.00
	622	1RX4	V75R	15.00	7.80	-2.80
	623	1RX4	V75S	15.00	7.80	-1.90
	624	1RX4	V75Y	15.00	7.80	-2.30
	625	1RX4	E139K	15.00	7.80	-2.36
	626	1RX4	E139Q	15.00	7.80	-1.36
	348	1IGV	D19N	25.00	7.00	0.74
	349	1IGV	E17Q	25.00	7.00	0.38
	350	1IGV	E26Q	25.00	7.00	0.09
	337	1EL1	A93S	66.40	4.50	-0.26
	338	1EL1	H21G	66.40	4.50	-0.48
	339	1EL1	I56L	66.40	4.50	-0.24
	340	1EL1	V109K	66.40	4.50	-0.43
	29	1BNI	D8A	25.00	4.40	-0.69
	30	1BNI	D8A	25.00	6.30	-0.90
	31	1BNI	D8G	25.00	6.30	-1.17
	32	1BNI	D8S	25.00	6.30	-0.97
	33	1BNI	F7L	25.00	6.15	-4.60
	34	1BNI	I4A	25.00	6.30	-1.40
	35	1BNI	I4V	25.00	6.30	-0.60
	36	1BNI	N5A	25.00	6.30	-1.90
	37	1BNI	T6A	25.00	6.30	-2.10
	38	1BNI	T6A	25.00	6.30	-2.23
	39	1BNI	T6A	25.00	6.30	-2.53
	40	1BNI	T6D	25.00	6.30	0.11
	41	1BNI	T6E	25.00	6.30	-0.27
	42	1BNI	T6G	25.00	6.30	-1.20
	43	1BNI	T6G	25.00	6.30	-1.34
	44	1BNI	T6N	25.00	6.30	-1.27
	45	1BNI	T6P	25.00	6.30	-3.08
	46	1BNI	T6Q	25.00	6.30	-1.87
	47	1BNI	T6S	25.00	6.30	-0.22
	48	1BNI	A32C	25.00	6.30	-1.00
	49	1BNI	A32D	25.00	6.30	-0.70
	50	1BNI	A32E	25.00	6.30	-0.60
	51	1BNI	A32F	25.00	6.30	-0.70
	52	1BNI	A32G	25.00	6.30	-0.90
	53	1BNI	A32H	25.00	6.30	-0.80
	54	1BNI	A32I	25.00	6.30	-0.80
	55	1BNI	A32K	25.00	6.30	-0.20
	56	1BNI	A32L	25.00	6.30	-0.30
	57	1BNI	A32M	25.00	6.30	-0.30
	58	1BNI	A32N	25.00	6.30	-0.70
	59	1BNI	A32P	25.00	6.30	-4.10
	60	1BNI	A32Q	25.00	6.30	-0.50
	61	1BNI	A32R	25.00	6.30	-0.10
	62	1BNI	A32S	25.00	6.30	-0.40
	63	1BNI	A32T	25.00	6.30	-0.80
	64	1BNI	A32V	25.00	6.30	-0.90
	65	1BNI	A32W	25.00	6.30	-1.00
	66	1BNI	A32Y	25.00	6.30	-0.80
	67	1BNI	D12A	25.00	6.30	0.43
	68	1BNI	D12A	25.00	6.30	-0.30
	69	1BNI	D12G	25.00	4.40	-0.78
	70	1BNI	D12G	25.00	6.30	-1.29
	71	1BNI	D12S	25.00	6.30	-0.65
	72	1BNI	D22M	25.00	4.40	-0.27
	73	1BNI	D44E	25.00	6.30	0.10
	74	1BNI	D54A	25.00	6.30	-3.00
	75	1BNI	D54N	25.00	4.40	-2.46
	76	1BNI	D54N	25.00	4.40	-2.66
	77	1BNI	D54N	25.00	6.30	-2.40
	78	1BNI	D75N	25.00	6.30	-4.80
	79	1BNI	D93N	25.00	6.30	-4.11
	80	1BNI	E29A	25.00	6.30	-1.25
	81	1BNI	E29G	25.00	6.30	-1.80
	82	1BNI	E29G	25.00	6.30	-1.81
	83	1BNI	E29Q	25.00	6.30	0.00
	84	1BNI	E29S	25.00	6.30	-1.23
	85	1BNI	G34A	25.00	6.30	-3.12
	86	1BNI	G34D	25.00	6.30	-3.39
	87	1BNI	G34H	25.00	6.30	-2.65
	88	1BNI	G34K	25.00	6.30	-3.12
	89	1BNI	G34N	25.00	6.30	-2.75
	90	1BNI	G34R	25.00	6.30	-2.42
	91	1BNI	G34S	25.00	6.30	-3.20
	92	1BNI	G34T	25.00	6.30	-3.37
	93	1BNI	G65S	25.00	6.30	0.50
	94	1BNI	H18A	25.00	6.30	-1.85
	95	1BNI	H18D	25.00	6.30	-2.56
	96	1BNI	H18G	25.00	6.30	-0.70
	97	1BNI	H18K	25.00	6.30	-1.19
	98	1BNI	H18K	25.00	6.30	-1.20
	99	1BNI	H18N	25.00	6.30	-1.68
	100	1BNI	H18Q	25.00	6.30	-1.60
	101	1BNI	H18R	25.00	6.30	-1.17
	102	1BNI	H18S	25.00	6.30	-2.28
	103	1BNI	I25A	25.00	6.30	-3.50
	104	1BNI	I25V	25.00	6.30	-1.10
	105	1BNI	I51A	25.00	6.30	-4.70
	106	1BNI	I51V	25.00	4.40	-1.86
	107	1BNI	I51V	25.00	6.30	-1.80
	108	1BNI	I55A	25.00	6.30	-1.10
	109	1BNI	I55T	25.00	6.30	-0.60
	110	1BNI	I55V	25.00	6.30	-0.30
	111	1BNI	I76A	25.00	6.30	-1.90
	112	1BNI	I76V	25.00	6.30	-0.80
	113	1BNI	I88A	25.00	6.30	-4.00
	114	1BNI	I88A	25.00	6.30	-4.46
	115	1BNI	I88A	48.00	6.30	-3.90
	116	1BNI	I88L	25.00	6.30	-0.30
	117	1BNI	I88V	25.00	4.40	-1.47
	118	1BNI	I88V	25.00	6.30	-1.30
	119	1BNI	I88V	25.00	6.30	-1.49
	120	1BNI	I88V	48.00	6.30	-1.10
	121	1BNI	I96A	25.00	6.30	-3.20
	122	1BNI	I96A	25.00	6.30	-3.33
	123	1BNI	I96A	25.00	6.30	-3.52
	124	1BNI	I96A	25.00	6.30	-4.00
	125	1BNI	I96A	48.00	6.30	-3.20
	126	1BNI	I96V	25.00	4.40	-1.17
	127	1BNI	I96V	25.00	4.40	-1.18
	128	1BNI	I96V	25.00	6.30	-0.90
	129	1BNI	I96V	25.00	6.30	-0.95
	130	1BNI	I96V	25.00	6.30	-0.98
	131	1BNI	I96V	25.00	6.30	-1.10
	132	1BNI	I96V	48.00	6.30	-0.90
	133	1BNI	K19R	25.00	6.30	0.20
	134	1BNI	K27G	25.00	6.30	-0.40
	135	1BNI	K27G	25.00	6.30	-0.55
	136	1BNI	K62R	25.00	6.30	-0.40
	137	1BNI	K62R	25.00	6.30	-0.50
	138	1BNI	K66A	25.00	6.30	0.20
	139	1BNI	L14A	25.00	6.30	-4.30
	140	1BNI	L14A	25.00	6.30	-4.80
	141	1BNI	L14A	48.00	6.30	-4.20
	142	1BNI	L33Q	25.00	6.30	-1.30
	143	1BNI	L89T	25.00	6.30	-2.50
	144	1BNI	L89V	25.00	6.30	-0.30
	145	1BNI	N23A	25.00	6.30	-2.20
	146	1BNI	N41D	25.00	6.30	-2.50
	147	1BNI	N58A	25.00	6.30	-2.70
	148	1BNI	N58D	25.00	6.30	0.50
	149	1BNI	N77A	25.00	6.30	-1.60
	150	1BNI	N84A	25.00	6.30	-2.00
	151	1BNI	Q15I	25.00	6.30	1.00
	152	1BNI	Q31A	25.00	6.30	0.10
	153	1BNI	Q31G	25.00	6.30	-0.98
	154	1BNI	Q31S	25.00	6.30	-0.20
	155	1BNI	Q31S	25.00	6.30	-0.25
	156	1BNI	R69K	25.00	6.30	-3.13
	157	1BNI	R69M	25.00	4.40	-2.86
	158	1BNI	R69M	25.00	6.30	-2.12
	159	1BNI	R69S	25.00	6.30	-2.72
	160	1BNI	R83K	25.00	6.30	-4.13
	161	1BNI	R83Q	25.00	4.40	-1.58
	162	1BNI	R83Q	25.00	6.30	-2.05
	163	1BNI	S28A	25.00	6.30	0.41
	164	1BNI	S28E	25.00	6.30	0.40
	165	1BNI	S28G	25.00	6.30	-0.45
	166	1BNI	S85A	25.00	6.30	-0.12
	167	1BNI	S91A	25.00	4.40	-1.16
	168	1BNI	S91A	25.00	4.40	-1.38
	169	1BNI	S91A	25.00	6.30	-1.90
	170	1BNI	S92A	25.00	4.40	-2.83
	171	1BNI	S92A	25.00	6.30	-2.80
	172	1BNI	T16A	25.00	6.30	-0.27
	173	1BNI	T16G	25.00	6.30	-1.66
	174	1BNI	T16R	25.00	4.40	0.20
	175	1BNI	T16R	25.00	6.30	0.50
	176	1BNI	T16R	25.00	6.30	-0.48
	177	1BNI	T16S	25.00	6.30	-1.70
	178	1BNI	T16S	25.00	6.30	-1.87
	179	1BNI	T26A	25.00	6.30	-1.90
	180	1BNI	T26A	25.00	6.30	-2.11
	181	1BNI	T26A	25.00	6.30	-2.14
	182	1BNI	T26D	25.00	6.30	-0.08
	183	1BNI	T26E	25.00	6.30	-0.05
	184	1BNI	T26G	25.00	4.40	-2.08
	185	1BNI	T26G	25.00	6.30	-1.50
	186	1BNI	T26G	25.00	6.30	-1.58
	187	1BNI	T26N	25.00	6.30	-1.29
	188	1BNI	T26Q	25.00	6.30	-1.72
	189	1BNI	T26S	25.00	6.30	-0.56
	190	1BNI	T26V	25.00	6.30	-2.31
	191	1BNI	T79V	25.00	6.30	0.30
	192	1BNI	T99V	25.00	6.30	-2.70
	193	1BNI	V10A	25.00	6.30	-3.40
	194	1BNI	V10T	25.00	6.30	-2.50
	195	1BNI	V36A	25.00	6.30	-1.30
	196	1BNI	V36T	25.00	6.30	-1.10
	197	1BNI	V45A	25.00	6.30	-1.80
	198	1BNI	V45T	25.00	6.30	-2.40
	199	1BNI	Y13A	25.00	6.30	-3.30
	200	1BNI	Y13A	25.00	6.30	-3.71
	201	1BNI	Y13F	25.00	6.30	-0.41
	202	1BNI	Y17A	25.00	6.30	-2.00
	203	1BNI	Y17A	25.00	6.30	-2.26
	204	1BNI	Y17F	25.00	6.30	-0.30
	205	1BNI	Y17G	25.00	6.30	-4.03
	206	1BNI	Y17S	25.00	6.30	-2.57
	207	1BNI	Y24F	25.00	6.30	0.00
	208	1BNI	Y78F	25.00	6.30	-1.40
	209	1BNI	Y78F	25.00	6.30	-1.50
	210	1BNI	I109A	25.00	6.30	-2.10
	211	1BNI	I109V	25.00	6.30	-0.80
	212	1BNI	K108R	25.00	6.30	0.90
	213	1BNI	Q104A	25.00	6.30	-0.20
	214	1BNI	R110A	25.00	6.30	-0.40
	215	1BNI	T105V	25.00	6.30	-2.20
	216	1BNI	Y103F	25.00	6.30	0.00
	1570	EYBPL	H31D	25.00	7.00	-1.60
	1571	EYBPL	H48N	25.00	7.00	-5.00
	# 542 mutation samples in GROUP 46

#GROUP 47 proteins: 3MBP 1RN1 1A23 1C9O 1B26 1IGV EYBPL 1CSP 1RX4 2AKY 1AZP 1N0J
#Grouped dataset (similarity > 25%):
	#Serial	Protein	Mutation T	pH	DDG
	1421	3MBP	P48A	63.00	7.40	0.50
	1422	3MBP	P48S	63.00	7.40	0.30
	1423	3MBP	P133A	63.00	7.40	-0.30
	1424	3MBP	P133S	63.00	7.40	-2.10
	1425	3MBP	P159A	63.00	7.40	-1.80
	1426	3MBP	P159S	63.00	7.40	-2.10
	542	1RN1	N9A	25.00	7.00	-0.90
	543	1RN1	N9A	50.90	7.00	-0.71
	544	1RN1	A21C	0.00	2.50	-0.74
	545	1RN1	A21D	0.00	2.50	0.33
	546	1RN1	A21D	0.00	7.00	-0.71
	547	1RN1	A21E	0.00	2.50	0.05
	548	1RN1	A21E	0.00	7.00	-0.69
	549	1RN1	A21F	0.00	2.50	-0.57
	550	1RN1	A21G	0.00	2.50	-0.90
	551	1RN1	A21H	0.00	2.50	-0.56
	552	1RN1	A21H	0.00	7.00	-0.17
	553	1RN1	A21I	0.00	2.50	-0.44
	554	1RN1	A21K	0.00	2.50	-0.51
	555	1RN1	A21L	0.00	2.50	-0.13
	556	1RN1	A21M	0.00	2.50	-0.15
	557	1RN1	A21N	0.00	2.50	0.34
	558	1RN1	A21Q	0.00	2.50	-0.26
	559	1RN1	A21Q	0.00	7.00	-0.40
	560	1RN1	A21R	0.00	2.50	-0.41
	561	1RN1	A21S	0.00	2.50	-0.49
	562	1RN1	A21S	0.00	7.00	-0.40
	563	1RN1	A21T	0.00	2.50	-0.57
	564	1RN1	A21V	0.00	2.50	-0.66
	565	1RN1	A21W	0.00	2.50	-0.30
	566	1RN1	A21Y	0.00	2.50	-0.39
	567	1RN1	D76A	15.00	7.00	-3.70
	568	1RN1	D76A	15.00	7.00	-3.80
	569	1RN1	D76N	15.00	7.00	-3.10
	570	1RN1	D76S	15.00	7.00	-3.10
	571	1RN1	D76S	15.00	7.00	-3.30
	572	1RN1	H40T	25.00	6.00	-0.26
	573	1RN1	H92A	25.00	6.00	-0.62
	574	1RN1	N36A	25.00	7.00	0.03
	575	1RN1	N36A	50.90	7.00	0.00
	576	1RN1	N44A	25.00	7.00	-2.08
	577	1RN1	N44A	50.80	7.00	-1.60
	578	1RN1	N44A	50.90	7.00	-1.86
	579	1RN1	N44D	50.80	7.00	-1.60
	580	1RN1	N44S	50.80	7.00	-1.50
	581	1RN1	N81A	25.00	7.00	-2.87
	582	1RN1	N81A	50.90	7.00	-2.91
	583	1RN1	S12A	25.00	7.00	-1.23
	584	1RN1	S12A	50.90	7.00	-1.08
	585	1RN1	S17A	25.00	7.00	0.67
	586	1RN1	S17A	50.90	7.00	0.57
	587	1RN1	S64A	25.00	7.00	-1.44
	588	1RN1	S64A	50.90	7.00	-1.56
	589	1RN1	W59Y	25.00	6.00	-0.93
	590	1RN1	Y11F	25.00	7.00	-2.11
	591	1RN1	Y11F	50.90	7.00	-2.03
	592	1RN1	Y24W	25.00	6.00	1.24
	593	1RN1	Y42F	25.00	7.00	1.14
	594	1RN1	Y42F	50.90	7.00	1.15
	595	1RN1	Y42W	25.00	6.00	-0.14
	596	1RN1	Y45W	25.00	6.00	0.74
	597	1RN1	Y56F	25.00	7.00	-0.78
	598	1RN1	Y56F	50.90	7.00	-0.71
	599	1RN1	Y57F	25.00	7.00	-0.50
	600	1RN1	Y57F	50.90	7.00	-0.44
	601	1RN1	Y68F	25.00	7.00	-1.36
	602	1RN1	Y68F	50.90	7.00	-1.35
	1	1A23	H32L	30.00	7.00	4.60
	2	1A23	H32L	30.00	7.00	5.30
	3	1A23	H32S	30.00	7.00	3.60
	4	1A23	H32S	30.00	7.00	5.20
	5	1A23	H32Y	30.00	7.00	0.50
	6	1A23	H32Y	30.00	7.00	6.80
	279	1C9O	Q2L	70.00	7.00	0.29
	280	1C9O	Q2L	70.00	7.00	0.55
	281	1C9O	R3A	70.00	7.00	-1.05
	282	1C9O	R3A	70.00	7.00	-1.89
	283	1C9O	R3E	70.00	7.00	-1.00
	284	1C9O	R3E	70.00	7.00	-2.75
	285	1C9O	R3K	70.00	7.00	-0.14
	286	1C9O	R3K	70.00	7.00	-0.19
	287	1C9O	R3L	70.00	7.00	-0.22
	288	1C9O	R3L	70.00	7.00	-0.93
	289	1C9O	E46A	70.00	7.00	-0.12
	290	1C9O	E46A	70.00	7.00	-0.22
	291	1C9O	G23Q	70.00	7.00	-0.29
	292	1C9O	G23Q	70.00	7.00	-0.31
	293	1C9O	L66E	70.00	7.00	-1.24
	294	1C9O	L66E	70.00	7.00	-1.27
	295	1C9O	N11S	70.00	7.00	0.22
	296	1C9O	N11S	70.00	7.00	0.33
	297	1C9O	Q53E	70.00	7.00	0.00
	298	1C9O	Q53E	70.00	7.00	-0.10
	299	1C9O	S24D	70.00	7.00	0.19
	300	1C9O	S24D	70.00	7.00	0.22
	301	1C9O	T31S	70.00	7.00	0.17
	302	1C9O	T31S	70.00	7.00	0.19
	303	1C9O	V64T	70.00	7.00	-0.19
	304	1C9O	V64T	70.00	7.00	-0.26
	305	1C9O	Y15F	70.00	7.00	0.07
	306	1C9O	Y15F	70.00	7.00	-0.05
	22	1B26	E231A	69.50	7.00	-0.17
	23	1B26	K193A	69.50	7.00	0.23
	24	1B26	R190A	69.50	7.00	-0.34
	348	1IGV	D19N	25.00	7.00	0.74
	349	1IGV	E17Q	25.00	7.00	0.38
	350	1IGV	E26Q	25.00	7.00	0.09
	1570	EYBPL	H31D	25.00	7.00	-1.60
	1571	EYBPL	H48N	25.00	7.00	-5.00
	316	1CSP	E3L	70.00	7.00	0.41
	317	1CSP	E3L	70.00	7.00	1.60
	318	1CSP	E3R	70.00	7.00	0.77
	319	1CSP	E3R	70.00	7.00	2.66
	320	1CSP	E66L	70.00	7.00	1.44
	321	1CSP	E66L	70.00	7.00	2.11
	322	1CSP	F15A	45.00	7.00	1.12
	323	1CSP	F15A	45.00	7.00	-0.96
	324	1CSP	F15A	45.00	7.00	-2.05
	325	1CSP	F15A	60.00	7.00	-1.67
	326	1CSP	F17A	45.00	7.00	0.55
	327	1CSP	F17A	45.00	7.00	-0.81
	328	1CSP	F17A	45.00	7.00	-1.52
	329	1CSP	F17A	60.00	7.00	-1.34
	330	1CSP	F27A	45.00	7.00	-0.12
	331	1CSP	F27A	45.00	7.00	-0.89
	332	1CSP	F27A	60.00	7.00	-0.69
	333	1CSP	F38A	60.00	7.00	0.31
	616	1RX4	L28R	15.00	7.80	0.50
	617	1RX4	V75A	15.00	7.80	-0.20
	618	1RX4	V75C	15.00	7.80	-0.20
	619	1RX4	V75H	15.00	6.50	-1.90
	620	1RX4	V75H	15.00	7.80	-1.70
	621	1RX4	V75I	15.00	7.80	-2.00
	622	1RX4	V75R	15.00	7.80	-2.80
	623	1RX4	V75S	15.00	7.80	-1.90
	624	1RX4	V75Y	15.00	7.80	-2.30
	625	1RX4	E139K	15.00	7.80	-2.36
	626	1RX4	E139Q	15.00	7.80	-1.36
	863	2AKY	V8I	25.00	7.50	-1.20
	864	2AKY	T77H	25.00	7.50	-2.15
	865	2AKY	I213F	25.00	7.50	-1.91
	866	2AKY	N169D	25.00	7.50	-2.15
	21	1AZP	V30I	50.00	7.00	0.70
	475	1N0J	I58T	70.00	7.80	-2.70
	# 144 mutation samples in GROUP 47

#GROUP 48 proteins: 3BLS 1VQB 2LZM RPBPL
#Grouped dataset (similarity > 25%):
	#Serial	Protein	Mutation T	pH	DDG
	1420	3BLS	Y150F	54.60	6.80	-0.70
	722	1VQB	I6V	25.00	7.00	-0.70
	723	1VQB	A86T	25.00	7.00	-0.70
	724	1VQB	A86V	25.00	7.00	0.50
	725	1VQB	C33A	25.00	7.00	-0.50
	726	1VQB	C33I	25.00	7.00	-0.90
	727	1VQB	C33L	25.00	7.00	-2.60
	728	1VQB	C33M	25.00	7.00	-3.50
	729	1VQB	C33S	25.00	7.00	-4.20
	730	1VQB	C33S	25.00	7.00	-4.30
	731	1VQB	C33T	25.00	7.00	-4.60
	732	1VQB	C33V	25.00	7.00	-0.20
	733	1VQB	D36C	25.00	7.00	-2.00
	734	1VQB	D36C	25.00	7.00	-2.10
	735	1VQB	D36N	25.00	7.00	-1.00
	736	1VQB	D50H	25.00	7.00	-1.50
	737	1VQB	D50H	25.00	7.00	-1.60
	738	1VQB	E30F	25.00	7.00	2.00
	739	1VQB	E30F	25.00	7.00	2.10
	740	1VQB	E30M	25.00	7.00	0.60
	741	1VQB	E30M	25.00	7.00	0.70
	742	1VQB	E30N	25.00	7.00	-1.10
	743	1VQB	E40C	25.00	7.00	-1.60
	744	1VQB	E40T	25.00	7.00	-0.40
	745	1VQB	F13T	25.00	7.00	-0.70
	746	1VQB	F68L	25.00	7.00	-4.20
	747	1VQB	F68L	25.00	7.00	-4.30
	748	1VQB	F68V	25.00	7.00	-5.00
	749	1VQB	F73W	25.00	7.00	0.80
	750	1VQB	H64C	25.00	7.00	0.50
	751	1VQB	I47A	25.00	7.00	-7.00
	752	1VQB	I47A	25.00	7.00	-7.10
	753	1VQB	I47C	25.00	7.00	-5.20
	754	1VQB	I47C	25.00	7.00	-5.30
	755	1VQB	I47F	25.00	7.00	-1.90
	756	1VQB	I47F	25.00	7.00	-2.00
	757	1VQB	I47L	25.00	7.00	-0.60
	758	1VQB	I47L	25.00	7.00	-0.70
	759	1VQB	I47M	25.00	7.00	-2.10
	760	1VQB	I47M	25.00	7.00	-2.20
	761	1VQB	I47T	25.00	7.00	-7.40
	762	1VQB	I47V	25.00	7.00	-2.50
	763	1VQB	I47V	25.00	7.00	-2.60
	764	1VQB	I78C	25.00	7.00	-4.40
	765	1VQB	I78T	25.00	7.00	-6.60
	766	1VQB	I78V	25.00	7.00	-1.30
	767	1VQB	K24V	25.00	7.00	0.80
	768	1VQB	K69H	25.00	7.00	-1.20
	769	1VQB	K69H	25.00	7.00	-1.30
	770	1VQB	K69M	25.00	7.00	0.10
	771	1VQB	K69M	25.00	7.00	0.20
	772	1VQB	L28V	25.00	7.00	1.10
	773	1VQB	L32H	25.00	7.00	-0.90
	774	1VQB	L32R	25.00	7.00	-1.60
	775	1VQB	L32W	25.00	7.00	2.80
	776	1VQB	L32Y	25.00	7.00	1.00
	777	1VQB	L37A	25.00	7.00	-7.70
	778	1VQB	L37C	25.00	7.00	-4.60
	779	1VQB	L37I	25.00	7.00	-1.40
	780	1VQB	L37T	25.00	7.00	-5.20
	781	1VQB	L37V	25.00	7.00	-3.50
	782	1VQB	L49A	25.00	7.00	-6.10
	783	1VQB	L49C	25.00	7.00	-4.10
	784	1VQB	L49I	25.00	7.00	-1.90
	785	1VQB	L49T	25.00	7.00	-5.70
	786	1VQB	L49V	25.00	7.00	-2.90
	787	1VQB	L65P	25.00	7.00	-1.50
	788	1VQB	L81C	25.00	7.00	-3.70
	789	1VQB	L81T	25.00	7.00	-5.10
	790	1VQB	L81V	25.00	7.00	-0.20
	791	1VQB	M77A	25.00	7.00	-2.10
	792	1VQB	M77C	25.00	7.00	0.00
	793	1VQB	M77F	25.00	7.00	-0.20
	794	1VQB	M77I	25.00	7.00	1.60
	795	1VQB	M77L	25.00	7.00	-1.20
	796	1VQB	M77T	25.00	7.00	-0.80
	797	1VQB	M77V	25.00	7.00	1.20
	798	1VQB	R82C	25.00	7.00	-1.50
	799	1VQB	S67C	25.00	7.00	-3.70
	800	1VQB	S67T	25.00	7.00	-1.60
	801	1VQB	T48C	25.00	7.00	-0.80
	802	1VQB	T48V	25.00	7.00	0.00
	803	1VQB	T62C	25.00	7.00	-0.70
	804	1VQB	T62V	25.00	7.00	1.30
	805	1VQB	V19C	25.00	7.00	-0.30
	806	1VQB	V19T	25.00	7.00	-0.60
	807	1VQB	V35A	25.00	7.00	-2.20
	808	1VQB	V35C	25.00	7.00	-1.40
	809	1VQB	V35F	25.00	7.00	-3.10
	810	1VQB	V35F	25.00	7.00	-3.20
	811	1VQB	V35I	25.00	7.00	-0.60
	812	1VQB	V35I	25.00	7.00	-0.70
	813	1VQB	V35L	25.00	7.00	-2.70
	814	1VQB	V35M	25.00	7.00	-1.00
	815	1VQB	V35M	25.00	7.00	-1.10
	816	1VQB	V35T	25.00	7.00	-5.30
	817	1VQB	V43C	25.00	7.00	-2.10
	818	1VQB	V43T	25.00	7.00	-1.60
	819	1VQB	V45A	25.00	7.00	-2.10
	820	1VQB	V45C	25.00	7.00	-0.10
	821	1VQB	V45L	25.00	7.00	-3.00
	822	1VQB	V45T	25.00	7.00	-3.50
	823	1VQB	V63C	25.00	7.00	-4.10
	824	1VQB	V63T	25.00	7.00	-5.00
	825	1VQB	V70C	25.00	7.00	-3.10
	826	1VQB	V70C	25.00	7.00	-3.30
	827	1VQB	V70P	25.00	7.00	-5.00
	828	1VQB	V70P	25.00	7.00	-5.10
	829	1VQB	V70T	25.00	7.00	-3.50
	830	1VQB	Y26R	25.00	7.00	-0.40
	831	1VQB	Y41A	25.00	7.00	-0.40
	832	1VQB	Y41F	25.00	7.00	-0.60
	965	2LZM	I3A	41.90	2.00	-1.10
	966	2LZM	I3A	64.70	6.50	-0.70
	967	2LZM	I3C	41.90	2.00	1.00
	968	2LZM	I3C	41.90	2.00	-0.40
	969	2LZM	I3C	64.70	6.50	1.20
	970	2LZM	I3C	64.70	6.50	-1.20
	971	2LZM	I3D	41.90	2.00	-1.80
	972	2LZM	I3D	64.70	6.50	-3.20
	973	2LZM	I3E	38.75	2.00	-1.77
	974	2LZM	I3E	41.90	2.00	-1.10
	975	2LZM	I3E	46.16	2.50	-1.71
	976	2LZM	I3E	53.56	3.00	-1.53
	977	2LZM	I3E	64.70	6.50	-2.00
	978	2LZM	I3F	38.75	2.00	-1.49
	979	2LZM	I3F	41.90	2.00	-1.00
	980	2LZM	I3F	46.16	2.50	-1.09
	981	2LZM	I3F	53.56	3.00	-0.53
	982	2LZM	I3F	64.70	6.50	-1.10
	983	2LZM	I3G	41.90	2.00	-1.80
	984	2LZM	I3G	64.70	6.50	-2.10
	985	2LZM	I3L	38.75	2.00	0.85
	986	2LZM	I3L	41.90	2.00	0.90
	987	2LZM	I3L	46.16	2.50	1.01
	988	2LZM	I3L	53.56	3.00	1.16
	989	2LZM	I3L	64.70	6.50	0.40
	990	2LZM	I3M	41.90	2.00	-0.30
	991	2LZM	I3M	64.70	6.50	-0.90
	992	2LZM	I3P	38.75	2.00	-2.96
	993	2LZM	I3P	46.16	2.50	-2.97
	994	2LZM	I3P	53.56	3.00	-2.53
	995	2LZM	I3S	41.90	2.00	-1.90
	996	2LZM	I3S	64.70	6.50	-1.70
	997	2LZM	I3T	38.75	2.00	-2.45
	998	2LZM	I3T	41.90	2.00	-1.70
	999	2LZM	I3T	46.16	2.50	-2.28
	1000	2LZM	I3T	53.56	3.00	-1.81
	1001	2LZM	I3T	64.70	6.50	-2.30
	1002	2LZM	I3V	41.90	2.00	-0.60
	1003	2LZM	I3V	64.70	6.50	-0.40
	1004	2LZM	I3W	64.70	6.50	-2.80
	1005	2LZM	I3Y	41.90	2.00	-2.70
	1006	2LZM	I3Y	64.70	6.50	-2.30
	1007	2LZM	M6L	47.00	3.00	-2.80
	1008	2LZM	A41S	51.55	3.00	-0.60
	1009	2LZM	A42S	51.55	3.00	-2.30
	1010	2LZM	A49S	51.55	3.00	-0.50
	1011	2LZM	A73S	51.55	3.00	-0.40
	1012	2LZM	A74P	57.50	3.50	-5.70
	1013	2LZM	A74P	62.20	4.00	-5.00
	1014	2LZM	A74P	62.90	6.50	-4.60
	1015	2LZM	A74P	65.70	5.50	-4.50
	1016	2LZM	A82P	38.80	2.00	-0.07
	1017	2LZM	A82P	41.90	2.00	0.30
	1018	2LZM	A82P	46.20	2.50	0.51
	1019	2LZM	A82P	53.60	3.00	1.27
	1020	2LZM	A82P	64.70	6.50	0.80
	1021	2LZM	A82S	51.55	3.00	-0.30
	1022	2LZM	A93P	38.80	2.00	0.03
	1023	2LZM	A93P	41.90	2.00	0.10
	1024	2LZM	A93P	46.20	2.50	0.51
	1025	2LZM	A93P	53.60	3.00	1.10
	1026	2LZM	A93P	64.70	6.50	0.10
	1027	2LZM	A93S	51.55	3.00	-0.20
	1028	2LZM	A98S	51.55	3.00	-2.50
	1029	2LZM	A98V	40.00	3.00	-4.90
	1030	2LZM	C54T	70.00	6.50	0.30
	1031	2LZM	C54V	70.00	6.50	-0.70
	1032	2LZM	D20A	65.10	5.40	-0.30
	1033	2LZM	D20N	65.10	5.40	1.30
	1034	2LZM	D20S	65.10	5.40	0.70
	1035	2LZM	D20T	65.10	5.40	0.90
	1036	2LZM	D47A	51.65	3.00	-0.28
	1037	2LZM	D47A	62.20	6.70	-0.95
	1038	2LZM	D72P	38.50	2.00	-2.60
	1039	2LZM	D72P	63.40	6.50	-2.70
	1040	2LZM	D92N	39.50	2.00	-0.10
	1041	2LZM	D92N	62.40	6.70	-1.40
	1042	2LZM	E11A	66.48	5.40	1.10
	1043	2LZM	E11F	66.48	5.40	1.70
	1044	2LZM	E11H	65.10	5.40	0.10
	1045	2LZM	E11M	66.48	5.40	1.60
	1046	2LZM	E11N	65.10	5.40	-0.10
	1047	2LZM	E45A	51.65	3.00	0.55
	1048	2LZM	E45A	62.20	6.70	0.01
	1049	2LZM	G30A	66.48	5.40	0.10
	1050	2LZM	G30F	66.48	5.40	-1.50
	1051	2LZM	G77A	41.90	2.00	-0.40
	1052	2LZM	G77A	64.70	6.50	0.40
	1053	2LZM	H31N	66.00	5.50	-4.00
	1054	2LZM	K16E	50.90	2.80	-0.50
	1055	2LZM	K16E	66.70	5.30	0.50
	1056	2LZM	K43A	51.65	3.00	-0.96
	1057	2LZM	K43A	62.20	6.70	-1.03
	1058	2LZM	K48A	51.65	3.00	-0.32
	1059	2LZM	K48A	62.20	6.70	-0.56
	1060	2LZM	K60H	28.50	2.00	-0.80
	1061	2LZM	K60H	63.00	6.50	-0.10
	1062	2LZM	K60P	41.90	2.00	0.10
	1063	2LZM	K60P	64.70	6.50	0.00
	1064	2LZM	K83H	28.50	2.00	-0.50
	1065	2LZM	K83H	63.00	6.50	-0.40
	1066	2LZM	L46A	51.65	3.00	-2.62
	1067	2LZM	L46A	51.80	3.01	-2.70
	1068	2LZM	L46A	62.20	6.70	-1.86
	1069	2LZM	L99A	51.70	3.00	-4.60
	1070	2LZM	L99A	51.76	3.01	-5.00
	1071	2LZM	L99A	51.80	3.01	-5.00
	1072	2LZM	L99A	64.88	5.70	-4.50
	1073	2LZM	L99A	65.20	5.40	-4.00
	1074	2LZM	L99F	51.76	3.01	-0.40
	1075	2LZM	L99F	64.88	5.70	-0.30
	1076	2LZM	L99G	51.70	3.00	-7.40
	1077	2LZM	L99G	65.20	5.40	-6.30
	1078	2LZM	L99I	51.76	3.01	-1.40
	1079	2LZM	L99I	64.88	5.70	-1.50
	1080	2LZM	L99M	51.76	3.01	-0.70
	1081	2LZM	L99M	64.88	5.70	-0.60
	1082	2LZM	L99V	51.76	3.01	-2.30
	1083	2LZM	L99V	64.88	5.70	-2.00
	1084	2LZM	N40A	51.65	3.00	0.43
	1085	2LZM	N40A	62.20	6.70	0.32
	1086	2LZM	N55G	41.90	2.00	-0.50
	1087	2LZM	N55G	64.70	6.50	-0.60
	1088	2LZM	Q69P	38.50	2.00	-3.30
	1089	2LZM	Q69P	63.20	6.50	-2.90
	1090	2LZM	R96H	70.00	6.50	-2.80
	1091	2LZM	S38A	53.40	3.00	-0.77
	1092	2LZM	S38D	40.90	2.00	-0.10
	1093	2LZM	S38D	66.10	6.90	0.60
	1094	2LZM	S38N	39.50	2.00	-0.10
	1095	2LZM	S38N	62.40	6.70	0.00
	1096	2LZM	S44A	51.65	3.00	0.44
	1097	2LZM	S44A	51.68	3.01	0.43
	1098	2LZM	S44A	62.20	6.70	0.34
	1099	2LZM	S44C	51.68	3.01	-0.11
	1100	2LZM	S44D	51.68	3.01	-0.11
	1101	2LZM	S44E	51.68	3.01	0.00
	1102	2LZM	S44F	51.68	3.01	0.06
	1103	2LZM	S44G	51.68	3.01	-0.53
	1104	2LZM	S44H	51.68	3.01	0.04
	1105	2LZM	S44I	51.68	3.01	0.31
	1106	2LZM	S44K	51.68	3.01	0.20
	1107	2LZM	S44L	51.68	3.01	0.39
	1108	2LZM	S44M	51.68	3.01	0.33
	1109	2LZM	S44N	51.68	3.01	-0.14
	1110	2LZM	S44P	51.68	3.01	-3.03
	1111	2LZM	S44Q	51.68	3.01	0.27
	1112	2LZM	S44R	51.68	3.01	0.24
	1113	2LZM	S44T	51.68	3.01	0.01
	1114	2LZM	S44V	51.68	3.01	0.10
	1115	2LZM	S44W	51.68	3.01	0.05
	1116	2LZM	S44Y	51.68	3.01	0.19
	1117	2LZM	S90H	28.50	2.00	-1.00
	1118	2LZM	S90H	63.00	6.50	-1.10
	1119	2LZM	S90H	65.40	5.50	-1.10
	1120	2LZM	T59A	41.00	2.00	-2.80
	1121	2LZM	T59A	63.00	6.50	-1.50
	1122	2LZM	T59D	41.00	2.00	-0.90
	1123	2LZM	T59D	63.00	6.50	-1.20
	1124	2LZM	T59G	41.00	2.00	-2.20
	1125	2LZM	T59G	63.00	6.50	-1.60
	1126	2LZM	T59N	41.00	2.00	-0.60
	1127	2LZM	T59N	63.00	6.50	-1.10
	1128	2LZM	T59S	41.00	2.00	-0.70
	1129	2LZM	T59S	63.00	6.50	-0.20
	1130	2LZM	T59V	41.00	2.00	-2.80
	1131	2LZM	T59V	63.00	6.50	-1.50
	1132	2LZM	V75T	51.55	3.00	-1.30
	1133	2LZM	V87T	51.55	3.00	-1.60
	1134	2LZM	A129L	65.30	5.40	-1.30
	1135	2LZM	A129M	65.30	5.40	-1.90
	1136	2LZM	A129V	41.40	1.99	-0.80
	1137	2LZM	A129V	52.10	2.80	-0.70
	1138	2LZM	A130S	51.55	3.00	-1.00
	1139	2LZM	A134S	51.55	3.00	-0.10
	1140	2LZM	A146T	47.00	3.00	-2.29
	1141	2LZM	A146T	70.00	6.50	-1.50
	1142	2LZM	E108V	51.70	3.00	1.20
	1143	2LZM	E108V	65.20	5.40	0.70
	1144	2LZM	E128A	40.75	2.02	0.16
	1145	2LZM	E128A	40.80	2.00	0.16
	1146	2LZM	E128K	47.00	3.00	-1.16
	1147	2LZM	F153A	51.76	3.01	-3.50
	1148	2LZM	F153A	51.80	3.01	-3.50
	1149	2LZM	F153A	64.88	5.70	-3.80
	1150	2LZM	F153A	65.30	5.40	-3.40
	1151	2LZM	F153I	51.76	3.01	-0.50
	1152	2LZM	F153I	64.88	5.70	-0.20
	1153	2LZM	F153L	51.76	3.01	0.20
	1154	2LZM	F153L	64.88	5.70	0.30
	1155	2LZM	F153M	51.76	3.01	-0.80
	1156	2LZM	F153M	64.88	5.70	-0.60
	1157	2LZM	F153V	51.76	3.01	-1.80
	1158	2LZM	F153V	64.88	5.70	-1.80
	1159	2LZM	G113A	38.80	2.00	0.50
	1160	2LZM	G113A	41.90	2.00	0.10
	1161	2LZM	G113A	46.20	2.50	0.54
	1162	2LZM	G113A	53.60	3.00	0.54
	1163	2LZM	G113A	64.70	6.50	0.30
	1164	2LZM	G156D	41.90	2.00	-1.40
	1165	2LZM	G156D	64.70	6.50	-2.30
	1166	2LZM	K124G	41.90	2.00	0.00
	1167	2LZM	K124G	64.70	6.50	-0.10
	1168	2LZM	K135E	50.90	2.80	-0.20
	1169	2LZM	K135E	66.70	5.30	-1.00
	1170	2LZM	K147E	50.90	2.80	0.10
	1171	2LZM	K147E	66.70	5.30	-0.70
	1172	2LZM	L118A	51.65	3.01	-3.50
	1173	2LZM	L118A	51.80	3.01	-3.50
	1174	2LZM	L121A	51.65	3.01	-2.70
	1175	2LZM	L121A	51.80	3.01	-2.70
	1176	2LZM	L121A	65.30	5.40	-2.30
	1177	2LZM	L133A	40.75	2.02	-4.19
	1178	2LZM	L133A	51.80	3.01	-4.30
	1179	2LZM	L133D	51.60	3.00	-4.90
	1180	2LZM	L133D	61.90	6.50	-5.70
	1181	2LZM	L133D	64.60	4.40	-5.50
	1182	2LZM	L133F	41.40	1.99	-0.20
	1183	2LZM	L133F	52.10	2.86	-0.30
	1184	2LZM	M102K	47.90	10.40	-2.20
	1185	2LZM	M102K	51.60	3.00	-8.90
	1186	2LZM	M102K	65.30	5.30	-6.90
	1187	2LZM	M102L	51.76	3.01	-0.74
	1188	2LZM	M102L	64.89	5.70	-0.82
	1189	2LZM	M106K	47.00	3.00	-3.40
	1190	2LZM	M106L	47.00	3.00	0.50
	1191	2LZM	M120A	51.65	3.01	-0.20
	1192	2LZM	M120K	47.00	3.00	-1.60
	1193	2LZM	M120L	47.00	3.00	0.50
	1194	2LZM	N116A	51.65	3.01	0.17
	1195	2LZM	N116D	40.90	2.00	-0.10
	1196	2LZM	N116D	66.10	5.70	0.60
	1197	2LZM	N132F	66.48	5.40	1.30
	1198	2LZM	N132I	66.48	5.40	1.20
	1199	2LZM	N132M	66.48	5.40	1.50
	1200	2LZM	N144D	40.90	2.00	-0.10
	1201	2LZM	N144D	66.10	6.90	0.50
	1202	2LZM	N144E	40.40	2.00	0.20
	1203	2LZM	N144E	64.50	6.50	0.50
	1204	2LZM	N144E	66.70	5.50	0.50
	1205	2LZM	N144H	39.50	2.00	-0.60
	1206	2LZM	N144H	62.40	6.70	0.30
	1207	2LZM	Q105A	42.00	2.10	-0.90
	1208	2LZM	Q105A	66.30	5.80	-0.60
	1209	2LZM	Q105E	42.00	2.10	-0.50
	1210	2LZM	Q105E	66.30	5.80	-1.10
	1211	2LZM	Q105G	42.00	2.10	-1.70
	1212	2LZM	Q105G	66.30	5.80	-1.50
	1213	2LZM	Q122A	51.65	3.01	-0.24
	1214	2LZM	Q123A	51.65	3.01	-0.22
	1215	2LZM	Q123E	40.40	2.00	0.30
	1216	2LZM	Q123E	64.50	6.50	0.40
	1217	2LZM	Q123E	66.70	5.50	0.10
	1218	2LZM	R119A	51.65	3.01	-0.18
	1219	2LZM	R119E	50.90	2.80	-0.20
	1220	2LZM	R119E	66.70	5.30	-0.04
	1221	2LZM	R119M	40.90	2.00	-0.30
	1222	2LZM	R119M	66.10	5.70	0.10
	1223	2LZM	R154E	50.90	2.80	0.20
	1224	2LZM	R154E	66.70	5.30	-1.10
	1225	2LZM	S117A	51.65	3.01	1.27
	1226	2LZM	S117F	51.70	3.00	1.40
	1227	2LZM	S117F	65.09	5.40	1.10
	1228	2LZM	S117F	66.48	5.40	1.10
	1229	2LZM	S117I	66.48	5.40	1.70
	1230	2LZM	S117V	66.48	5.40	2.00
	1231	2LZM	T109D	39.50	2.00	-0.30
	1232	2LZM	T109D	62.40	6.70	0.60
	1233	2LZM	T109N	39.50	2.00	0.00
	1234	2LZM	T109N	62.40	6.70	0.10
	1235	2LZM	T115A	51.65	3.01	-0.14
	1236	2LZM	T115E	40.40	2.00	-0.50
	1237	2LZM	T115E	40.90	2.00	-0.50
	1238	2LZM	T115E	52.60	3.00	-0.20
	1239	2LZM	T115E	63.60	4.00	-0.10
	1240	2LZM	T115E	64.60	6.50	0.30
	1241	2LZM	T115E	66.10	6.50	0.30
	1242	2LZM	T115E	66.70	5.50	0.00
	1243	2LZM	T152S	40.00	3.00	-2.60
	1244	2LZM	T157A	38.80	2.00	-1.10
	1245	2LZM	T157A	42.00	2.00	-1.40
	1246	2LZM	T157A	46.20	2.50	-0.90
	1247	2LZM	T157A	53.60	3.00	-0.50
	1248	2LZM	T157C	42.00	2.00	-1.30
	1249	2LZM	T157D	42.00	2.00	-1.10
	1250	2LZM	T157E	38.80	2.00	-1.50
	1251	2LZM	T157E	42.00	2.00	-1.50
	1252	2LZM	T157E	46.20	2.50	-1.30
	1253	2LZM	T157E	53.60	3.00	-0.80
	1254	2LZM	T157F	42.00	2.00	-2.40
	1255	2LZM	T157G	42.00	2.00	-1.10
	1256	2LZM	T157H	42.00	2.00	-2.10
	1257	2LZM	T157I	38.80	2.00	-2.10
	1258	2LZM	T157I	42.00	2.00	-2.90
	1259	2LZM	T157I	46.20	2.50	-1.90
	1260	2LZM	T157I	53.60	3.00	-1.50
	1261	2LZM	T157I	62.80	4.00	-2.10
	1262	2LZM	T157I	64.50	6.00	-1.20
	1263	2LZM	T157L	38.80	2.00	-1.70
	1264	2LZM	T157L	42.00	2.00	-1.30
	1265	2LZM	T157L	46.20	2.50	-1.70
	1266	2LZM	T157L	53.60	3.00	-1.70
	1267	2LZM	T157N	38.80	2.00	-1.00
	1268	2LZM	T157N	42.00	2.00	-0.45
	1269	2LZM	T157N	46.20	2.50	-1.10
	1270	2LZM	T157N	53.60	3.00	-1.20
	1271	2LZM	T157R	38.80	2.00	-1.10
	1272	2LZM	T157R	42.00	2.00	-1.30
	1273	2LZM	T157R	46.20	2.50	-0.60
	1274	2LZM	T157R	53.60	3.00	0.30
	1275	2LZM	T157S	42.00	2.00	-0.66
	1276	2LZM	T157V	38.80	2.00	-1.70
	1277	2LZM	T157V	42.00	2.00	-1.60
	1278	2LZM	T157V	46.20	2.50	-1.60
	1279	2LZM	T157V	53.60	3.00	-1.20
	1280	2LZM	V111F	51.76	3.01	-1.43
	1281	2LZM	V111F	64.89	5.70	-1.69
	1282	2LZM	V111I	51.76	3.01	-0.69
	1283	2LZM	V111I	64.89	5.70	-0.85
	1284	2LZM	V131A	40.75	2.02	0.27
	1285	2LZM	V131A	40.80	2.00	0.26
	1286	2LZM	V131A	53.08	3.01	0.26
	1287	2LZM	V131D	53.08	3.01	0.08
	1288	2LZM	V131E	53.08	3.01	0.20
	1289	2LZM	V131G	53.08	3.01	-0.68
	1290	2LZM	V131I	53.08	3.01	0.16
	1291	2LZM	V131L	53.08	3.01	0.09
	1292	2LZM	V131M	53.08	3.01	0.12
	1293	2LZM	V131S	53.08	3.01	-0.05
	1294	2LZM	V131T	53.08	3.01	-0.12
	1295	2LZM	V149C	40.00	3.00	-2.20
	1296	2LZM	V149T	51.55	3.00	-2.80
	1572	RPBPL	Y88C	60.00	8.00	2.40
	# 445 mutation samples in GROUP 48

#GROUP 49 proteins: 2TRX 1EL1 TSEBAT 4LYZ 1BVC 1BPI
#Grouped dataset (similarity > 25%):
	#Serial	Protein	Mutation T	pH	DDG
	1418	2TRX	L78K	85.32	7.00	-3.90
	1419	2TRX	L78R	85.32	7.00	-4.00
	337	1EL1	A93S	66.40	4.50	-0.26
	338	1EL1	H21G	66.40	4.50	-0.48
	339	1EL1	I56L	66.40	4.50	-0.24
	340	1EL1	V109K	66.40	4.50	-0.43
	1574	TSEBAT	C81A	50.00	9.00	-0.69
	1575	TSEBAT	C81G	50.00	9.00	-1.58
	1576	TSEBAT	C81S	50.00	9.00	-1.41
	1577	TSEBAT	C81V	50.00	9.00	-1.32
	1578	TSEBAT	E49A	25.00	7.00	-0.08
	1579	TSEBAT	E49A	25.00	9.00	0.59
	1580	TSEBAT	E49C	25.00	7.00	0.01
	1581	TSEBAT	E49C	25.00	9.00	-0.13
	1582	TSEBAT	E49D	25.00	7.00	-0.80
	1583	TSEBAT	E49D	25.00	9.00	-0.03
	1584	TSEBAT	E49F	25.00	7.00	-0.86
	1585	TSEBAT	E49F	25.00	9.00	-0.02
	1586	TSEBAT	E49G	25.00	7.00	0.08
	1587	TSEBAT	E49G	25.00	9.00	0.60
	1588	TSEBAT	E49H	25.00	7.00	0.33
	1589	TSEBAT	E49H	25.00	9.00	0.67
	1590	TSEBAT	E49I	25.00	7.00	0.46
	1591	TSEBAT	E49I	25.00	9.00	1.24
	1592	TSEBAT	E49K	25.00	7.00	0.20
	1593	TSEBAT	E49K	25.00	9.00	0.39
	1594	TSEBAT	E49L	25.00	7.00	0.44
	1595	TSEBAT	E49L	25.00	9.00	1.04
	1596	TSEBAT	E49M	25.00	7.00	-0.05
	1597	TSEBAT	E49M	25.00	9.00	0.52
	1598	TSEBAT	E49N	25.00	7.00	-0.69
	1599	TSEBAT	E49N	25.00	9.00	0.27
	1600	TSEBAT	E49P	25.00	7.00	0.00
	1601	TSEBAT	E49P	25.00	9.00	0.80
	1602	TSEBAT	E49Q	25.00	7.00	-0.23
	1603	TSEBAT	E49Q	25.00	9.00	0.54
	1604	TSEBAT	E49S	25.00	7.00	-0.59
	1605	TSEBAT	E49S	25.00	9.00	0.09
	1606	TSEBAT	E49T	25.00	7.00	-0.62
	1607	TSEBAT	E49T	25.00	9.00	-0.26
	1608	TSEBAT	E49V	25.00	7.00	0.14
	1609	TSEBAT	E49V	25.00	9.00	1.01
	1610	TSEBAT	E49W	25.00	7.00	-0.97
	1611	TSEBAT	E49W	25.00	9.00	-1.10
	1612	TSEBAT	E49Y	25.00	7.00	-0.17
	1613	TSEBAT	E49Y	25.00	9.00	0.26
	1614	TSEBAT	C118A	50.00	9.00	-1.36
	1615	TSEBAT	C118S	50.00	9.00	-2.27
	1616	TSEBAT	C118V	50.00	9.00	-1.34
	1617	TSEBAT	C154A	50.00	9.00	-1.03
	1618	TSEBAT	C154S	50.00	9.00	-1.72
	1619	TSEBAT	C154V	50.00	9.00	-1.12
	1620	TSEBAT	F139W	23.00	7.80	0.09
	1621	TSEBAT	F139W	23.00	7.80	-0.07
	1622	TSEBAT	F258W	23.00	7.80	0.23
	1623	TSEBAT	F258W	23.00	7.80	-0.16
	1478	4LYZ	F3Y	74.00	6.40	-0.45
	1479	4LYZ	A31I	74.00	6.40	1.40
	1480	4LYZ	A31L	74.00	6.40	1.80
	1481	4LYZ	A31V	74.00	6.40	1.20
	1482	4LYZ	F34Y	74.00	6.40	0.19
	1483	4LYZ	G49A	65.60	2.70	-1.89
	1484	4LYZ	G67A	65.60	2.70	-0.98
	1485	4LYZ	G71A	65.60	2.70	-0.38
	1486	4LYZ	H15L	74.00	6.40	0.76
	1487	4LYZ	I55A	74.00	6.40	-4.40
	1488	4LYZ	I55F	74.00	6.40	-2.46
	1489	4LYZ	I55L	74.00	6.40	-0.45
	1490	4LYZ	I55M	74.00	6.40	-2.27
	1491	4LYZ	I55T	74.00	6.40	-4.96
	1492	4LYZ	I55V	74.00	6.40	-0.91
	1493	4LYZ	N19K	74.00	6.40	-1.06
	1494	4LYZ	N77H	74.00	6.40	-0.38
	1495	4LYZ	R21Q	74.00	6.40	-0.15
	1496	4LYZ	R68K	74.00	6.40	-0.04
	1497	4LYZ	R73K	74.00	6.40	0.23
	1498	4LYZ	S91A	74.00	6.40	-0.15
	1499	4LYZ	S91D	74.00	6.40	-2.31
	1500	4LYZ	S91T	74.00	6.40	0.99
	1501	4LYZ	S91V	74.00	6.40	-0.08
	1502	4LYZ	S91Y	74.00	6.40	-3.07
	1503	4LYZ	T40I	74.00	6.40	-2.20
	1504	4LYZ	T40S	74.00	6.40	-0.27
	1505	4LYZ	D101A	74.00	6.40	0.76
	1506	4LYZ	D101E	74.00	6.40	0.00
	1507	4LYZ	D101F	74.00	6.40	0.72
	1508	4LYZ	D101G	74.00	6.40	0.45
	1509	4LYZ	D101K	74.00	6.40	0.19
	1510	4LYZ	D101N	74.00	6.40	0.04
	1511	4LYZ	D101Q	74.00	6.40	-0.08
	1512	4LYZ	D101R	74.00	6.40	0.27
	1513	4LYZ	D101S	74.00	6.40	0.87
	1514	4LYZ	G102A	65.60	2.70	0.02
	1515	4LYZ	G102R	74.00	6.40	0.38
	1516	4LYZ	G102V	74.00	6.40	-0.04
	1517	4LYZ	G117A	65.60	2.70	-1.46
	1518	4LYZ	Q121H	74.00	6.40	-0.45
	1519	4LYZ	R114H	74.00	6.40	0.68
	219	1BVC	E4A	25.00	4.00	-0.55
	220	1BVC	E4A	25.00	4.00	-0.70
	221	1BVC	L9A	82.20	9.60	-0.40
	222	1BVC	Q8A	4.00	4.20	0.89
	223	1BVC	Q8A	4.00	4.20	1.07
	224	1BVC	Q8G	4.00	4.20	-0.50
	225	1BVC	Q8G	4.00	4.20	-0.63
	226	1BVC	D44A	25.00	4.00	-0.15
	227	1BVC	D44A	25.00	4.00	-0.20
	228	1BVC	D60A	25.00	4.00	-0.10
	229	1BVC	D60A	25.00	4.00	-0.15
	230	1BVC	E18A	25.00	4.00	-0.50
	231	1BVC	E18A	25.00	4.00	-0.70
	232	1BVC	G23A	82.20	9.60	-1.10
	233	1BVC	I28A	76.50	11.00	-1.30
	234	1BVC	I28L	76.50	11.00	-0.60
	235	1BVC	I28M	76.50	11.00	-0.60
	236	1BVC	I28V	76.50	11.00	0.00
	237	1BVC	K56A	25.00	4.00	-0.20
	238	1BVC	K56A	25.00	4.00	-0.25
	239	1BVC	K77A	25.00	4.00	-0.02
	240	1BVC	K77A	25.00	4.00	-0.05
	241	1BVC	L11A	82.20	9.60	-0.40
	242	1BVC	L29A	76.50	11.00	-2.40
	243	1BVC	L29I	76.50	11.00	-1.10
	244	1BVC	L29M	76.50	11.00	0.10
	245	1BVC	L29V	76.50	11.00	-1.70
	246	1BVC	L49I	76.50	11.00	-0.80
	247	1BVC	L69A	76.50	11.00	-1.20
	248	1BVC	L69I	76.50	11.00	0.00
	249	1BVC	L69M	76.50	11.00	0.00
	250	1BVC	L69V	76.50	11.00	-0.10
	251	1BVC	P88A	82.20	9.60	0.60
	252	1BVC	T51A	82.20	9.60	-1.40
	253	1BVC	T67A	82.20	9.60	-0.30
	254	1BVC	V13A	82.20	9.60	-0.70
	255	1BVC	V66A	82.20	9.60	0.80
	256	1BVC	E109A	4.00	4.20	0.17
	257	1BVC	E109A	4.00	4.20	0.36
	258	1BVC	E109G	4.00	4.20	-0.89
	259	1BVC	E109G	4.00	4.20	-0.96
	260	1BVC	G129A	82.20	9.60	1.10
	261	1BVC	H116A	82.20	9.60	0.20
	262	1BVC	I111A	76.50	11.00	-1.80
	263	1BVC	I111L	76.50	11.00	-0.60
	264	1BVC	I111M	76.50	11.00	-1.10
	265	1BVC	I142A	76.50	11.00	-1.10
	266	1BVC	I142A	82.20	9.60	-1.90
	267	1BVC	I142L	76.50	11.00	0.60
	268	1BVC	I142M	76.50	11.00	0.90
	269	1BVC	I142V	76.50	11.00	-0.10
	270	1BVC	K140A	4.00	4.20	0.35
	271	1BVC	K140A	4.00	4.20	0.60
	272	1BVC	L135I	76.50	11.00	-1.50
	273	1BVC	L135M	76.50	11.00	-0.80
	274	1BVC	L135V	76.50	11.00	-2.20
	275	1BVC	L137A	82.20	9.60	-1.80
	276	1BVC	L149A	82.20	9.60	-1.60
	277	1BVC	S117A	82.20	9.60	-0.30
	278	1BVC	V114A	82.20	9.60	-1.40
	217	1BPI	G36S	72.60	4.60	-0.70
	# 159 mutation samples in GROUP 49

#GROUP 50 proteins: 5CRO JG0184 1BVC 3BLS
#Grouped dataset (similarity > 25%):
	#Serial	Protein	Mutation T	pH	DDG
	1520	5CRO	A36S	45.00	3.00	0.40
	1521	5CRO	Q16L	45.00	3.00	2.80
	1522	5CRO	Y26C	45.00	3.00	2.20
	1523	5CRO	Y26C	45.00	7.00	2.20
	1524	5CRO	Y26D	45.00	7.00	2.70
	1525	5CRO	Y26F	45.00	7.00	0.40
	1526	5CRO	Y26H	45.00	7.00	1.90
	1527	5CRO	Y26L	45.00	7.00	1.10
	1528	5CRO	Y26Q	45.00	7.00	1.40
	1529	5CRO	Y26V	45.00	7.00	0.90
	1530	5CRO	Y26W	45.00	7.00	-0.10
	1573	JG0184	C83S	25.00	6.60	-1.91
	219	1BVC	E4A	25.00	4.00	-0.55
	220	1BVC	E4A	25.00	4.00	-0.70
	221	1BVC	L9A	82.20	9.60	-0.40
	222	1BVC	Q8A	4.00	4.20	0.89
	223	1BVC	Q8A	4.00	4.20	1.07
	224	1BVC	Q8G	4.00	4.20	-0.50
	225	1BVC	Q8G	4.00	4.20	-0.63
	226	1BVC	D44A	25.00	4.00	-0.15
	227	1BVC	D44A	25.00	4.00	-0.20
	228	1BVC	D60A	25.00	4.00	-0.10
	229	1BVC	D60A	25.00	4.00	-0.15
	230	1BVC	E18A	25.00	4.00	-0.50
	231	1BVC	E18A	25.00	4.00	-0.70
	232	1BVC	G23A	82.20	9.60	-1.10
	233	1BVC	I28A	76.50	11.00	-1.30
	234	1BVC	I28L	76.50	11.00	-0.60
	235	1BVC	I28M	76.50	11.00	-0.60
	236	1BVC	I28V	76.50	11.00	0.00
	237	1BVC	K56A	25.00	4.00	-0.20
	238	1BVC	K56A	25.00	4.00	-0.25
	239	1BVC	K77A	25.00	4.00	-0.02
	240	1BVC	K77A	25.00	4.00	-0.05
	241	1BVC	L11A	82.20	9.60	-0.40
	242	1BVC	L29A	76.50	11.00	-2.40
	243	1BVC	L29I	76.50	11.00	-1.10
	244	1BVC	L29M	76.50	11.00	0.10
	245	1BVC	L29V	76.50	11.00	-1.70
	246	1BVC	L49I	76.50	11.00	-0.80
	247	1BVC	L69A	76.50	11.00	-1.20
	248	1BVC	L69I	76.50	11.00	0.00
	249	1BVC	L69M	76.50	11.00	0.00
	250	1BVC	L69V	76.50	11.00	-0.10
	251	1BVC	P88A	82.20	9.60	0.60
	252	1BVC	T51A	82.20	9.60	-1.40
	253	1BVC	T67A	82.20	9.60	-0.30
	254	1BVC	V13A	82.20	9.60	-0.70
	255	1BVC	V66A	82.20	9.60	0.80
	256	1BVC	E109A	4.00	4.20	0.17
	257	1BVC	E109A	4.00	4.20	0.36
	258	1BVC	E109G	4.00	4.20	-0.89
	259	1BVC	E109G	4.00	4.20	-0.96
	260	1BVC	G129A	82.20	9.60	1.10
	261	1BVC	H116A	82.20	9.60	0.20
	262	1BVC	I111A	76.50	11.00	-1.80
	263	1BVC	I111L	76.50	11.00	-0.60
	264	1BVC	I111M	76.50	11.00	-1.10
	265	1BVC	I142A	76.50	11.00	-1.10
	266	1BVC	I142A	82.20	9.60	-1.90
	267	1BVC	I142L	76.50	11.00	0.60
	268	1BVC	I142M	76.50	11.00	0.90
	269	1BVC	I142V	76.50	11.00	-0.10
	270	1BVC	K140A	4.00	4.20	0.35
	271	1BVC	K140A	4.00	4.20	0.60
	272	1BVC	L135I	76.50	11.00	-1.50
	273	1BVC	L135M	76.50	11.00	-0.80
	274	1BVC	L135V	76.50	11.00	-2.20
	275	1BVC	L137A	82.20	9.60	-1.80
	276	1BVC	L149A	82.20	9.60	-1.60
	277	1BVC	S117A	82.20	9.60	-0.30
	278	1BVC	V114A	82.20	9.60	-1.40
	1420	3BLS	Y150F	54.60	6.80	-0.70
	# 73 mutation samples in GROUP 50

#GROUP 51 proteins: 4LYZ 1LZ1 1EL1 1SUP 2ABD 1N0J 3MBP 2TRX 1RN1
#Grouped dataset (similarity > 25%):
	#Serial	Protein	Mutation T	pH	DDG
	1478	4LYZ	F3Y	74.00	6.40	-0.45
	1479	4LYZ	A31I	74.00	6.40	1.40
	1480	4LYZ	A31L	74.00	6.40	1.80
	1481	4LYZ	A31V	74.00	6.40	1.20
	1482	4LYZ	F34Y	74.00	6.40	0.19
	1483	4LYZ	G49A	65.60	2.70	-1.89
	1484	4LYZ	G67A	65.60	2.70	-0.98
	1485	4LYZ	G71A	65.60	2.70	-0.38
	1486	4LYZ	H15L	74.00	6.40	0.76
	1487	4LYZ	I55A	74.00	6.40	-4.40
	1488	4LYZ	I55F	74.00	6.40	-2.46
	1489	4LYZ	I55L	74.00	6.40	-0.45
	1490	4LYZ	I55M	74.00	6.40	-2.27
	1491	4LYZ	I55T	74.00	6.40	-4.96
	1492	4LYZ	I55V	74.00	6.40	-0.91
	1493	4LYZ	N19K	74.00	6.40	-1.06
	1494	4LYZ	N77H	74.00	6.40	-0.38
	1495	4LYZ	R21Q	74.00	6.40	-0.15
	1496	4LYZ	R68K	74.00	6.40	-0.04
	1497	4LYZ	R73K	74.00	6.40	0.23
	1498	4LYZ	S91A	74.00	6.40	-0.15
	1499	4LYZ	S91D	74.00	6.40	-2.31
	1500	4LYZ	S91T	74.00	6.40	0.99
	1501	4LYZ	S91V	74.00	6.40	-0.08
	1502	4LYZ	S91Y	74.00	6.40	-3.07
	1503	4LYZ	T40I	74.00	6.40	-2.20
	1504	4LYZ	T40S	74.00	6.40	-0.27
	1505	4LYZ	D101A	74.00	6.40	0.76
	1506	4LYZ	D101E	74.00	6.40	0.00
	1507	4LYZ	D101F	74.00	6.40	0.72
	1508	4LYZ	D101G	74.00	6.40	0.45
	1509	4LYZ	D101K	74.00	6.40	0.19
	1510	4LYZ	D101N	74.00	6.40	0.04
	1511	4LYZ	D101Q	74.00	6.40	-0.08
	1512	4LYZ	D101R	74.00	6.40	0.27
	1513	4LYZ	D101S	74.00	6.40	0.87
	1514	4LYZ	G102A	65.60	2.70	0.02
	1515	4LYZ	G102R	74.00	6.40	0.38
	1516	4LYZ	G102V	74.00	6.40	-0.04
	1517	4LYZ	G117A	65.60	2.70	-1.46
	1518	4LYZ	Q121H	74.00	6.40	-0.45
	1519	4LYZ	R114H	74.00	6.40	0.68
	351	1LZ1	A9S	64.90	2.70	-0.02
	352	1LZ1	E7Q	65.00	2.20	0.10
	353	1LZ1	E7Q	65.00	2.30	-0.43
	354	1LZ1	E7Q	65.00	4.00	-1.44
	355	1LZ1	E7Q	65.00	4.50	-1.29
	356	1LZ1	K1A	64.90	2.70	-0.60
	357	1LZ1	K1M	64.90	2.70	-0.12
	358	1LZ1	L8T	64.90	2.70	-3.73
	359	1LZ1	V2A	49.20	2.70	-1.51
	360	1LZ1	V2A	64.90	2.70	-1.51
	361	1LZ1	V2F	64.90	2.70	-0.86
	362	1LZ1	V2G	64.90	2.70	-2.30
	363	1LZ1	V2I	64.90	2.70	1.10
	364	1LZ1	V2L	64.90	2.70	-0.05
	365	1LZ1	V2M	64.90	2.70	-0.31
	366	1LZ1	A32L	64.90	2.70	-0.10
	367	1LZ1	A32S	64.90	2.70	-0.33
	368	1LZ1	A47P	68.80	2.80	0.10
	369	1LZ1	A92S	64.90	2.70	0.81
	370	1LZ1	A96M	64.90	2.70	0.02
	371	1LZ1	A96S	64.90	2.70	-1.00
	372	1LZ1	C77A	57.00	3.00	-4.60
	373	1LZ1	D18N	65.00	2.20	-0.53
	374	1LZ1	D18N	65.00	4.00	-1.70
	375	1LZ1	D49N	65.00	2.20	0.00
	376	1LZ1	D49N	65.00	4.00	-1.00
	377	1LZ1	D67N	65.00	2.20	-0.24
	378	1LZ1	D67N	65.00	2.30	-0.26
	379	1LZ1	D67N	65.00	4.00	-2.25
	380	1LZ1	D67N	65.00	4.50	-1.70
	381	1LZ1	D91P	68.80	2.80	-0.40
	382	1LZ1	E35L	64.90	2.70	-0.53
	383	1LZ1	G37A	64.90	2.70	-0.29
	384	1LZ1	G37Q	64.90	2.70	-0.26
	385	1LZ1	H78A	64.90	2.70	-0.14
	386	1LZ1	H78G	64.90	2.70	-0.12
	387	1LZ1	I23A	64.90	2.70	-2.54
	388	1LZ1	I23V	49.20	2.70	-0.41
	389	1LZ1	I23V	64.90	2.70	-0.36
	390	1LZ1	I56A	64.90	2.70	-3.71
	391	1LZ1	I56F	64.90	2.70	-4.09
	392	1LZ1	I56L	64.90	2.70	-0.10
	393	1LZ1	I56M	64.90	2.70	-1.77
	394	1LZ1	I56T	64.90	2.70	-3.64
	395	1LZ1	I56V	49.20	2.70	-1.34
	396	1LZ1	I56V	64.90	2.70	-1.20
	397	1LZ1	I59A	49.20	2.70	-1.32
	398	1LZ1	I59A	64.90	2.70	-1.72
	399	1LZ1	I59F	64.90	2.70	-0.81
	400	1LZ1	I59G	64.90	2.70	-3.83
	401	1LZ1	I59L	64.90	2.70	0.00
	402	1LZ1	I59M	64.90	2.70	-1.29
	403	1LZ1	I59S	64.90	2.70	-3.59
	404	1LZ1	I59T	64.90	2.70	-2.22
	405	1LZ1	I59V	49.20	2.70	-0.93
	406	1LZ1	I59V	64.90	2.70	-1.10
	407	1LZ1	I59Y	64.90	2.70	-3.78
	408	1LZ1	I89A	64.90	2.70	-2.70
	409	1LZ1	I89V	49.20	2.70	-0.35
	410	1LZ1	I89V	64.90	2.70	-0.48
	411	1LZ1	P71G	68.80	2.80	-1.60
	412	1LZ1	Q58A	64.90	2.70	0.91
	413	1LZ1	Q58G	64.90	2.70	1.87
	414	1LZ1	R21A	64.90	2.70	1.32
	415	1LZ1	R21G	64.90	2.70	1.15
	416	1LZ1	R50A	64.90	2.70	0.43
	417	1LZ1	R50G	64.90	2.70	0.26
	418	1LZ1	V74A	49.20	2.70	-0.43
	419	1LZ1	V74A	64.90	2.70	-0.36
	420	1LZ1	V74F	64.90	2.70	-0.29
	421	1LZ1	V74G	64.90	2.70	-0.22
	422	1LZ1	V74I	64.90	2.70	0.45
	423	1LZ1	V74L	64.90	2.70	0.19
	424	1LZ1	V74M	64.90	2.70	0.65
	425	1LZ1	V74S	64.90	2.70	-0.38
	426	1LZ1	V93A	49.20	2.70	-1.00
	427	1LZ1	V93A	64.90	2.70	-0.74
	428	1LZ1	V93T	64.90	2.70	-0.67
	429	1LZ1	V99A	49.20	2.70	-0.89
	430	1LZ1	V99A	64.90	2.70	-0.98
	431	1LZ1	V99T	64.90	2.70	-0.50
	432	1LZ1	Y20F	64.90	2.70	-0.50
	433	1LZ1	Y38A	64.90	2.70	-2.49
	434	1LZ1	Y38F	64.90	2.70	-0.19
	435	1LZ1	Y38G	64.90	2.70	-2.32
	436	1LZ1	Y45F	64.90	2.70	0.07
	437	1LZ1	Y54F	64.90	2.70	-0.96
	438	1LZ1	Y63F	64.90	2.70	-0.24
	439	1LZ1	D102N	65.00	2.20	0.17
	440	1LZ1	D102N	65.00	2.30	0.14
	441	1LZ1	D102N	65.00	4.00	-0.67
	442	1LZ1	D102N	65.00	4.50	0.07
	443	1LZ1	D120N	65.00	2.20	0.10
	444	1LZ1	D120N	65.00	2.30	0.19
	445	1LZ1	D120N	65.00	4.00	-0.67
	446	1LZ1	D120N	65.00	4.50	0.05
	447	1LZ1	I106A	64.90	2.70	-0.93
	448	1LZ1	I106V	49.20	2.70	-0.98
	449	1LZ1	I106V	64.90	2.70	-0.72
	450	1LZ1	N118A	64.90	2.70	0.19
	451	1LZ1	N118G	64.90	2.70	0.05
	452	1LZ1	P103G	68.80	2.80	-0.10
	453	1LZ1	V100A	49.20	2.70	-0.57
	454	1LZ1	V100A	64.90	2.70	-0.26
	455	1LZ1	V100F	64.90	2.70	-1.65
	456	1LZ1	V100T	64.90	2.70	-0.29
	457	1LZ1	V110A	49.20	2.70	0.07
	458	1LZ1	V110A	64.90	2.70	0.53
	459	1LZ1	V110F	64.90	2.70	-0.05
	460	1LZ1	V110G	64.90	2.70	0.48
	461	1LZ1	V110I	64.90	2.70	0.86
	462	1LZ1	V110L	64.90	2.70	0.07
	463	1LZ1	V110M	64.90	2.70	0.53
	464	1LZ1	V110P	68.80	2.80	0.50
	465	1LZ1	V121A	49.20	2.70	-1.75
	466	1LZ1	V121A	64.90	2.70	-1.44
	467	1LZ1	V125A	49.20	2.70	-1.60
	468	1LZ1	V125A	64.90	2.70	-1.32
	469	1LZ1	V130A	49.20	2.70	-1.12
	470	1LZ1	V130A	64.90	2.70	-0.84
	471	1LZ1	Y124F	64.90	2.70	-0.36
	337	1EL1	A93S	66.40	4.50	-0.26
	338	1EL1	H21G	66.40	4.50	-0.48
	339	1EL1	I56L	66.40	4.50	-0.24
	340	1EL1	V109K	66.40	4.50	-0.43
	705	1SUP	M50F	58.80	8.00	0.48
	706	1SUP	N76D	58.80	8.00	0.45
	707	1SUP	G169A	58.80	8.00	0.30
	708	1SUP	N218S	58.80	8.00	1.07
	709	1SUP	Q206C	58.80	8.00	1.25
	710	1SUP	Y217K	58.80	8.00	0.72
	833	2ABD	A9G	5.00	5.30	-1.81
	834	2ABD	F5A	5.00	5.30	-2.52
	835	2ABD	A34G	5.00	5.30	-1.57
	836	2ABD	D21A	5.00	5.30	0.42
	837	2ABD	D21H	5.00	5.30	-0.56
	838	2ABD	E67A	5.00	5.30	-0.36
	839	2ABD	K32A	5.00	5.30	-1.02
	840	2ABD	K32E	5.00	5.30	-1.68
	841	2ABD	K32R	5.00	5.30	-1.83
	842	2ABD	K52M	5.00	5.30	0.18
	843	2ABD	K54A	5.00	5.30	-0.86
	844	2ABD	K54M	5.00	5.30	0.27
	845	2ABD	L15A	5.00	5.30	-3.10
	846	2ABD	L25A	5.00	5.30	-1.02
	847	2ABD	L80A	5.00	5.30	-3.70
	848	2ABD	P19A	5.00	5.30	-1.07
	849	2ABD	P44A	5.00	5.30	-1.40
	850	2ABD	Q33A	5.00	5.30	-3.66
	851	2ABD	T35A	5.00	5.30	-1.09
	852	2ABD	V12A	5.00	5.30	-1.69
	853	2ABD	V77A	5.00	5.30	-1.14
	854	2ABD	Y28A	5.00	5.30	-2.47
	855	2ABD	Y28F	5.00	5.30	-1.06
	856	2ABD	Y28N	5.00	5.30	-2.23
	857	2ABD	Y31N	5.00	5.30	-1.52
	858	2ABD	Y73A	5.00	5.30	-4.83
	859	2ABD	Y73F	5.00	5.30	0.27
	475	1N0J	I58T	70.00	7.80	-2.70
	1421	3MBP	P48A	63.00	7.40	0.50
	1422	3MBP	P48S	63.00	7.40	0.30
	1423	3MBP	P133A	63.00	7.40	-0.30
	1424	3MBP	P133S	63.00	7.40	-2.10
	1425	3MBP	P159A	63.00	7.40	-1.80
	1426	3MBP	P159S	63.00	7.40	-2.10
	1418	2TRX	L78K	85.32	7.00	-3.90
	1419	2TRX	L78R	85.32	7.00	-4.00
	542	1RN1	N9A	25.00	7.00	-0.90
	543	1RN1	N9A	50.90	7.00	-0.71
	544	1RN1	A21C	0.00	2.50	-0.74
	545	1RN1	A21D	0.00	2.50	0.33
	546	1RN1	A21D	0.00	7.00	-0.71
	547	1RN1	A21E	0.00	2.50	0.05
	548	1RN1	A21E	0.00	7.00	-0.69
	549	1RN1	A21F	0.00	2.50	-0.57
	550	1RN1	A21G	0.00	2.50	-0.90
	551	1RN1	A21H	0.00	2.50	-0.56
	552	1RN1	A21H	0.00	7.00	-0.17
	553	1RN1	A21I	0.00	2.50	-0.44
	554	1RN1	A21K	0.00	2.50	-0.51
	555	1RN1	A21L	0.00	2.50	-0.13
	556	1RN1	A21M	0.00	2.50	-0.15
	557	1RN1	A21N	0.00	2.50	0.34
	558	1RN1	A21Q	0.00	2.50	-0.26
	559	1RN1	A21Q	0.00	7.00	-0.40
	560	1RN1	A21R	0.00	2.50	-0.41
	561	1RN1	A21S	0.00	2.50	-0.49
	562	1RN1	A21S	0.00	7.00	-0.40
	563	1RN1	A21T	0.00	2.50	-0.57
	564	1RN1	A21V	0.00	2.50	-0.66
	565	1RN1	A21W	0.00	2.50	-0.30
	566	1RN1	A21Y	0.00	2.50	-0.39
	567	1RN1	D76A	15.00	7.00	-3.70
	568	1RN1	D76A	15.00	7.00	-3.80
	569	1RN1	D76N	15.00	7.00	-3.10
	570	1RN1	D76S	15.00	7.00	-3.10
	571	1RN1	D76S	15.00	7.00	-3.30
	572	1RN1	H40T	25.00	6.00	-0.26
	573	1RN1	H92A	25.00	6.00	-0.62
	574	1RN1	N36A	25.00	7.00	0.03
	575	1RN1	N36A	50.90	7.00	0.00
	576	1RN1	N44A	25.00	7.00	-2.08
	577	1RN1	N44A	50.80	7.00	-1.60
	578	1RN1	N44A	50.90	7.00	-1.86
	579	1RN1	N44D	50.80	7.00	-1.60
	580	1RN1	N44S	50.80	7.00	-1.50
	581	1RN1	N81A	25.00	7.00	-2.87
	582	1RN1	N81A	50.90	7.00	-2.91
	583	1RN1	S12A	25.00	7.00	-1.23
	584	1RN1	S12A	50.90	7.00	-1.08
	585	1RN1	S17A	25.00	7.00	0.67
	586	1RN1	S17A	50.90	7.00	0.57
	587	1RN1	S64A	25.00	7.00	-1.44
	588	1RN1	S64A	50.90	7.00	-1.56
	589	1RN1	W59Y	25.00	6.00	-0.93
	590	1RN1	Y11F	25.00	7.00	-2.11
	591	1RN1	Y11F	50.90	7.00	-2.03
	592	1RN1	Y24W	25.00	6.00	1.24
	593	1RN1	Y42F	25.00	7.00	1.14
	594	1RN1	Y42F	50.90	7.00	1.15
	595	1RN1	Y42W	25.00	6.00	-0.14
	596	1RN1	Y45W	25.00	6.00	0.74
	597	1RN1	Y56F	25.00	7.00	-0.78
	598	1RN1	Y56F	50.90	7.00	-0.71
	599	1RN1	Y57F	25.00	7.00	-0.50
	600	1RN1	Y57F	50.90	7.00	-0.44
	601	1RN1	Y68F	25.00	7.00	-1.36
	602	1RN1	Y68F	50.90	7.00	-1.35
	# 270 mutation samples in GROUP 51

#GROUP 52 proteins: 3SSI
#Grouped dataset (similarity > 25%):
	#Serial	Protein	Mutation T	pH	DDG
	1427	3SSI	M73A	53.36	3.20	0.54
	1428	3SSI	M73A	53.36	7.00	0.55
	1429	3SSI	M73A	53.36	9.50	0.13
	1430	3SSI	M73D	53.36	3.20	1.08
	1431	3SSI	M73D	53.36	7.00	1.60
	1432	3SSI	M73D	53.36	9.50	1.25
	1433	3SSI	M73E	53.36	3.20	0.35
	1434	3SSI	M73E	53.36	7.00	1.05
	1435	3SSI	M73E	53.36	9.50	0.56
	1436	3SSI	M73G	53.36	3.20	-0.21
	1437	3SSI	M73G	53.36	7.00	-0.06
	1438	3SSI	M73G	53.36	9.50	-0.49
	1439	3SSI	M73I	53.36	3.20	-0.73
	1440	3SSI	M73I	53.36	7.00	-0.94
	1441	3SSI	M73I	53.36	9.50	-1.28
	1442	3SSI	M73K	53.36	3.20	1.27
	1443	3SSI	M73K	53.36	7.00	0.35
	1444	3SSI	M73K	53.36	9.50	0.05
	1445	3SSI	M73L	53.36	3.20	-0.13
	1446	3SSI	M73L	53.36	7.00	-0.25
	1447	3SSI	M73L	53.36	9.50	-0.55
	1448	3SSI	M73V	53.36	3.20	-0.46
	1449	3SSI	M73V	53.36	7.00	-0.66
	1450	3SSI	M73V	53.36	9.50	-0.95
	1451	3SSI	V13A	82.21	7.00	-6.78
	1452	3SSI	V13A	82.21	9.50	-6.93
	1453	3SSI	V13F	82.21	7.00	-5.69
	1454	3SSI	V13F	82.21	9.50	-5.33
	1455	3SSI	V13G	82.21	7.00	-10.30
	1456	3SSI	V13G	82.21	9.50	-9.31
	1457	3SSI	V13I	82.21	7.00	-0.84
	1458	3SSI	V13I	82.21	9.50	-0.94
	1459	3SSI	V13L	82.21	7.00	-2.21
	1460	3SSI	V13L	82.21	9.50	-2.52
	1461	3SSI	V13M	82.21	7.00	-5.92
	1462	3SSI	V13M	82.21	9.50	-5.43
	1463	3SSI	M103A	53.36	3.20	-1.35
	1464	3SSI	M103A	80.70	9.50	-2.80
	1465	3SSI	M103A	82.21	7.00	-2.32
	1466	3SSI	M103G	80.70	9.50	-7.10
	1467	3SSI	M103G	82.21	7.00	-6.82
	1468	3SSI	M103I	53.36	3.20	-2.01
	1469	3SSI	M103I	80.70	9.50	-2.29
	1470	3SSI	M103I	82.21	7.00	-1.89
	1471	3SSI	M103L	53.36	3.20	0.77
	1472	3SSI	M103L	80.70	9.50	-0.29
	1473	3SSI	M103L	82.21	7.00	0.15
	1474	3SSI	M103V	53.36	3.20	-1.35
	1475	3SSI	M103V	80.70	9.50	-2.22
	1476	3SSI	M103V	82.21	7.00	-1.84
	# 50 mutation samples in GROUP 52

#GROUP 53 proteins: 451C 1BNI 3BLS 1ONC 1B26
#Grouped dataset (similarity > 25%):
	#Serial	Protein	Mutation T	pH	DDG
	1477	451C	V78I	62.60	3.60	1.11
	29	1BNI	D8A	25.00	4.40	-0.69
	30	1BNI	D8A	25.00	6.30	-0.90
	31	1BNI	D8G	25.00	6.30	-1.17
	32	1BNI	D8S	25.00	6.30	-0.97
	33	1BNI	F7L	25.00	6.15	-4.60
	34	1BNI	I4A	25.00	6.30	-1.40
	35	1BNI	I4V	25.00	6.30	-0.60
	36	1BNI	N5A	25.00	6.30	-1.90
	37	1BNI	T6A	25.00	6.30	-2.10
	38	1BNI	T6A	25.00	6.30	-2.23
	39	1BNI	T6A	25.00	6.30	-2.53
	40	1BNI	T6D	25.00	6.30	0.11
	41	1BNI	T6E	25.00	6.30	-0.27
	42	1BNI	T6G	25.00	6.30	-1.20
	43	1BNI	T6G	25.00	6.30	-1.34
	44	1BNI	T6N	25.00	6.30	-1.27
	45	1BNI	T6P	25.00	6.30	-3.08
	46	1BNI	T6Q	25.00	6.30	-1.87
	47	1BNI	T6S	25.00	6.30	-0.22
	48	1BNI	A32C	25.00	6.30	-1.00
	49	1BNI	A32D	25.00	6.30	-0.70
	50	1BNI	A32E	25.00	6.30	-0.60
	51	1BNI	A32F	25.00	6.30	-0.70
	52	1BNI	A32G	25.00	6.30	-0.90
	53	1BNI	A32H	25.00	6.30	-0.80
	54	1BNI	A32I	25.00	6.30	-0.80
	55	1BNI	A32K	25.00	6.30	-0.20
	56	1BNI	A32L	25.00	6.30	-0.30
	57	1BNI	A32M	25.00	6.30	-0.30
	58	1BNI	A32N	25.00	6.30	-0.70
	59	1BNI	A32P	25.00	6.30	-4.10
	60	1BNI	A32Q	25.00	6.30	-0.50
	61	1BNI	A32R	25.00	6.30	-0.10
	62	1BNI	A32S	25.00	6.30	-0.40
	63	1BNI	A32T	25.00	6.30	-0.80
	64	1BNI	A32V	25.00	6.30	-0.90
	65	1BNI	A32W	25.00	6.30	-1.00
	66	1BNI	A32Y	25.00	6.30	-0.80
	67	1BNI	D12A	25.00	6.30	0.43
	68	1BNI	D12A	25.00	6.30	-0.30
	69	1BNI	D12G	25.00	4.40	-0.78
	70	1BNI	D12G	25.00	6.30	-1.29
	71	1BNI	D12S	25.00	6.30	-0.65
	72	1BNI	D22M	25.00	4.40	-0.27
	73	1BNI	D44E	25.00	6.30	0.10
	74	1BNI	D54A	25.00	6.30	-3.00
	75	1BNI	D54N	25.00	4.40	-2.46
	76	1BNI	D54N	25.00	4.40	-2.66
	77	1BNI	D54N	25.00	6.30	-2.40
	78	1BNI	D75N	25.00	6.30	-4.80
	79	1BNI	D93N	25.00	6.30	-4.11
	80	1BNI	E29A	25.00	6.30	-1.25
	81	1BNI	E29G	25.00	6.30	-1.80
	82	1BNI	E29G	25.00	6.30	-1.81
	83	1BNI	E29Q	25.00	6.30	0.00
	84	1BNI	E29S	25.00	6.30	-1.23
	85	1BNI	G34A	25.00	6.30	-3.12
	86	1BNI	G34D	25.00	6.30	-3.39
	87	1BNI	G34H	25.00	6.30	-2.65
	88	1BNI	G34K	25.00	6.30	-3.12
	89	1BNI	G34N	25.00	6.30	-2.75
	90	1BNI	G34R	25.00	6.30	-2.42
	91	1BNI	G34S	25.00	6.30	-3.20
	92	1BNI	G34T	25.00	6.30	-3.37
	93	1BNI	G65S	25.00	6.30	0.50
	94	1BNI	H18A	25.00	6.30	-1.85
	95	1BNI	H18D	25.00	6.30	-2.56
	96	1BNI	H18G	25.00	6.30	-0.70
	97	1BNI	H18K	25.00	6.30	-1.19
	98	1BNI	H18K	25.00	6.30	-1.20
	99	1BNI	H18N	25.00	6.30	-1.68
	100	1BNI	H18Q	25.00	6.30	-1.60
	101	1BNI	H18R	25.00	6.30	-1.17
	102	1BNI	H18S	25.00	6.30	-2.28
	103	1BNI	I25A	25.00	6.30	-3.50
	104	1BNI	I25V	25.00	6.30	-1.10
	105	1BNI	I51A	25.00	6.30	-4.70
	106	1BNI	I51V	25.00	4.40	-1.86
	107	1BNI	I51V	25.00	6.30	-1.80
	108	1BNI	I55A	25.00	6.30	-1.10
	109	1BNI	I55T	25.00	6.30	-0.60
	110	1BNI	I55V	25.00	6.30	-0.30
	111	1BNI	I76A	25.00	6.30	-1.90
	112	1BNI	I76V	25.00	6.30	-0.80
	113	1BNI	I88A	25.00	6.30	-4.00
	114	1BNI	I88A	25.00	6.30	-4.46
	115	1BNI	I88A	48.00	6.30	-3.90
	116	1BNI	I88L	25.00	6.30	-0.30
	117	1BNI	I88V	25.00	4.40	-1.47
	118	1BNI	I88V	25.00	6.30	-1.30
	119	1BNI	I88V	25.00	6.30	-1.49
	120	1BNI	I88V	48.00	6.30	-1.10
	121	1BNI	I96A	25.00	6.30	-3.20
	122	1BNI	I96A	25.00	6.30	-3.33
	123	1BNI	I96A	25.00	6.30	-3.52
	124	1BNI	I96A	25.00	6.30	-4.00
	125	1BNI	I96A	48.00	6.30	-3.20
	126	1BNI	I96V	25.00	4.40	-1.17
	127	1BNI	I96V	25.00	4.40	-1.18
	128	1BNI	I96V	25.00	6.30	-0.90
	129	1BNI	I96V	25.00	6.30	-0.95
	130	1BNI	I96V	25.00	6.30	-0.98
	131	1BNI	I96V	25.00	6.30	-1.10
	132	1BNI	I96V	48.00	6.30	-0.90
	133	1BNI	K19R	25.00	6.30	0.20
	134	1BNI	K27G	25.00	6.30	-0.40
	135	1BNI	K27G	25.00	6.30	-0.55
	136	1BNI	K62R	25.00	6.30	-0.40
	137	1BNI	K62R	25.00	6.30	-0.50
	138	1BNI	K66A	25.00	6.30	0.20
	139	1BNI	L14A	25.00	6.30	-4.30
	140	1BNI	L14A	25.00	6.30	-4.80
	141	1BNI	L14A	48.00	6.30	-4.20
	142	1BNI	L33Q	25.00	6.30	-1.30
	143	1BNI	L89T	25.00	6.30	-2.50
	144	1BNI	L89V	25.00	6.30	-0.30
	145	1BNI	N23A	25.00	6.30	-2.20
	146	1BNI	N41D	25.00	6.30	-2.50
	147	1BNI	N58A	25.00	6.30	-2.70
	148	1BNI	N58D	25.00	6.30	0.50
	149	1BNI	N77A	25.00	6.30	-1.60
	150	1BNI	N84A	25.00	6.30	-2.00
	151	1BNI	Q15I	25.00	6.30	1.00
	152	1BNI	Q31A	25.00	6.30	0.10
	153	1BNI	Q31G	25.00	6.30	-0.98
	154	1BNI	Q31S	25.00	6.30	-0.20
	155	1BNI	Q31S	25.00	6.30	-0.25
	156	1BNI	R69K	25.00	6.30	-3.13
	157	1BNI	R69M	25.00	4.40	-2.86
	158	1BNI	R69M	25.00	6.30	-2.12
	159	1BNI	R69S	25.00	6.30	-2.72
	160	1BNI	R83K	25.00	6.30	-4.13
	161	1BNI	R83Q	25.00	4.40	-1.58
	162	1BNI	R83Q	25.00	6.30	-2.05
	163	1BNI	S28A	25.00	6.30	0.41
	164	1BNI	S28E	25.00	6.30	0.40
	165	1BNI	S28G	25.00	6.30	-0.45
	166	1BNI	S85A	25.00	6.30	-0.12
	167	1BNI	S91A	25.00	4.40	-1.16
	168	1BNI	S91A	25.00	4.40	-1.38
	169	1BNI	S91A	25.00	6.30	-1.90
	170	1BNI	S92A	25.00	4.40	-2.83
	171	1BNI	S92A	25.00	6.30	-2.80
	172	1BNI	T16A	25.00	6.30	-0.27
	173	1BNI	T16G	25.00	6.30	-1.66
	174	1BNI	T16R	25.00	4.40	0.20
	175	1BNI	T16R	25.00	6.30	0.50
	176	1BNI	T16R	25.00	6.30	-0.48
	177	1BNI	T16S	25.00	6.30	-1.70
	178	1BNI	T16S	25.00	6.30	-1.87
	179	1BNI	T26A	25.00	6.30	-1.90
	180	1BNI	T26A	25.00	6.30	-2.11
	181	1BNI	T26A	25.00	6.30	-2.14
	182	1BNI	T26D	25.00	6.30	-0.08
	183	1BNI	T26E	25.00	6.30	-0.05
	184	1BNI	T26G	25.00	4.40	-2.08
	185	1BNI	T26G	25.00	6.30	-1.50
	186	1BNI	T26G	25.00	6.30	-1.58
	187	1BNI	T26N	25.00	6.30	-1.29
	188	1BNI	T26Q	25.00	6.30	-1.72
	189	1BNI	T26S	25.00	6.30	-0.56
	190	1BNI	T26V	25.00	6.30	-2.31
	191	1BNI	T79V	25.00	6.30	0.30
	192	1BNI	T99V	25.00	6.30	-2.70
	193	1BNI	V10A	25.00	6.30	-3.40
	194	1BNI	V10T	25.00	6.30	-2.50
	195	1BNI	V36A	25.00	6.30	-1.30
	196	1BNI	V36T	25.00	6.30	-1.10
	197	1BNI	V45A	25.00	6.30	-1.80
	198	1BNI	V45T	25.00	6.30	-2.40
	199	1BNI	Y13A	25.00	6.30	-3.30
	200	1BNI	Y13A	25.00	6.30	-3.71
	201	1BNI	Y13F	25.00	6.30	-0.41
	202	1BNI	Y17A	25.00	6.30	-2.00
	203	1BNI	Y17A	25.00	6.30	-2.26
	204	1BNI	Y17F	25.00	6.30	-0.30
	205	1BNI	Y17G	25.00	6.30	-4.03
	206	1BNI	Y17S	25.00	6.30	-2.57
	207	1BNI	Y24F	25.00	6.30	0.00
	208	1BNI	Y78F	25.00	6.30	-1.40
	209	1BNI	Y78F	25.00	6.30	-1.50
	210	1BNI	I109A	25.00	6.30	-2.10
	211	1BNI	I109V	25.00	6.30	-0.80
	212	1BNI	K108R	25.00	6.30	0.90
	213	1BNI	Q104A	25.00	6.30	-0.20
	214	1BNI	R110A	25.00	6.30	-0.40
	215	1BNI	T105V	25.00	6.30	-2.20
	216	1BNI	Y103F	25.00	6.30	0.00
	1420	3BLS	Y150F	54.60	6.80	-0.70
	476	1ONC	M23L	25.00	2.00	-2.51
	477	1ONC	M23L	25.00	2.50	-2.30
	478	1ONC	M23L	25.00	3.00	-2.78
	479	1ONC	M23L	25.00	3.50	-2.89
	480	1ONC	M23L	25.00	4.00	-2.42
	481	1ONC	M23L	25.00	5.00	-2.66
	482	1ONC	M23L	25.00	6.00	-2.66
	483	1ONC	M23L	25.00	7.00	-2.22
	484	1ONC	M23L	25.00	8.00	-2.39
	22	1B26	E231A	69.50	7.00	-0.17
	23	1B26	K193A	69.50	7.00	0.23
	24	1B26	R190A	69.50	7.00	-0.34
	# 202 mutation samples in GROUP 53

#GROUP 54 proteins: CCBY 451C 2AFG 1ONC 1STN 1SUP
#Grouped dataset (similarity > 25%):
	#Serial	Protein	Mutation T	pH	DDG
	1531	CCBY	F82Y	25.00	6.00	-0.70
	1532	CCBY	K73I	25.00	4.50	-0.40
	1533	CCBY	K73V	25.00	4.50	0.10
	1534	CCBY	K73W	25.00	4.50	-1.60
	1535	CCBY	L85A	25.00	6.00	-2.80
	1536	CCBY	N52A	26.85	4.60	0.63
	1537	CCBY	N52H	26.85	4.60	-1.27
	1538	CCBY	N52I	26.85	3.50	2.62
	1539	CCBY	N52I	26.85	4.00	3.03
	1540	CCBY	N52I	26.85	4.60	3.14
	1541	CCBY	N52I	26.85	5.00	2.02
	1542	CCBY	N52I	37.00	4.60	3.14
	1543	CCBY	N52I	46.50	6.00	4.30
	1544	CCBY	N52L	26.85	4.60	2.56
	1545	CCBY	N52M	26.85	4.00	2.91
	1546	CCBY	N52M	26.85	4.60	2.25
	1547	CCBY	N52Q	26.85	4.60	-0.08
	1548	CCBY	N52S	26.85	4.00	0.74
	1549	CCBY	N52S	26.85	4.60	-0.05
	1550	CCBY	N52S	26.85	5.00	-1.29
	1551	CCBY	N52T	26.85	3.50	0.98
	1552	CCBY	N52T	26.85	4.00	1.01
	1553	CCBY	N52T	26.85	4.60	0.59
	1554	CCBY	N52T	26.85	5.00	-0.53
	1555	CCBY	N52V	26.85	4.00	2.44
	1556	CCBY	N52V	26.85	4.60	1.67
	1557	CCBY	P76G	25.00	4.60	-0.78
	1558	CCBY	P76L	25.00	4.60	-3.44
	1559	CCBY	P76R	25.00	4.60	-0.97
	1560	CCBY	P76S	25.00	4.60	-1.89
	1561	CCBY	P76V	25.00	4.60	-1.07
	1562	CCBY	P76W	25.00	4.60	-2.38
	1563	CCBY	P76Y	25.00	4.60	-2.07
	1564	CCBY	C102A	46.50	6.00	2.90
	1565	CCBY	C102S	46.50	6.00	2.80
	1566	CCBY	C102T	51.40	4.70	0.50
	1567	CCBY	C102T	51.40	4.70	5.30
	1568	CCBY	C102T	57.10	6.00	0.80
	1569	CCBY	C102T	57.10	6.00	5.70
	1477	451C	V78I	62.60	3.60	1.11
	860	2AFG	L44P	40.05	6.60	0.69
	861	2AFG	L73V	40.05	6.60	-1.46
	862	2AFG	V109L	40.05	6.60	-0.57
	476	1ONC	M23L	25.00	2.00	-2.51
	477	1ONC	M23L	25.00	2.50	-2.30
	478	1ONC	M23L	25.00	3.00	-2.78
	479	1ONC	M23L	25.00	3.50	-2.89
	480	1ONC	M23L	25.00	4.00	-2.42
	481	1ONC	M23L	25.00	5.00	-2.66
	482	1ONC	M23L	25.00	6.00	-2.66
	483	1ONC	M23L	25.00	7.00	-2.22
	484	1ONC	M23L	25.00	8.00	-2.39
	657	1STN	A60G	20.00	7.00	-1.50
	658	1STN	A60V	20.00	7.00	-2.90
	659	1STN	A90S	20.00	7.00	-2.00
	660	1STN	A90S	47.00	5.00	-2.60
	661	1STN	A90S	51.40	7.00	-2.50
	662	1STN	D77A	20.00	7.00	-3.20
	663	1STN	D77G	20.00	7.00	-2.20
	664	1STN	D83A	20.00	7.00	-3.90
	665	1STN	D83G	20.00	7.00	-2.80
	666	1STN	D95A	20.00	7.00	-3.60
	667	1STN	D95G	20.00	7.00	-3.10
	668	1STN	E73A	20.00	7.00	-1.60
	669	1STN	F61A	20.00	7.00	-2.40
	670	1STN	F61G	20.00	7.00	-4.70
	671	1STN	F76A	20.00	7.00	-4.10
	672	1STN	F76G	20.00	7.00	-4.70
	673	1STN	G79S	20.00	7.00	-2.40
	674	1STN	G79S	40.00	5.28	-1.80
	675	1STN	G79S	47.00	5.00	-1.20
	676	1STN	G79S	51.40	7.00	-1.30
	677	1STN	G88V	47.00	5.00	0.60
	678	1STN	G88V	51.40	7.00	0.50
	679	1STN	H46Y	40.00	5.38	0.00
	680	1STN	I18G	20.00	7.00	-2.60
	681	1STN	I18M	40.00	5.42	-0.20
	682	1STN	L25A	47.00	5.00	-2.80
	683	1STN	L25A	51.40	7.00	-2.60
	684	1STN	L36A	20.00	7.00	-3.60
	685	1STN	L36G	20.00	7.00	-5.40
	686	1STN	L37A	20.00	7.00	-1.80
	687	1STN	L37G	20.00	7.00	-3.90
	688	1STN	L89F	40.00	5.38	-1.20
	689	1STN	T33S	20.00	7.00	-1.40
	690	1STN	T62A	20.00	7.00	-2.40
	691	1STN	T62G	20.00	7.00	-3.40
	692	1STN	V23F	40.00	5.35	-1.50
	693	1STN	V66L	47.00	5.00	0.60
	694	1STN	V66L	51.40	7.00	0.80
	695	1STN	Y91S	20.00	7.00	-5.30
	696	1STN	H124L	40.00	5.20	0.70
	697	1STN	H124L	47.00	5.00	1.90
	698	1STN	H124L	51.40	7.00	1.30
	699	1STN	L103A	20.00	7.00	-4.60
	700	1STN	N118D	20.00	7.00	-2.50
	701	1STN	W140F	20.00	7.00	-0.60
	702	1STN	W140H	20.00	7.00	-0.40
	703	1STN	W140L	20.00	7.00	-4.50
	704	1STN	W140Y	20.00	7.00	-1.10
	705	1SUP	M50F	58.80	8.00	0.48
	706	1SUP	N76D	58.80	8.00	0.45
	707	1SUP	G169A	58.80	8.00	0.30
	708	1SUP	N218S	58.80	8.00	1.07
	709	1SUP	Q206C	58.80	8.00	1.25
	710	1SUP	Y217K	58.80	8.00	0.72
	# 106 mutation samples in GROUP 54

#GROUP 55 proteins: EYBPL 1EL1 1LZ1 3MBP 2RN2 1SUP 1N0J 2LZM
#Grouped dataset (similarity > 25%):
	#Serial	Protein	Mutation T	pH	DDG
	1570	EYBPL	H31D	25.00	7.00	-1.60
	1571	EYBPL	H48N	25.00	7.00	-5.00
	337	1EL1	A93S	66.40	4.50	-0.26
	338	1EL1	H21G	66.40	4.50	-0.48
	339	1EL1	I56L	66.40	4.50	-0.24
	340	1EL1	V109K	66.40	4.50	-0.43
	351	1LZ1	A9S	64.90	2.70	-0.02
	352	1LZ1	E7Q	65.00	2.20	0.10
	353	1LZ1	E7Q	65.00	2.30	-0.43
	354	1LZ1	E7Q	65.00	4.00	-1.44
	355	1LZ1	E7Q	65.00	4.50	-1.29
	356	1LZ1	K1A	64.90	2.70	-0.60
	357	1LZ1	K1M	64.90	2.70	-0.12
	358	1LZ1	L8T	64.90	2.70	-3.73
	359	1LZ1	V2A	49.20	2.70	-1.51
	360	1LZ1	V2A	64.90	2.70	-1.51
	361	1LZ1	V2F	64.90	2.70	-0.86
	362	1LZ1	V2G	64.90	2.70	-2.30
	363	1LZ1	V2I	64.90	2.70	1.10
	364	1LZ1	V2L	64.90	2.70	-0.05
	365	1LZ1	V2M	64.90	2.70	-0.31
	366	1LZ1	A32L	64.90	2.70	-0.10
	367	1LZ1	A32S	64.90	2.70	-0.33
	368	1LZ1	A47P	68.80	2.80	0.10
	369	1LZ1	A92S	64.90	2.70	0.81
	370	1LZ1	A96M	64.90	2.70	0.02
	371	1LZ1	A96S	64.90	2.70	-1.00
	372	1LZ1	C77A	57.00	3.00	-4.60
	373	1LZ1	D18N	65.00	2.20	-0.53
	374	1LZ1	D18N	65.00	4.00	-1.70
	375	1LZ1	D49N	65.00	2.20	0.00
	376	1LZ1	D49N	65.00	4.00	-1.00
	377	1LZ1	D67N	65.00	2.20	-0.24
	378	1LZ1	D67N	65.00	2.30	-0.26
	379	1LZ1	D67N	65.00	4.00	-2.25
	380	1LZ1	D67N	65.00	4.50	-1.70
	381	1LZ1	D91P	68.80	2.80	-0.40
	382	1LZ1	E35L	64.90	2.70	-0.53
	383	1LZ1	G37A	64.90	2.70	-0.29
	384	1LZ1	G37Q	64.90	2.70	-0.26
	385	1LZ1	H78A	64.90	2.70	-0.14
	386	1LZ1	H78G	64.90	2.70	-0.12
	387	1LZ1	I23A	64.90	2.70	-2.54
	388	1LZ1	I23V	49.20	2.70	-0.41
	389	1LZ1	I23V	64.90	2.70	-0.36
	390	1LZ1	I56A	64.90	2.70	-3.71
	391	1LZ1	I56F	64.90	2.70	-4.09
	392	1LZ1	I56L	64.90	2.70	-0.10
	393	1LZ1	I56M	64.90	2.70	-1.77
	394	1LZ1	I56T	64.90	2.70	-3.64
	395	1LZ1	I56V	49.20	2.70	-1.34
	396	1LZ1	I56V	64.90	2.70	-1.20
	397	1LZ1	I59A	49.20	2.70	-1.32
	398	1LZ1	I59A	64.90	2.70	-1.72
	399	1LZ1	I59F	64.90	2.70	-0.81
	400	1LZ1	I59G	64.90	2.70	-3.83
	401	1LZ1	I59L	64.90	2.70	0.00
	402	1LZ1	I59M	64.90	2.70	-1.29
	403	1LZ1	I59S	64.90	2.70	-3.59
	404	1LZ1	I59T	64.90	2.70	-2.22
	405	1LZ1	I59V	49.20	2.70	-0.93
	406	1LZ1	I59V	64.90	2.70	-1.10
	407	1LZ1	I59Y	64.90	2.70	-3.78
	408	1LZ1	I89A	64.90	2.70	-2.70
	409	1LZ1	I89V	49.20	2.70	-0.35
	410	1LZ1	I89V	64.90	2.70	-0.48
	411	1LZ1	P71G	68.80	2.80	-1.60
	412	1LZ1	Q58A	64.90	2.70	0.91
	413	1LZ1	Q58G	64.90	2.70	1.87
	414	1LZ1	R21A	64.90	2.70	1.32
	415	1LZ1	R21G	64.90	2.70	1.15
	416	1LZ1	R50A	64.90	2.70	0.43
	417	1LZ1	R50G	64.90	2.70	0.26
	418	1LZ1	V74A	49.20	2.70	-0.43
	419	1LZ1	V74A	64.90	2.70	-0.36
	420	1LZ1	V74F	64.90	2.70	-0.29
	421	1LZ1	V74G	64.90	2.70	-0.22
	422	1LZ1	V74I	64.90	2.70	0.45
	423	1LZ1	V74L	64.90	2.70	0.19
	424	1LZ1	V74M	64.90	2.70	0.65
	425	1LZ1	V74S	64.90	2.70	-0.38
	426	1LZ1	V93A	49.20	2.70	-1.00
	427	1LZ1	V93A	64.90	2.70	-0.74
	428	1LZ1	V93T	64.90	2.70	-0.67
	429	1LZ1	V99A	49.20	2.70	-0.89
	430	1LZ1	V99A	64.90	2.70	-0.98
	431	1LZ1	V99T	64.90	2.70	-0.50
	432	1LZ1	Y20F	64.90	2.70	-0.50
	433	1LZ1	Y38A	64.90	2.70	-2.49
	434	1LZ1	Y38F	64.90	2.70	-0.19
	435	1LZ1	Y38G	64.90	2.70	-2.32
	436	1LZ1	Y45F	64.90	2.70	0.07
	437	1LZ1	Y54F	64.90	2.70	-0.96
	438	1LZ1	Y63F	64.90	2.70	-0.24
	439	1LZ1	D102N	65.00	2.20	0.17
	440	1LZ1	D102N	65.00	2.30	0.14
	441	1LZ1	D102N	65.00	4.00	-0.67
	442	1LZ1	D102N	65.00	4.50	0.07
	443	1LZ1	D120N	65.00	2.20	0.10
	444	1LZ1	D120N	65.00	2.30	0.19
	445	1LZ1	D120N	65.00	4.00	-0.67
	446	1LZ1	D120N	65.00	4.50	0.05
	447	1LZ1	I106A	64.90	2.70	-0.93
	448	1LZ1	I106V	49.20	2.70	-0.98
	449	1LZ1	I106V	64.90	2.70	-0.72
	450	1LZ1	N118A	64.90	2.70	0.19
	451	1LZ1	N118G	64.90	2.70	0.05
	452	1LZ1	P103G	68.80	2.80	-0.10
	453	1LZ1	V100A	49.20	2.70	-0.57
	454	1LZ1	V100A	64.90	2.70	-0.26
	455	1LZ1	V100F	64.90	2.70	-1.65
	456	1LZ1	V100T	64.90	2.70	-0.29
	457	1LZ1	V110A	49.20	2.70	0.07
	458	1LZ1	V110A	64.90	2.70	0.53
	459	1LZ1	V110F	64.90	2.70	-0.05
	460	1LZ1	V110G	64.90	2.70	0.48
	461	1LZ1	V110I	64.90	2.70	0.86
	462	1LZ1	V110L	64.90	2.70	0.07
	463	1LZ1	V110M	64.90	2.70	0.53
	464	1LZ1	V110P	68.80	2.80	0.50
	465	1LZ1	V121A	49.20	2.70	-1.75
	466	1LZ1	V121A	64.90	2.70	-1.44
	467	1LZ1	V125A	49.20	2.70	-1.60
	468	1LZ1	V125A	64.90	2.70	-1.32
	469	1LZ1	V130A	49.20	2.70	-1.12
	470	1LZ1	V130A	64.90	2.70	-0.84
	471	1LZ1	Y124F	64.90	2.70	-0.36
	1421	3MBP	P48A	63.00	7.40	0.50
	1422	3MBP	P48S	63.00	7.40	0.30
	1423	3MBP	P133A	63.00	7.40	-0.30
	1424	3MBP	P133S	63.00	7.40	-2.10
	1425	3MBP	P159A	63.00	7.40	-1.80
	1426	3MBP	P159S	63.00	7.40	-2.10
	1297	2RN2	A24V	50.10	3.00	0.73
	1298	2RN2	A24V	52.70	5.50	0.88
	1299	2RN2	A52C	53.00	3.20	0.80
	1300	2RN2	A52D	53.00	3.20	-1.90
	1301	2RN2	A52E	53.00	3.20	-1.50
	1302	2RN2	A52F	53.00	3.20	0.50
	1303	2RN2	A52G	53.00	3.20	-2.70
	1304	2RN2	A52H	53.00	3.20	-3.60
	1305	2RN2	A52I	53.00	3.20	1.90
	1306	2RN2	A52K	53.00	3.20	-5.90
	1307	2RN2	A52L	53.00	3.20	1.30
	1308	2RN2	A52M	53.00	3.20	0.50
	1309	2RN2	A52N	53.00	3.20	-1.80
	1310	2RN2	A52P	53.00	3.20	-1.60
	1311	2RN2	A52Q	53.00	3.20	-1.20
	1312	2RN2	A52S	53.00	3.20	-1.80
	1313	2RN2	A52T	53.00	3.20	-0.80
	1314	2RN2	A52V	50.10	3.00	1.70
	1315	2RN2	A52V	53.00	3.20	1.70
	1316	2RN2	A52Y	53.00	3.20	-2.30
	1317	2RN2	D10A	47.00	9.00	4.00
	1318	2RN2	D10A	50.00	3.00	2.40
	1319	2RN2	D10E	47.00	9.00	1.00
	1320	2RN2	D10E	50.00	3.00	1.10
	1321	2RN2	D10H	47.00	9.00	2.40
	1322	2RN2	D10H	50.00	3.00	0.40
	1323	2RN2	D10N	47.00	9.00	2.00
	1324	2RN2	D10N	50.00	3.00	-0.70
	1325	2RN2	D10S	47.00	9.00	2.70
	1326	2RN2	D10S	50.00	3.00	0.70
	1327	2RN2	D70A	47.00	9.00	1.10
	1328	2RN2	D70A	50.00	3.00	-0.10
	1329	2RN2	D70E	47.00	9.00	0.10
	1330	2RN2	D70E	50.00	3.00	0.50
	1331	2RN2	D70N	47.00	9.00	1.60
	1332	2RN2	D70N	50.00	3.00	-0.30
	1333	2RN2	D94E	49.80	3.00	-0.40
	1334	2RN2	D94E	49.80	5.50	-0.40
	1335	2RN2	E48A	47.00	9.00	-0.30
	1336	2RN2	E48A	50.00	3.00	-0.10
	1337	2RN2	E48D	47.00	9.00	-0.20
	1338	2RN2	E48D	50.00	3.00	0.20
	1339	2RN2	E48Q	47.00	9.00	0.30
	1340	2RN2	E48Q	50.00	3.00	-0.10
	1341	2RN2	G23A	50.10	3.00	0.70
	1342	2RN2	G23A	50.90	3.00	0.70
	1343	2RN2	G23A	52.50	5.50	0.50
	1344	2RN2	G23A	52.70	5.50	0.50
	1345	2RN2	G77A	49.80	3.00	-0.90
	1346	2RN2	H62D	50.10	3.00	0.67
	1347	2RN2	H62D	52.70	5.50	-0.17
	1348	2RN2	H62P	49.80	3.00	1.00
	1349	2RN2	H62P	50.10	3.00	1.00
	1350	2RN2	H62P	50.90	3.00	1.00
	1351	2RN2	H62P	52.00	5.50	1.10
	1352	2RN2	H62P	52.50	5.50	1.10
	1353	2RN2	H62P	52.70	5.50	1.10
	1354	2RN2	H62R	50.10	3.00	-0.03
	1355	2RN2	H62R	52.70	5.50	0.36
	1356	2RN2	K91R	49.80	3.00	0.20
	1357	2RN2	K91R	49.80	5.50	0.00
	1358	2RN2	K95A	49.80	3.00	0.10
	1359	2RN2	K95A	49.80	5.50	0.10
	1360	2RN2	K95G	49.80	3.00	1.70
	1361	2RN2	K95G	49.80	5.50	1.90
	1362	2RN2	K95N	49.80	3.00	0.90
	1363	2RN2	K95N	49.80	5.50	0.90
	1364	2RN2	K95N	50.10	3.00	0.88
	1365	2RN2	K95N	52.70	5.50	0.88
	1366	2RN2	Q76L	50.10	3.00	0.24
	1367	2RN2	Q80L	50.10	3.00	0.30
	1368	2RN2	R41C	50.10	3.00	0.12
	1369	2RN2	R41C	52.70	5.50	0.44
	1370	2RN2	S68A	49.80	3.00	-0.50
	1371	2RN2	S68G	49.80	3.00	-2.40
	1372	2RN2	S68L	49.80	3.00	-0.50
	1373	2RN2	S68T	49.80	3.00	-0.20
	1374	2RN2	S68V	49.80	3.00	0.60
	1375	2RN2	V74A	49.80	3.00	-2.20
	1376	2RN2	V74A	52.00	5.50	-3.40
	1377	2RN2	V74I	49.80	3.00	0.70
	1378	2RN2	V74I	52.00	5.50	0.60
	1379	2RN2	V74L	49.80	3.00	1.10
	1380	2RN2	V74L	50.90	3.00	1.10
	1381	2RN2	V74L	52.00	5.50	0.90
	1382	2RN2	V74L	52.50	5.50	0.90
	1383	2RN2	A125T	49.80	3.00	0.10
	1384	2RN2	A125T	52.00	5.50	0.00
	1385	2RN2	D134A	47.00	9.00	2.00
	1386	2RN2	D134A	50.00	3.00	0.80
	1387	2RN2	D134A	50.00	3.00	0.89
	1388	2RN2	D134A	53.10	5.50	1.51
	1389	2RN2	D134E	50.00	3.00	0.72
	1390	2RN2	D134E	53.10	5.50	0.86
	1391	2RN2	D134H	50.00	3.00	0.53
	1392	2RN2	D134H	50.90	3.00	0.50
	1393	2RN2	D134H	52.50	5.50	1.90
	1394	2RN2	D134H	53.10	5.50	1.94
	1395	2RN2	D134I	50.00	3.00	0.69
	1396	2RN2	D134I	53.10	5.50	1.27
	1397	2RN2	D134L	50.00	3.00	1.15
	1398	2RN2	D134L	53.10	5.50	1.51
	1399	2RN2	D134N	47.00	9.00	1.80
	1400	2RN2	D134N	50.00	3.00	-0.10
	1401	2RN2	D134N	53.10	5.50	0.89
	1402	2RN2	D134Q	50.00	3.00	0.48
	1403	2RN2	D134Q	53.10	5.50	1.32
	1404	2RN2	D134S	50.00	3.00	0.26
	1405	2RN2	D134S	53.10	5.50	1.08
	1406	2RN2	D134T	50.00	3.00	0.12
	1407	2RN2	D134T	53.10	5.50	1.08
	1408	2RN2	D134V	50.00	3.00	0.31
	1409	2RN2	D134V	53.10	5.50	1.12
	1410	2RN2	E119V	50.10	3.00	0.09
	1411	2RN2	E119V	52.70	5.50	0.74
	1412	2RN2	E135K	50.10	3.00	-1.10
	1413	2RN2	E135K	52.70	5.50	-0.22
	1414	2RN2	K117R	50.10	3.00	-0.06
	1415	2RN2	K117R	52.70	5.50	0.03
	1416	2RN2	Q113P	49.80	3.00	-0.20
	1417	2RN2	Q113P	52.00	5.50	-0.60
	705	1SUP	M50F	58.80	8.00	0.48
	706	1SUP	N76D	58.80	8.00	0.45
	707	1SUP	G169A	58.80	8.00	0.30
	708	1SUP	N218S	58.80	8.00	1.07
	709	1SUP	Q206C	58.80	8.00	1.25
	710	1SUP	Y217K	58.80	8.00	0.72
	475	1N0J	I58T	70.00	7.80	-2.70
	965	2LZM	I3A	41.90	2.00	-1.10
	966	2LZM	I3A	64.70	6.50	-0.70
	967	2LZM	I3C	41.90	2.00	1.00
	968	2LZM	I3C	41.90	2.00	-0.40
	969	2LZM	I3C	64.70	6.50	1.20
	970	2LZM	I3C	64.70	6.50	-1.20
	971	2LZM	I3D	41.90	2.00	-1.80
	972	2LZM	I3D	64.70	6.50	-3.20
	973	2LZM	I3E	38.75	2.00	-1.77
	974	2LZM	I3E	41.90	2.00	-1.10
	975	2LZM	I3E	46.16	2.50	-1.71
	976	2LZM	I3E	53.56	3.00	-1.53
	977	2LZM	I3E	64.70	6.50	-2.00
	978	2LZM	I3F	38.75	2.00	-1.49
	979	2LZM	I3F	41.90	2.00	-1.00
	980	2LZM	I3F	46.16	2.50	-1.09
	981	2LZM	I3F	53.56	3.00	-0.53
	982	2LZM	I3F	64.70	6.50	-1.10
	983	2LZM	I3G	41.90	2.00	-1.80
	984	2LZM	I3G	64.70	6.50	-2.10
	985	2LZM	I3L	38.75	2.00	0.85
	986	2LZM	I3L	41.90	2.00	0.90
	987	2LZM	I3L	46.16	2.50	1.01
	988	2LZM	I3L	53.56	3.00	1.16
	989	2LZM	I3L	64.70	6.50	0.40
	990	2LZM	I3M	41.90	2.00	-0.30
	991	2LZM	I3M	64.70	6.50	-0.90
	992	2LZM	I3P	38.75	2.00	-2.96
	993	2LZM	I3P	46.16	2.50	-2.97
	994	2LZM	I3P	53.56	3.00	-2.53
	995	2LZM	I3S	41.90	2.00	-1.90
	996	2LZM	I3S	64.70	6.50	-1.70
	997	2LZM	I3T	38.75	2.00	-2.45
	998	2LZM	I3T	41.90	2.00	-1.70
	999	2LZM	I3T	46.16	2.50	-2.28
	1000	2LZM	I3T	53.56	3.00	-1.81
	1001	2LZM	I3T	64.70	6.50	-2.30
	1002	2LZM	I3V	41.90	2.00	-0.60
	1003	2LZM	I3V	64.70	6.50	-0.40
	1004	2LZM	I3W	64.70	6.50	-2.80
	1005	2LZM	I3Y	41.90	2.00	-2.70
	1006	2LZM	I3Y	64.70	6.50	-2.30
	1007	2LZM	M6L	47.00	3.00	-2.80
	1008	2LZM	A41S	51.55	3.00	-0.60
	1009	2LZM	A42S	51.55	3.00	-2.30
	1010	2LZM	A49S	51.55	3.00	-0.50
	1011	2LZM	A73S	51.55	3.00	-0.40
	1012	2LZM	A74P	57.50	3.50	-5.70
	1013	2LZM	A74P	62.20	4.00	-5.00
	1014	2LZM	A74P	62.90	6.50	-4.60
	1015	2LZM	A74P	65.70	5.50	-4.50
	1016	2LZM	A82P	38.80	2.00	-0.07
	1017	2LZM	A82P	41.90	2.00	0.30
	1018	2LZM	A82P	46.20	2.50	0.51
	1019	2LZM	A82P	53.60	3.00	1.27
	1020	2LZM	A82P	64.70	6.50	0.80
	1021	2LZM	A82S	51.55	3.00	-0.30
	1022	2LZM	A93P	38.80	2.00	0.03
	1023	2LZM	A93P	41.90	2.00	0.10
	1024	2LZM	A93P	46.20	2.50	0.51
	1025	2LZM	A93P	53.60	3.00	1.10
	1026	2LZM	A93P	64.70	6.50	0.10
	1027	2LZM	A93S	51.55	3.00	-0.20
	1028	2LZM	A98S	51.55	3.00	-2.50
	1029	2LZM	A98V	40.00	3.00	-4.90
	1030	2LZM	C54T	70.00	6.50	0.30
	1031	2LZM	C54V	70.00	6.50	-0.70
	1032	2LZM	D20A	65.10	5.40	-0.30
	1033	2LZM	D20N	65.10	5.40	1.30
	1034	2LZM	D20S	65.10	5.40	0.70
	1035	2LZM	D20T	65.10	5.40	0.90
	1036	2LZM	D47A	51.65	3.00	-0.28
	1037	2LZM	D47A	62.20	6.70	-0.95
	1038	2LZM	D72P	38.50	2.00	-2.60
	1039	2LZM	D72P	63.40	6.50	-2.70
	1040	2LZM	D92N	39.50	2.00	-0.10
	1041	2LZM	D92N	62.40	6.70	-1.40
	1042	2LZM	E11A	66.48	5.40	1.10
	1043	2LZM	E11F	66.48	5.40	1.70
	1044	2LZM	E11H	65.10	5.40	0.10
	1045	2LZM	E11M	66.48	5.40	1.60
	1046	2LZM	E11N	65.10	5.40	-0.10
	1047	2LZM	E45A	51.65	3.00	0.55
	1048	2LZM	E45A	62.20	6.70	0.01
	1049	2LZM	G30A	66.48	5.40	0.10
	1050	2LZM	G30F	66.48	5.40	-1.50
	1051	2LZM	G77A	41.90	2.00	-0.40
	1052	2LZM	G77A	64.70	6.50	0.40
	1053	2LZM	H31N	66.00	5.50	-4.00
	1054	2LZM	K16E	50.90	2.80	-0.50
	1055	2LZM	K16E	66.70	5.30	0.50
	1056	2LZM	K43A	51.65	3.00	-0.96
	1057	2LZM	K43A	62.20	6.70	-1.03
	1058	2LZM	K48A	51.65	3.00	-0.32
	1059	2LZM	K48A	62.20	6.70	-0.56
	1060	2LZM	K60H	28.50	2.00	-0.80
	1061	2LZM	K60H	63.00	6.50	-0.10
	1062	2LZM	K60P	41.90	2.00	0.10
	1063	2LZM	K60P	64.70	6.50	0.00
	1064	2LZM	K83H	28.50	2.00	-0.50
	1065	2LZM	K83H	63.00	6.50	-0.40
	1066	2LZM	L46A	51.65	3.00	-2.62
	1067	2LZM	L46A	51.80	3.01	-2.70
	1068	2LZM	L46A	62.20	6.70	-1.86
	1069	2LZM	L99A	51.70	3.00	-4.60
	1070	2LZM	L99A	51.76	3.01	-5.00
	1071	2LZM	L99A	51.80	3.01	-5.00
	1072	2LZM	L99A	64.88	5.70	-4.50
	1073	2LZM	L99A	65.20	5.40	-4.00
	1074	2LZM	L99F	51.76	3.01	-0.40
	1075	2LZM	L99F	64.88	5.70	-0.30
	1076	2LZM	L99G	51.70	3.00	-7.40
	1077	2LZM	L99G	65.20	5.40	-6.30
	1078	2LZM	L99I	51.76	3.01	-1.40
	1079	2LZM	L99I	64.88	5.70	-1.50
	1080	2LZM	L99M	51.76	3.01	-0.70
	1081	2LZM	L99M	64.88	5.70	-0.60
	1082	2LZM	L99V	51.76	3.01	-2.30
	1083	2LZM	L99V	64.88	5.70	-2.00
	1084	2LZM	N40A	51.65	3.00	0.43
	1085	2LZM	N40A	62.20	6.70	0.32
	1086	2LZM	N55G	41.90	2.00	-0.50
	1087	2LZM	N55G	64.70	6.50	-0.60
	1088	2LZM	Q69P	38.50	2.00	-3.30
	1089	2LZM	Q69P	63.20	6.50	-2.90
	1090	2LZM	R96H	70.00	6.50	-2.80
	1091	2LZM	S38A	53.40	3.00	-0.77
	1092	2LZM	S38D	40.90	2.00	-0.10
	1093	2LZM	S38D	66.10	6.90	0.60
	1094	2LZM	S38N	39.50	2.00	-0.10
	1095	2LZM	S38N	62.40	6.70	0.00
	1096	2LZM	S44A	51.65	3.00	0.44
	1097	2LZM	S44A	51.68	3.01	0.43
	1098	2LZM	S44A	62.20	6.70	0.34
	1099	2LZM	S44C	51.68	3.01	-0.11
	1100	2LZM	S44D	51.68	3.01	-0.11
	1101	2LZM	S44E	51.68	3.01	0.00
	1102	2LZM	S44F	51.68	3.01	0.06
	1103	2LZM	S44G	51.68	3.01	-0.53
	1104	2LZM	S44H	51.68	3.01	0.04
	1105	2LZM	S44I	51.68	3.01	0.31
	1106	2LZM	S44K	51.68	3.01	0.20
	1107	2LZM	S44L	51.68	3.01	0.39
	1108	2LZM	S44M	51.68	3.01	0.33
	1109	2LZM	S44N	51.68	3.01	-0.14
	1110	2LZM	S44P	51.68	3.01	-3.03
	1111	2LZM	S44Q	51.68	3.01	0.27
	1112	2LZM	S44R	51.68	3.01	0.24
	1113	2LZM	S44T	51.68	3.01	0.01
	1114	2LZM	S44V	51.68	3.01	0.10
	1115	2LZM	S44W	51.68	3.01	0.05
	1116	2LZM	S44Y	51.68	3.01	0.19
	1117	2LZM	S90H	28.50	2.00	-1.00
	1118	2LZM	S90H	63.00	6.50	-1.10
	1119	2LZM	S90H	65.40	5.50	-1.10
	1120	2LZM	T59A	41.00	2.00	-2.80
	1121	2LZM	T59A	63.00	6.50	-1.50
	1122	2LZM	T59D	41.00	2.00	-0.90
	1123	2LZM	T59D	63.00	6.50	-1.20
	1124	2LZM	T59G	41.00	2.00	-2.20
	1125	2LZM	T59G	63.00	6.50	-1.60
	1126	2LZM	T59N	41.00	2.00	-0.60
	1127	2LZM	T59N	63.00	6.50	-1.10
	1128	2LZM	T59S	41.00	2.00	-0.70
	1129	2LZM	T59S	63.00	6.50	-0.20
	1130	2LZM	T59V	41.00	2.00	-2.80
	1131	2LZM	T59V	63.00	6.50	-1.50
	1132	2LZM	V75T	51.55	3.00	-1.30
	1133	2LZM	V87T	51.55	3.00	-1.60
	1134	2LZM	A129L	65.30	5.40	-1.30
	1135	2LZM	A129M	65.30	5.40	-1.90
	1136	2LZM	A129V	41.40	1.99	-0.80
	1137	2LZM	A129V	52.10	2.80	-0.70
	1138	2LZM	A130S	51.55	3.00	-1.00
	1139	2LZM	A134S	51.55	3.00	-0.10
	1140	2LZM	A146T	47.00	3.00	-2.29
	1141	2LZM	A146T	70.00	6.50	-1.50
	1142	2LZM	E108V	51.70	3.00	1.20
	1143	2LZM	E108V	65.20	5.40	0.70
	1144	2LZM	E128A	40.75	2.02	0.16
	1145	2LZM	E128A	40.80	2.00	0.16
	1146	2LZM	E128K	47.00	3.00	-1.16
	1147	2LZM	F153A	51.76	3.01	-3.50
	1148	2LZM	F153A	51.80	3.01	-3.50
	1149	2LZM	F153A	64.88	5.70	-3.80
	1150	2LZM	F153A	65.30	5.40	-3.40
	1151	2LZM	F153I	51.76	3.01	-0.50
	1152	2LZM	F153I	64.88	5.70	-0.20
	1153	2LZM	F153L	51.76	3.01	0.20
	1154	2LZM	F153L	64.88	5.70	0.30
	1155	2LZM	F153M	51.76	3.01	-0.80
	1156	2LZM	F153M	64.88	5.70	-0.60
	1157	2LZM	F153V	51.76	3.01	-1.80
	1158	2LZM	F153V	64.88	5.70	-1.80
	1159	2LZM	G113A	38.80	2.00	0.50
	1160	2LZM	G113A	41.90	2.00	0.10
	1161	2LZM	G113A	46.20	2.50	0.54
	1162	2LZM	G113A	53.60	3.00	0.54
	1163	2LZM	G113A	64.70	6.50	0.30
	1164	2LZM	G156D	41.90	2.00	-1.40
	1165	2LZM	G156D	64.70	6.50	-2.30
	1166	2LZM	K124G	41.90	2.00	0.00
	1167	2LZM	K124G	64.70	6.50	-0.10
	1168	2LZM	K135E	50.90	2.80	-0.20
	1169	2LZM	K135E	66.70	5.30	-1.00
	1170	2LZM	K147E	50.90	2.80	0.10
	1171	2LZM	K147E	66.70	5.30	-0.70
	1172	2LZM	L118A	51.65	3.01	-3.50
	1173	2LZM	L118A	51.80	3.01	-3.50
	1174	2LZM	L121A	51.65	3.01	-2.70
	1175	2LZM	L121A	51.80	3.01	-2.70
	1176	2LZM	L121A	65.30	5.40	-2.30
	1177	2LZM	L133A	40.75	2.02	-4.19
	1178	2LZM	L133A	51.80	3.01	-4.30
	1179	2LZM	L133D	51.60	3.00	-4.90
	1180	2LZM	L133D	61.90	6.50	-5.70
	1181	2LZM	L133D	64.60	4.40	-5.50
	1182	2LZM	L133F	41.40	1.99	-0.20
	1183	2LZM	L133F	52.10	2.86	-0.30
	1184	2LZM	M102K	47.90	10.40	-2.20
	1185	2LZM	M102K	51.60	3.00	-8.90
	1186	2LZM	M102K	65.30	5.30	-6.90
	1187	2LZM	M102L	51.76	3.01	-0.74
	1188	2LZM	M102L	64.89	5.70	-0.82
	1189	2LZM	M106K	47.00	3.00	-3.40
	1190	2LZM	M106L	47.00	3.00	0.50
	1191	2LZM	M120A	51.65	3.01	-0.20
	1192	2LZM	M120K	47.00	3.00	-1.60
	1193	2LZM	M120L	47.00	3.00	0.50
	1194	2LZM	N116A	51.65	3.01	0.17
	1195	2LZM	N116D	40.90	2.00	-0.10
	1196	2LZM	N116D	66.10	5.70	0.60
	1197	2LZM	N132F	66.48	5.40	1.30
	1198	2LZM	N132I	66.48	5.40	1.20
	1199	2LZM	N132M	66.48	5.40	1.50
	1200	2LZM	N144D	40.90	2.00	-0.10
	1201	2LZM	N144D	66.10	6.90	0.50
	1202	2LZM	N144E	40.40	2.00	0.20
	1203	2LZM	N144E	64.50	6.50	0.50
	1204	2LZM	N144E	66.70	5.50	0.50
	1205	2LZM	N144H	39.50	2.00	-0.60
	1206	2LZM	N144H	62.40	6.70	0.30
	1207	2LZM	Q105A	42.00	2.10	-0.90
	1208	2LZM	Q105A	66.30	5.80	-0.60
	1209	2LZM	Q105E	42.00	2.10	-0.50
	1210	2LZM	Q105E	66.30	5.80	-1.10
	1211	2LZM	Q105G	42.00	2.10	-1.70
	1212	2LZM	Q105G	66.30	5.80	-1.50
	1213	2LZM	Q122A	51.65	3.01	-0.24
	1214	2LZM	Q123A	51.65	3.01	-0.22
	1215	2LZM	Q123E	40.40	2.00	0.30
	1216	2LZM	Q123E	64.50	6.50	0.40
	1217	2LZM	Q123E	66.70	5.50	0.10
	1218	2LZM	R119A	51.65	3.01	-0.18
	1219	2LZM	R119E	50.90	2.80	-0.20
	1220	2LZM	R119E	66.70	5.30	-0.04
	1221	2LZM	R119M	40.90	2.00	-0.30
	1222	2LZM	R119M	66.10	5.70	0.10
	1223	2LZM	R154E	50.90	2.80	0.20
	1224	2LZM	R154E	66.70	5.30	-1.10
	1225	2LZM	S117A	51.65	3.01	1.27
	1226	2LZM	S117F	51.70	3.00	1.40
	1227	2LZM	S117F	65.09	5.40	1.10
	1228	2LZM	S117F	66.48	5.40	1.10
	1229	2LZM	S117I	66.48	5.40	1.70
	1230	2LZM	S117V	66.48	5.40	2.00
	1231	2LZM	T109D	39.50	2.00	-0.30
	1232	2LZM	T109D	62.40	6.70	0.60
	1233	2LZM	T109N	39.50	2.00	0.00
	1234	2LZM	T109N	62.40	6.70	0.10
	1235	2LZM	T115A	51.65	3.01	-0.14
	1236	2LZM	T115E	40.40	2.00	-0.50
	1237	2LZM	T115E	40.90	2.00	-0.50
	1238	2LZM	T115E	52.60	3.00	-0.20
	1239	2LZM	T115E	63.60	4.00	-0.10
	1240	2LZM	T115E	64.60	6.50	0.30
	1241	2LZM	T115E	66.10	6.50	0.30
	1242	2LZM	T115E	66.70	5.50	0.00
	1243	2LZM	T152S	40.00	3.00	-2.60
	1244	2LZM	T157A	38.80	2.00	-1.10
	1245	2LZM	T157A	42.00	2.00	-1.40
	1246	2LZM	T157A	46.20	2.50	-0.90
	1247	2LZM	T157A	53.60	3.00	-0.50
	1248	2LZM	T157C	42.00	2.00	-1.30
	1249	2LZM	T157D	42.00	2.00	-1.10
	1250	2LZM	T157E	38.80	2.00	-1.50
	1251	2LZM	T157E	42.00	2.00	-1.50
	1252	2LZM	T157E	46.20	2.50	-1.30
	1253	2LZM	T157E	53.60	3.00	-0.80
	1254	2LZM	T157F	42.00	2.00	-2.40
	1255	2LZM	T157G	42.00	2.00	-1.10
	1256	2LZM	T157H	42.00	2.00	-2.10
	1257	2LZM	T157I	38.80	2.00	-2.10
	1258	2LZM	T157I	42.00	2.00	-2.90
	1259	2LZM	T157I	46.20	2.50	-1.90
	1260	2LZM	T157I	53.60	3.00	-1.50
	1261	2LZM	T157I	62.80	4.00	-2.10
	1262	2LZM	T157I	64.50	6.00	-1.20
	1263	2LZM	T157L	38.80	2.00	-1.70
	1264	2LZM	T157L	42.00	2.00	-1.30
	1265	2LZM	T157L	46.20	2.50	-1.70
	1266	2LZM	T157L	53.60	3.00	-1.70
	1267	2LZM	T157N	38.80	2.00	-1.00
	1268	2LZM	T157N	42.00	2.00	-0.45
	1269	2LZM	T157N	46.20	2.50	-1.10
	1270	2LZM	T157N	53.60	3.00	-1.20
	1271	2LZM	T157R	38.80	2.00	-1.10
	1272	2LZM	T157R	42.00	2.00	-1.30
	1273	2LZM	T157R	46.20	2.50	-0.60
	1274	2LZM	T157R	53.60	3.00	0.30
	1275	2LZM	T157S	42.00	2.00	-0.66
	1276	2LZM	T157V	38.80	2.00	-1.70
	1277	2LZM	T157V	42.00	2.00	-1.60
	1278	2LZM	T157V	46.20	2.50	-1.60
	1279	2LZM	T157V	53.60	3.00	-1.20
	1280	2LZM	V111F	51.76	3.01	-1.43
	1281	2LZM	V111F	64.89	5.70	-1.69
	1282	2LZM	V111I	51.76	3.01	-0.69
	1283	2LZM	V111I	64.89	5.70	-0.85
	1284	2LZM	V131A	40.75	2.02	0.27
	1285	2LZM	V131A	40.80	2.00	0.26
	1286	2LZM	V131A	53.08	3.01	0.26
	1287	2LZM	V131D	53.08	3.01	0.08
	1288	2LZM	V131E	53.08	3.01	0.20
	1289	2LZM	V131G	53.08	3.01	-0.68
	1290	2LZM	V131I	53.08	3.01	0.16
	1291	2LZM	V131L	53.08	3.01	0.09
	1292	2LZM	V131M	53.08	3.01	0.12
	1293	2LZM	V131S	53.08	3.01	-0.05
	1294	2LZM	V131T	53.08	3.01	-0.12
	1295	2LZM	V149C	40.00	3.00	-2.20
	1296	2LZM	V149T	51.55	3.00	-2.80
	# 593 mutation samples in GROUP 55

#GROUP 56 proteins: JG0184 2AFG 5CRO 1B26 1AG2 TSEBAT 3MBP 1CYO
#Grouped dataset (similarity > 25%):
	#Serial	Protein	Mutation T	pH	DDG
	1573	JG0184	C83S	25.00	6.60	-1.91
	860	2AFG	L44P	40.05	6.60	0.69
	861	2AFG	L73V	40.05	6.60	-1.46
	862	2AFG	V109L	40.05	6.60	-0.57
	1520	5CRO	A36S	45.00	3.00	0.40
	1521	5CRO	Q16L	45.00	3.00	2.80
	1522	5CRO	Y26C	45.00	3.00	2.20
	1523	5CRO	Y26C	45.00	7.00	2.20
	1524	5CRO	Y26D	45.00	7.00	2.70
	1525	5CRO	Y26F	45.00	7.00	0.40
	1526	5CRO	Y26H	45.00	7.00	1.90
	1527	5CRO	Y26L	45.00	7.00	1.10
	1528	5CRO	Y26Q	45.00	7.00	1.40
	1529	5CRO	Y26V	45.00	7.00	0.90
	1530	5CRO	Y26W	45.00	7.00	-0.10
	22	1B26	E231A	69.50	7.00	-0.17
	23	1B26	K193A	69.50	7.00	0.23
	24	1B26	R190A	69.50	7.00	-0.34
	8	1AG2	E200K	25.00	7.00	-0.14
	9	1AG2	F198S	25.00	7.00	-2.46
	10	1AG2	M129V	25.00	7.00	-0.33
	11	1AG2	Q217R	25.00	7.00	-2.13
	12	1AG2	R208H	25.00	7.00	-1.44
	13	1AG2	T183A	25.00	7.00	-4.62
	14	1AG2	T190V	25.00	7.00	-0.17
	15	1AG2	V180I	25.00	7.00	-0.50
	16	1AG2	V210I	25.00	7.00	-0.26
	1574	TSEBAT	C81A	50.00	9.00	-0.69
	1575	TSEBAT	C81G	50.00	9.00	-1.58
	1576	TSEBAT	C81S	50.00	9.00	-1.41
	1577	TSEBAT	C81V	50.00	9.00	-1.32
	1578	TSEBAT	E49A	25.00	7.00	-0.08
	1579	TSEBAT	E49A	25.00	9.00	0.59
	1580	TSEBAT	E49C	25.00	7.00	0.01
	1581	TSEBAT	E49C	25.00	9.00	-0.13
	1582	TSEBAT	E49D	25.00	7.00	-0.80
	1583	TSEBAT	E49D	25.00	9.00	-0.03
	1584	TSEBAT	E49F	25.00	7.00	-0.86
	1585	TSEBAT	E49F	25.00	9.00	-0.02
	1586	TSEBAT	E49G	25.00	7.00	0.08
	1587	TSEBAT	E49G	25.00	9.00	0.60
	1588	TSEBAT	E49H	25.00	7.00	0.33
	1589	TSEBAT	E49H	25.00	9.00	0.67
	1590	TSEBAT	E49I	25.00	7.00	0.46
	1591	TSEBAT	E49I	25.00	9.00	1.24
	1592	TSEBAT	E49K	25.00	7.00	0.20
	1593	TSEBAT	E49K	25.00	9.00	0.39
	1594	TSEBAT	E49L	25.00	7.00	0.44
	1595	TSEBAT	E49L	25.00	9.00	1.04
	1596	TSEBAT	E49M	25.00	7.00	-0.05
	1597	TSEBAT	E49M	25.00	9.00	0.52
	1598	TSEBAT	E49N	25.00	7.00	-0.69
	1599	TSEBAT	E49N	25.00	9.00	0.27
	1600	TSEBAT	E49P	25.00	7.00	0.00
	1601	TSEBAT	E49P	25.00	9.00	0.80
	1602	TSEBAT	E49Q	25.00	7.00	-0.23
	1603	TSEBAT	E49Q	25.00	9.00	0.54
	1604	TSEBAT	E49S	25.00	7.00	-0.59
	1605	TSEBAT	E49S	25.00	9.00	0.09
	1606	TSEBAT	E49T	25.00	7.00	-0.62
	1607	TSEBAT	E49T	25.00	9.00	-0.26
	1608	TSEBAT	E49V	25.00	7.00	0.14
	1609	TSEBAT	E49V	25.00	9.00	1.01
	1610	TSEBAT	E49W	25.00	7.00	-0.97
	1611	TSEBAT	E49W	25.00	9.00	-1.10
	1612	TSEBAT	E49Y	25.00	7.00	-0.17
	1613	TSEBAT	E49Y	25.00	9.00	0.26
	1614	TSEBAT	C118A	50.00	9.00	-1.36
	1615	TSEBAT	C118S	50.00	9.00	-2.27
	1616	TSEBAT	C118V	50.00	9.00	-1.34
	1617	TSEBAT	C154A	50.00	9.00	-1.03
	1618	TSEBAT	C154S	50.00	9.00	-1.72
	1619	TSEBAT	C154V	50.00	9.00	-1.12
	1620	TSEBAT	F139W	23.00	7.80	0.09
	1621	TSEBAT	F139W	23.00	7.80	-0.07
	1622	TSEBAT	F258W	23.00	7.80	0.23
	1623	TSEBAT	F258W	23.00	7.80	-0.16
	1421	3MBP	P48A	63.00	7.40	0.50
	1422	3MBP	P48S	63.00	7.40	0.30
	1423	3MBP	P133A	63.00	7.40	-0.30
	1424	3MBP	P133S	63.00	7.40	-2.10
	1425	3MBP	P159A	63.00	7.40	-1.80
	1426	3MBP	P159S	63.00	7.40	-2.10
	334	1CYO	F35H	66.20	7.00	-2.82
	335	1CYO	F35L	66.20	7.00	-1.87
	336	1CYO	F35Y	66.20	7.00	0.79
	# 86 mutation samples in GROUP 56

#GROUP 57 proteins: RPBPL 1SHG 1IGV 3BLS 1OTR 1AAR 1STN
#Grouped dataset (similarity > 25%):
	#Serial	Protein	Mutation T	pH	DDG
	1572	RPBPL	Y88C	60.00	8.00	2.40
	652	1SHG	D48G	24.85	2.00	0.98
	653	1SHG	D48G	24.85	2.50	0.69
	654	1SHG	D48G	24.85	3.00	0.57
	655	1SHG	D48G	24.85	3.50	1.05
	348	1IGV	D19N	25.00	7.00	0.74
	349	1IGV	E17Q	25.00	7.00	0.38
	350	1IGV	E26Q	25.00	7.00	0.09
	1420	3BLS	Y150F	54.60	6.80	-0.70
	485	1OTR	V5A	50.00	3.75	-3.01
	486	1OTR	V5N	50.00	3.75	-5.38
	487	1OTR	V5T	50.00	3.75	-3.73
	488	1OTR	E34C	65.00	3.00	0.91
	489	1OTR	E34G	65.00	3.00	1.39
	490	1OTR	E34H	65.00	3.00	-3.92
	491	1OTR	E34I	65.00	3.00	1.65
	492	1OTR	E34K	65.00	3.00	-2.15
	493	1OTR	E34L	65.00	3.00	1.36
	494	1OTR	E34P	65.00	3.00	-2.13
	495	1OTR	E34Q	65.00	3.00	-1.46
	496	1OTR	E34S	65.00	3.00	0.12
	497	1OTR	E34T	65.00	3.00	1.51
	498	1OTR	E34W	65.00	3.00	1.32
	499	1OTR	I30L	50.00	3.00	-1.96
	500	1OTR	I36F	50.00	3.00	-0.86
	501	1OTR	I36L	50.00	3.00	-1.32
	502	1OTR	I36V	50.00	3.00	-0.79
	503	1OTR	L67A	50.00	3.75	-2.82
	504	1OTR	L67N	50.00	3.75	-3.40
	505	1OTR	L67S	50.00	3.75	-3.30
	506	1OTR	L67T	50.00	3.75	-2.92
	507	1OTR	Q41L	50.00	3.75	-0.26
	508	1OTR	Q41N	50.00	3.75	-2.56
	509	1OTR	Q41S	50.00	3.75	-1.27
	510	1OTR	Q41T	50.00	3.75	-0.43
	511	1OTR	Q41V	50.00	3.75	-0.05
	512	1OTR	V17A	50.00	3.75	-1.63
	513	1OTR	V17N	50.00	3.75	-4.90
	514	1OTR	V17T	50.00	3.75	-1.89
	7	1AAR	F45W	25.00	5.00	0.32
	657	1STN	A60G	20.00	7.00	-1.50
	658	1STN	A60V	20.00	7.00	-2.90
	659	1STN	A90S	20.00	7.00	-2.00
	660	1STN	A90S	47.00	5.00	-2.60
	661	1STN	A90S	51.40	7.00	-2.50
	662	1STN	D77A	20.00	7.00	-3.20
	663	1STN	D77G	20.00	7.00	-2.20
	664	1STN	D83A	20.00	7.00	-3.90
	665	1STN	D83G	20.00	7.00	-2.80
	666	1STN	D95A	20.00	7.00	-3.60
	667	1STN	D95G	20.00	7.00	-3.10
	668	1STN	E73A	20.00	7.00	-1.60
	669	1STN	F61A	20.00	7.00	-2.40
	670	1STN	F61G	20.00	7.00	-4.70
	671	1STN	F76A	20.00	7.00	-4.10
	672	1STN	F76G	20.00	7.00	-4.70
	673	1STN	G79S	20.00	7.00	-2.40
	674	1STN	G79S	40.00	5.28	-1.80
	675	1STN	G79S	47.00	5.00	-1.20
	676	1STN	G79S	51.40	7.00	-1.30
	677	1STN	G88V	47.00	5.00	0.60
	678	1STN	G88V	51.40	7.00	0.50
	679	1STN	H46Y	40.00	5.38	0.00
	680	1STN	I18G	20.00	7.00	-2.60
	681	1STN	I18M	40.00	5.42	-0.20
	682	1STN	L25A	47.00	5.00	-2.80
	683	1STN	L25A	51.40	7.00	-2.60
	684	1STN	L36A	20.00	7.00	-3.60
	685	1STN	L36G	20.00	7.00	-5.40
	686	1STN	L37A	20.00	7.00	-1.80
	687	1STN	L37G	20.00	7.00	-3.90
	688	1STN	L89F	40.00	5.38	-1.20
	689	1STN	T33S	20.00	7.00	-1.40
	690	1STN	T62A	20.00	7.00	-2.40
	691	1STN	T62G	20.00	7.00	-3.40
	692	1STN	V23F	40.00	5.35	-1.50
	693	1STN	V66L	47.00	5.00	0.60
	694	1STN	V66L	51.40	7.00	0.80
	695	1STN	Y91S	20.00	7.00	-5.30
	696	1STN	H124L	40.00	5.20	0.70
	697	1STN	H124L	47.00	5.00	1.90
	698	1STN	H124L	51.40	7.00	1.30
	699	1STN	L103A	20.00	7.00	-4.60
	700	1STN	N118D	20.00	7.00	-2.50
	701	1STN	W140F	20.00	7.00	-0.60
	702	1STN	W140H	20.00	7.00	-0.40
	703	1STN	W140L	20.00	7.00	-4.50
	704	1STN	W140Y	20.00	7.00	-1.10
	# 88 mutation samples in GROUP 57

#GROUP 58 proteins: TSEBAT
#Grouped dataset (similarity > 25%):
	#Serial	Protein	Mutation T	pH	DDG
	1574	TSEBAT	C81A	50.00	9.00	-0.69
	1575	TSEBAT	C81G	50.00	9.00	-1.58
	1576	TSEBAT	C81S	50.00	9.00	-1.41
	1577	TSEBAT	C81V	50.00	9.00	-1.32
	1578	TSEBAT	E49A	25.00	7.00	-0.08
	1579	TSEBAT	E49A	25.00	9.00	0.59
	1580	TSEBAT	E49C	25.00	7.00	0.01
	1581	TSEBAT	E49C	25.00	9.00	-0.13
	1582	TSEBAT	E49D	25.00	7.00	-0.80
	1583	TSEBAT	E49D	25.00	9.00	-0.03
	1584	TSEBAT	E49F	25.00	7.00	-0.86
	1585	TSEBAT	E49F	25.00	9.00	-0.02
	1586	TSEBAT	E49G	25.00	7.00	0.08
	1587	TSEBAT	E49G	25.00	9.00	0.60
	1588	TSEBAT	E49H	25.00	7.00	0.33
	1589	TSEBAT	E49H	25.00	9.00	0.67
	1590	TSEBAT	E49I	25.00	7.00	0.46
	1591	TSEBAT	E49I	25.00	9.00	1.24
	1592	TSEBAT	E49K	25.00	7.00	0.20
	1593	TSEBAT	E49K	25.00	9.00	0.39
	1594	TSEBAT	E49L	25.00	7.00	0.44
	1595	TSEBAT	E49L	25.00	9.00	1.04
	1596	TSEBAT	E49M	25.00	7.00	-0.05
	1597	TSEBAT	E49M	25.00	9.00	0.52
	1598	TSEBAT	E49N	25.00	7.00	-0.69
	1599	TSEBAT	E49N	25.00	9.00	0.27
	1600	TSEBAT	E49P	25.00	7.00	0.00
	1601	TSEBAT	E49P	25.00	9.00	0.80
	1602	TSEBAT	E49Q	25.00	7.00	-0.23
	1603	TSEBAT	E49Q	25.00	9.00	0.54
	1604	TSEBAT	E49S	25.00	7.00	-0.59
	1605	TSEBAT	E49S	25.00	9.00	0.09
	1606	TSEBAT	E49T	25.00	7.00	-0.62
	1607	TSEBAT	E49T	25.00	9.00	-0.26
	1608	TSEBAT	E49V	25.00	7.00	0.14
	1609	TSEBAT	E49V	25.00	9.00	1.01
	1610	TSEBAT	E49W	25.00	7.00	-0.97
	1611	TSEBAT	E49W	25.00	9.00	-1.10
	1612	TSEBAT	E49Y	25.00	7.00	-0.17
	1613	TSEBAT	E49Y	25.00	9.00	0.26
	1614	TSEBAT	C118A	50.00	9.00	-1.36
	1615	TSEBAT	C118S	50.00	9.00	-2.27
	1616	TSEBAT	C118V	50.00	9.00	-1.34
	1617	TSEBAT	C154A	50.00	9.00	-1.03
	1618	TSEBAT	C154S	50.00	9.00	-1.72
	1619	TSEBAT	C154V	50.00	9.00	-1.12
	1620	TSEBAT	F139W	23.00	7.80	0.09
	1621	TSEBAT	F139W	23.00	7.80	-0.07
	1622	TSEBAT	F258W	23.00	7.80	0.23
	1623	TSEBAT	F258W	23.00	7.80	-0.16
	# 50 mutation samples in GROUP 58
