# Supplementary material for: Grading amino acid properties increased accuracies of single point mutation on protein stability prediction
Source: BMC Bioinformatics. 2012 Mar 22;13:44. doi: 10.1186/1471-2105-13-44 (PMC3820156; doi:10.1186/1471-2105-13-44)
Supplement: Additional file 7 — TrainTestSet.description. The file containing the random group selections and test-training set descriptions used in the cross-validation tests is compressed in zip file TrainTestSet.zip and available as supplementary material as ASCII files. [file 1471-2105-13-44-S7.zip]

Archive with 1 entries (1 files):
- TrainTestSet.description
