# Supplementary material for: Grading amino acid properties increased accuracies of single point mutation on protein stability prediction
Source: BMC Bioinformatics. 2012 Mar 22;13:44. doi: 10.1186/1471-2105-13-44 (PMC3820156; doi:10.1186/1471-2105-13-44)
Supplement: Additional file 8 — Multi.class.rocr.functions. The file containing the user defined functions used to multi-class ROCR is available as supplementary material as ASCII files. [file 1471-2105-13-44-S8.zip › 1471-2105-13-44-S8.functions]

# user defined functions for three-class ROCR in SVM predictions

split.class <- function(data, c1, c2, c3, label="a", rest="b"){
                        #data are classes in the training set
                        #c1,c2,c3 are the names of the classes
        tmp1 <- ifelse (data == c1, label -> tmp11, rest -> tmp11)
        as.factor(tmp1) -> class1
        tmp2 <- ifelse (data == c2, label -> tmp22, rest -> tmp22)
        as.factor(tmp2) -> class2
        tmp3 <- ifelse (data == c3, label -> tmp33, rest -> tmp33)
        as.factor(tmp3) -> class3
        return(list(class1 = class1, class2 = class2, class3 = class3))
}
split.probabilities <- function(probability){

                    #probability is the attribute in the SVM predicted file
                    #pred <- predict(model, test, probability = TRUE)
                    #probability <- attr(pred, "probabilities")

        probability_class1 <- probability[, 1]
        probability_class2 <- probability[, 2]
        probability_class3 <- probability[, 3]
        return(list(probability_class1 = probability_class1,
            probability_class2 = probability_class2, 
            probability_class3 = probability_class3))
}
